# Supplementary material for: Altered reactive oxygen species scavenging and hormonal signaling in tetraploid rice are associated with blast resistance
Source: Plant Physiol. 2024 Oct 16;197(1):kiae547. doi: 10.1093/plphys/kiae547 (PMC11663496; doi:10.1093/plphys/kiae547)
Supplement: kiae547_Supplementary_Data [file kiae547_supplementary_data.zip]

Archive with 10 entries (10 files):
- Supplementary Data.pdf
- Supplementary Table S1.xlsx
- Supplementary Table S2.xlsx
- Supplementary Table S3.xlsx
- Supplementary Table S4.xlsx
- Supplementary Table S5.xlsx
- Supplementary Table S6.xlsx
- Supplementary Table S7.xlsx
- Supplementary Table S8.xlsx
- Supplementary Table S9.xlsx
