# Supplementary material for: Altered reactive oxygen species scavenging and hormonal signaling in tetraploid rice are associated with blast resistance
Source: Plant Physiol. 2024 Oct 16;197(1):kiae547. doi: 10.1093/plphys/kiae547 (PMC11663496; doi:10.1093/plphys/kiae547)
Supplement: kiae547_Supplementary_Data [file kiae547_supplementary_data.zip › Supplementary Table S1.xlsx]

## Sheet: Sheet1
Table S1. RNA-seq data of GFD-2X diploid and tetraploid rice under M. oryzae infection.
ID		ReadSum	BaseSum	GC Content (%)	Q30 (%)
D0-Z1		24473966	7319258934	0.5373	0.9474
D0-Z2		23276619	6966281490	0.5401	0.9462
D0-Z3		23323184	6979459944	0.5397	0.9415
D1-Z1		24640231	7373385704	0.533	0.9459
D1-Z2		20332326	6082537432	0.5291	0.9452
D1-Z3		28053294	8394771298	0.5334	0.9471
D2-Z1		27871549	8340213066	0.5362	0.9469
D2-Z2		22820511	6830531874	0.536	0.9484
D2-Z3		24302489	7271258716	0.5349	0.9423
T0-Z1		22503989	6733395468	0.5433	0.9484
T0-Z2		21904896	6556972352	0.5417	0.9506
T0-Z3		25072413	7500638126	0.5448	0.9455
T1-Z1		24622836	7368775990	0.5297	0.9472
T1-Z2		24324013	7277044012	0.5263	0.951
T1-Z3		27024803	8073815610	0.5295	0.9509
T2-Z1		27160701	8122651144	0.5321	0.9521
T2-Z2		23857251	7138257842	0.5357	0.9506
T2-Z3		24383757	7292416234	0.5339	0.9448
D:diploid T: tetraploid.
Z1, Z2, Z3 indicate three biological replicates.
