# Supplementary material for: Altered reactive oxygen species scavenging and hormonal signaling in tetraploid rice are associated with blast resistance
Source: Plant Physiol. 2024 Oct 16;197(1):kiae547. doi: 10.1093/plphys/kiae547 (PMC11663496; doi:10.1093/plphys/kiae547)
Supplement: kiae547_Supplementary_Data [file kiae547_supplementary_data.zip › Supplementary Table S2.xlsx]

## Sheet: Sheet1
Table S2. The transcriptome analysis results compare the differentially expressed genes (DEGs) in GFD-2X and GFD-4X following M. oryzae infection.
T0 vs. D0				T1 vs. D1				T2 vs. D2				D1 vs. D0				D2 vs. D0				D2 vs. D1				T1 vs. T0				T2 vs. T0				T2 vs. T1
Gene name	log2Fold Change	FDR	Regulated	Gene name	log2Fold Change	FDR	Regulated	Gene name	log2Fold Change	FDR	Regulated	Gene name	log2Fold Change	FDR	Regulated	Gene name	log2Fold Change	FDR	Regulated	Gene name	log2Fold Change	FDR	Regulated	Gene name	log2Fold Change	FDR	Regulated	Gene name	log2Fold Change	FDR	Regulated	Gene name	log2Fold Change	FDR	Regulated
LOC_Os11g07225	2.64925	0.00131264	up	LOC_Os03g19600	2.30355	0.00162682	up	LOC_Os11g41210	1.78045	5.46e-05	up	LOC_Os03g61160	3.0865	1.08e-40	up	LOC_Os03g61160	2.48723	3.09e-26	up	LOC_Os02g46910	1.17772	1.68e-14	up	LOC_Os06g50930	1.40891	1.43e-27	up	LOC_Os12g41090	1.50591	0.000507822	up	LOC_Os12g41090	1.23207	4.06e-05	up
LOC_Os02g53130	2.58088	3.13e-14	up	Oryza_sativa_newGene_3584	1.85682	0.000250314	up	Oryza_sativa_newGene_3584	1.66995	0.00334405	up	LOC_Os01g57250	1.05295	1.27e-15	up	LOC_Os09g26620	1.12827	8.86e-08	up	LOC_Os01g50200	1.16067	3.61e-05	up	LOC_Os05g06540	1.19816	0.00184056	up	LOC_Os03g61160	3.18762	4.61e-28	up	LOC_Os01g50200	1.01845	0.00682711	up
LOC_Os10g35640	2.60802	0.000110715	up	LOC_Os02g49710	1.29434	0.0312669	up	LOC_Os01g10800	1.31094	0.000127018	up	LOC_Os09g26620	2.38317	1.62e-34	up	LOC_Os04g31610	1.86831	1.54e-64	up	LOC_Os03g14030	1.01636	0.00680933	up	Oryza_sativa_newGene_4122	1.25265	0.0483367	up	LOC_Os03g18550	1.359	4.4e-18	up	LOC_Os03g18550	1.0401	1.76e-11	up
LOC_Os03g19600	3.63136	5.76e-12	up	Oryza_sativa_newGene_3450	1.68268	0.0263142	up	Oryza_sativa_newGene_257	1.03905	0.0175556	up	LOC_Os05g38580	1.18064	0.0243322	up	LOC_Os06g05420	2.1992	1.04e-15	up	LOC_Os01g06580	2.43705	9.86e-15	up	LOC_Os03g61160	4.53448	2.34e-117	up	LOC_Os09g26620	1.66554	3.75e-26	up	LOC_Os03g14030	1.66218	2.74e-06	up
LOC_Os11g41210	2.56267	0.00061394	up	LOC_Os07g38810	1.07874	0.00045086	up	Oryza_sativa_newGene_3456	1.41783	0.0339408	up	LOC_Os04g45220	1.23088	7.25e-14	up	LOC_Os01g07890	1.34582	1.57e-06	up	LOC_Os04g31610	1.1284	7.24e-09	up	LOC_Os01g57250	1.59651	1.47e-07	up	LOC_Os07g42160	1.20793	6.06e-11	up	LOC_Os11g41210	1.13718	0.0172094	up
LOC_Os04g04950	8.85508	1.52e-09	up	LOC_Os01g41930	1.38672	1.03e-08	up	LOC_Os07g38810	1.1337	0.00211642	up	LOC_Os09g13570	1.29507	1.56e-27	up	Oryza_sativa_newGene_1982	1.10945	7.87e-11	up	LOC_Os08g10260	1.17197	0.000970496	up	LOC_Os09g26620	2.95167	3.12e-84	up	LOC_Os10g24100	1.3586	2.04e-06	up	LOC_Os08g33050	1.05978	6.48e-12	up
ChrUn.fgenesh.gene.20	8.76055	6.57e-10	up	LOC_Os07g45560	4.67677	3.76e-10	up	LOC_Os07g45560	5.16788	3.24e-07	up	LOC_Os02g01100	1.03828	9e-16	up	LOC_Os02g16490	1.59361	5.43e-53	up	LOC_Os05g33940	1.38981	5.76e-08	up	Oryza_sativa_newGene_3584	1.15282	0.0210152	up	LOC_Os02g44820	1.52994	1.33e-25	up	LOC_Os04g51450	1.54079	0.0228837	up
LOC_Os04g34270	1.05029	1.86e-08	up	LOC_Os05g11080	9.75605	5.5e-13	up	LOC_Os05g11080	8.75386	2.22e-10	up	LOC_Os02g44820	1.20232	1.86e-15	up	LOC_Os10g40324	1.36069	1.46e-07	up	LOC_Os03g05800	1.57695	3.67e-30	up	LOC_Os07g05550	1.94394	0.00698262	up	Oryza_sativa_newGene_257	1.41057	0.00346411	up	LOC_Os01g44170	8.77422	3.51e-10	up
LOC_Os03g29360	1.11669	0.000396089	up	LOC_Os04g54080	1.38882	6.23e-05	up	LOC_Os04g39930	2.14819	1.32e-05	up	LOC_Os06g05420	1.35627	0.00144798	up	LOC_Os08g44360	1.143	0.00132579	up	LOC_Os12g43870	1.04424	6.01e-06	up	LOC_Os04g45220	1.35162	4.62e-10	up	LOC_Os03g47169	1.47741	0.0140544	up	LOC_Os08g10260	1.43102	1.76e-06	up
LOC_Os11g05380	1.70082	1.8e-08	up	LOC_Os12g17220	4.19777	6.97e-08	up	LOC_Os01g10890	1.85821	1.13e-15	up	LOC_Os01g07890	1.36451	2.96e-06	up	LOC_Os03g22730	1.13801	1.66e-22	up	LOC_Os11g05380	3.08429	3.78e-08	up	LOC_Os09g08120	1.36435	0.0218235	up	LOC_Os01g07890	2.19803	2.72e-16	up	LOC_Os05g33940	1.81976	7.07e-06	up
LOC_Os02g51350	1.67845	2.65e-23	up	LOC_Os01g36064	11.0876	3.83e-18	up	LOC_Os01g36064	10.0387	3.34e-14	up	LOC_Os01g66440	1.52036	0.00115207	up	LOC_Os06g03860	1.20805	7.96e-15	up	LOC_Os02g51350	1.13991	3.6e-08	up	LOC_Os10g24100	1.23471	1.68e-05	up	LOC_Os02g16490	1.9915	1.14e-05	up	LOC_Os03g10500	1.36337	0.0362405	up
LOC_Os07g45560	4.87854	2.01e-05	up	LOC_Os04g40390	1.52343	0.00782481	up	LOC_Os08g09060	1.09307	0.00023728	up	Oryza_sativa_newGene_1982	1.09856	1.33e-15	up	LOC_Os02g11960	1.31476	2.42e-05	up	LOC_Os08g29760	1.17953	0.000140534	up	LOC_Os09g13570	1.27285	1.55e-18	up	LOC_Os08g44360	1.22171	0.00576183	up	LOC_Os03g05800	2.11826	1.09e-40	up
LOC_Os04g31630	1.15139	6.2e-06	up	LOC_Os06g48560	4.37034	1.26e-07	up	LOC_Os08g43440	1.4126	8.92e-21	up	LOC_Os02g16490	1.65627	1.21e-52	up	LOC_Os02g28340	1.15318	0.00718754	up	LOC_Os03g60760	2.44781	1.31e-13	up	LOC_Os02g44820	1.49919	3e-23	up	LOC_Os03g22730	1.4687	3.03e-23	up	LOC_Os02g15750	1.07686	3.94e-08	up
LOC_Os05g35290	1.22647	1.15e-09	up	LOC_Os06g06100	9.12725	2.31e-11	up	LOC_Os03g37780	1.06751	0.0296235	up	LOC_Os08g44360	1.36814	0.000441775	up	LOC_Os05g03450	1.23994	9.18e-07	up	LOC_Os10g39170	1.31096	0.0173971	up	LOC_Os01g07890	1.68456	3.94e-08	up	LOC_Os06g03860	1.04579	2.1e-18	up	LOC_Os02g11960	3.1657	6.65e-05	up
LOC_Os04g54080	1.05777	0.00293169	up	LOC_Os05g01010	2.57016	5.2e-10	up	LOC_Os01g57942	1.35015	0.00712337	up	LOC_Os04g54080	1.05211	0.00239127	up	LOC_Os09g15680	1.78817	0.000249591	up	LOC_Os05g35290	2.37646	1.13e-26	up	LOC_Os07g03060	1.21022	0.00561854	up	LOC_Os03g11450	1.22017	0.00160646	up	LOC_Os03g62110	1.00925	1.99e-08	up
LOC_Os01g53420	1.27971	2.65e-05	up	Oryza_sativa_newGene_482	3.24613	1.4e-05	up	LOC_Os01g57945	1.09125	0.00158634	up	LOC_Os03g22730	1.83986	1.08e-69	up	LOC_Os03g42464	1.07257	3.08e-11	up	LOC_Os02g11960	3.05544	1.05e-29	up	LOC_Os02g16490	2.46309	0.000444326	up	LOC_Os02g49860	1.4474	3.12e-09	up	LOC_Os01g54420	1.10104	0.010725	up
LOC_Os04g39930	1.20627	0.04782	up	Oryza_sativa_newGene_2605	10.0031	2.32e-14	up	LOC_Os02g47510	1.23453	3.11e-14	up	LOC_Os02g28340	1.7086	1.91e-07	up	LOC_Os10g21670	1.22536	1.64e-06	up	LOC_Os07g07715	1.28334	0.0187297	up	LOC_Os10g40324	1.00058	0.0212457	up	LOC_Os06g50742	1.26903	0.000196358	up	LOC_Os01g10890	1.34346	1.68e-05	up
LOC_Os01g36064	8.12069	2.33e-08	up	LOC_Os12g39360	3.20403	1.21e-05	up	LOC_Os10g38238	1.16995	0.00480664	up	LOC_Os05g03450	1.22426	3.3e-06	up	LOC_Os11g38640	2.02003	4.2e-05	up	LOC_Os02g55910	1.14643	2.72e-08	up	LOC_Os07g45560	1.02929	0.0332022	up	LOC_Os07g23480	1.21883	0.000127437	up	LOC_Os08g43440	1.00224	3.45e-08	up
LOC_Os11g29290	1.52102	1.61e-14	up	LOC_Os11g15570	1.11518	0.019474	up	LOC_Os03g11690	1.7031	0.000215607	up	LOC_Os03g11450	1.0373	0.00187543	up	LOC_Os08g17655	1.5172	1.01e-06	up	LOC_Os03g57780	1.04925	0.0166431	up	LOC_Os05g11080	1.70673	0.000183471	up	LOC_Os05g40820	1.19249	6.83e-15	up	Oryza_sativa_newGene_3082	1.51537	0.00698532	up
LOC_Os02g56370	2.03124	1.58e-08	up	Oryza_sativa_newGene_2389	7.16418	1.18e-08	up	LOC_Os07g32950	1.14875	0.00547569	up	LOC_Os02g49860	1.46273	2.58e-07	up	LOC_Os02g37160	1.28967	9.1e-06	up	LOC_Os09g15680	1.53781	0.0038726	up	LOC_Os08g44360	1.21807	0.00185707	up	LOC_Os01g10890	1.95153	2.22e-30	up	LOC_Os07g28040	2.60376	1.65e-24	up
Oryza_sativa_newGene_3568	1.35332	0.00393612	up	LOC_Os01g70490	1.21957	0.00117326	up	LOC_Os03g45344	1.11414	0.00601726	up	LOC_Os02g18515	1.15743	0.000959569	up	Oryza_sativa_newGene_4440	1.17097	0.0031623	up	LOC_Os12g28590	2.32366	4.31e-08	up	LOC_Os04g54080	1.36589	7.99e-06	up	Oryza_sativa_newGene_1341	1.09852	0.0017587	up	LOC_Os06g42730	1.95162	2.38e-06	up
LOC_Os06g48560	5.62927	5.5e-46	up	LOC_Os01g64540	1.10167	0.00260433	up	LOC_Os06g48560	5.91978	2.26e-49	up	LOC_Os03g42464	1.09759	7.22e-16	up	LOC_Os07g28040	1.24186	2.22e-22	up	LOC_Os10g21670	1.15275	0.0191697	up	LOC_Os03g22730	2.0535	9.06e-80	up	LOC_Os08g09060	1.37054	1.44e-08	up	LOC_Os02g57020	1.43995	1.97e-10	up
LOC_Os06g06100	8.84041	4.22e-10	up	LOC_Os10g24954	14.6895	2.25e-32	up	LOC_Os06g06100	4.85894	2.8e-10	up	Oryza_sativa_newGene_1341	1.60241	3.65e-11	up	LOC_Os05g45430	1.36108	0.0124758	up	LOC_Os03g46150	2.36018	1.83e-08	up	LOC_Os01g14830	1.10541	4.81e-11	up	LOC_Os08g17655	1.58267	0.0423812	up	LOC_Os06g38960	1.75495	0.000747691	up
LOC_Os01g37810	1.22374	0.0202975	up	LOC_Os10g27980	1.704	0.0086852	up	LOC_Os05g01010	2.91333	6.96e-10	up	LOC_Os11g38640	2.19164	8.38e-06	up	LOC_Os01g37810	2.53087	1.4e-13	up	LOC_Os06g30730	1.49035	7.64e-09	up	LOC_Os02g28340	1.46179	0.00310723	up	LOC_Os03g37780	1.13667	0.0358617	up	LOC_Os06g48560	1.58398	9.09e-06	up
LOC_Os01g60020	1.5983	4.55e-07	up	LOC_Os04g47890	1.25641	0.0287347	up	LOC_Os03g55530	1.90414	3.44e-37	up	LOC_Os08g09060	1.51759	1.63e-18	up	LOC_Os05g15530	1.43464	2.11e-08	up	LOC_Os01g31020	1.92224	0.0213636	up	LOC_Os03g11450	1.34217	0.000207819	up	Oryza_sativa_newGene_3082	1.7583	0.0099021	up	LOC_Os06g45050	1.55423	4.6e-09	up
Oryza_sativa_newGene_2605	8.62641	1.66e-13	up	LOC_Os04g13220	1.74859	1.87e-11	up	LOC_Os12g39360	3.34926	7.28e-05	up	LOC_Os08g17655	2.0557	4.42e-14	up	LOC_Os01g45670	2.31178	1.87e-25	up	LOC_Os08g32060	1.86814	0.00708168	up	LOC_Os12g17220	2.51684	0.0312512	up	LOC_Os10g37600	1.11054	0.00232644	up	LOC_Os01g62840	1.48208	1.15e-22	up
LOC_Os12g39360	3.11233	8.04e-16	up	LOC_Os01g12770	3.65444	1.29e-36	up	LOC_Os07g36570	1.40297	0.0495339	up	LOC_Os12g33050	1.11735	0.00676793	up	LOC_Os05g40330	1.03652	0.0292042	up	LOC_Os07g28040	1.40708	3.73e-40	up	LOC_Os02g49860	2.46438	5.96e-34	up	LOC_Os02g37160	1.40916	4.95e-06	up	LOC_Os11g01530	1.43407	5.84e-15	up
LOC_Os07g36570	1.12024	7.08e-05	up	LOC_Os12g26470	9.34042	6.27e-32	up	LOC_Os05g29735	1.51835	0.000429787	up	LOC_Os10g37600	1.07765	5.71e-07	up	LOC_Os05g04340	1.46709	8.82e-32	up	LOC_Os06g42730	1.94932	1.49e-05	up	LOC_Os01g04600	1.33688	5.09e-05	up	LOC_Os01g64990	1.08359	0.00961809	up	LOC_Os10g22430	1.12318	2.4e-31	up
LOC_Os01g06740	2.93997	3.89e-07	up	LOC_Os10g22720	9.53569	1.82e-12	up	LOC_Os11g15570	1.18138	0.0265778	up	LOC_Os02g37160	2.01945	8.62e-14	up	LOC_Os03g55530	1.6874	1.63e-10	up	LOC_Os02g57020	1.0499	2.93e-05	up	LOC_Os06g50742	1.23287	0.00016081	up	LOC_Os07g28040	1.4674	1.26e-10	up	LOC_Os01g10210	2.16982	9.59e-12	up
LOC_Os11g15570	1.49124	0.00688383	up	LOC_Os02g03710	1.2043	4.89e-06	up	Oryza_sativa_newGene_2389	6.364	3.81e-11	up	LOC_Os03g24844	1.09058	1.64e-21	up	LOC_Os05g41060	1.22161	5.6e-59	up	LOC_Os07g04940	2.85766	3.94e-07	up	LOC_Os07g23480	1.31302	8.51e-05	up	LOC_Os03g45344	1.17788	0.0100793	up	LOC_Os03g55530	1.04387	8.86e-05	up
Oryza_sativa_newGene_2389	5.18707	0.000684492	up	LOC_Os03g27930	1.07506	1.38e-07	up	LOC_Os01g09370	1.00829	4.78e-06	up	LOC_Os03g11690	2.19112	5.22e-09	up	LOC_Os04g30240	1.34655	1.4e-11	up	LOC_Os06g38960	1.6947	3.83e-07	up	LOC_Os05g40820	1.01284	3.53e-10	up	LOC_Os05g01010	1.44114	0.00365422	up	LOC_Os01g68450	1.37145	2.1e-11	up
LOC_Os03g05870	1.2117	0.0155485	up	LOC_Os08g14190	2.72081	6.18e-07	up	LOC_Os11g44780	3.21281	9.99e-07	up	LOC_Os12g39160	1.36366	0.000818335	up	LOC_Os06g35060	1.35088	2.02e-06	up	LOC_Os06g45050	1.46178	1.8e-09	up	Oryza_sativa_newGene_1341	1.69967	4.75e-10	up	LOC_Os08g07330	1.02	4.8e-23	up	LOC_Os01g74650	1.3138	5.38e-14	up
LOC_Os10g41230	1.63651	3.82e-23	up	LOC_Os08g14195	8.24391	1.32e-30	up	LOC_Os03g05870	1.42497	3.8e-09	up	LOC_Os02g02500	1.11726	0.0176026	up	LOC_Os08g41320	1.30864	2.86e-09	up	LOC_Os01g10210	1.45926	6.83e-28	up	Oryza_sativa_newGene_645	1.70272	0.00924162	up	LOC_Os01g45670	1.20968	2.84e-07	up	LOC_Os05g22614	1.70523	7.4e-15	up
LOC_Os10g24954	9.84261	1.21e-18	up	LOC_Os05g11005	11.783	7.63e-20	up	LOC_Os10g24954	12.4905	1.47e-22	up	LOC_Os02g49230	1.4062	1.07e-49	up	LOC_Os06g47350	1.14961	1.43e-46	up	LOC_Os01g45670	1.05829	8.64e-12	up	LOC_Os01g36064	1.83283	8.32e-06	up	LOC_Os03g55530	3.77572	2.62e-170	up	LOC_Os05g25640	2.1157	0.00418091	up
LOC_Os10g27360	1.80323	7.25e-05	up	LOC_Os02g31860	3.20442	2.32e-14	up	LOC_Os03g60730	1.37047	0.000480282	up	LOC_Os01g47256	1.011	1.76e-10	up	LOC_Os02g12200	1.19227	1.26e-05	up	LOC_Os03g05460	1.36619	1.51e-09	up	LOC_Os11g38640	4.30269	2.64e-07	up	LOC_Os05g41060	1.01614	5.77e-26	up	LOC_Os11g34870	2.3333	1.6e-13	up
LOC_Os06g48065	2.51822	0.000665089	up	LOC_Os07g38800	1.01003	0.00236316	up	LOC_Os06g10510	1.31214	0.00309735	up	LOC_Os01g37810	1.69474	5.03e-06	up	LOC_Os10g36070	1.57249	1.57e-05	up	LOC_Os05g40330	1.15699	0.0180084	up	LOC_Os08g09060	1.54488	2.7e-14	up	LOC_Os04g30240	2.10496	5.64e-25	up	LOC_Os06g04210	3.96325	8.43e-52	up
LOC_Os04g13220	2.35675	1.21e-12	up	LOC_Os05g47540	1.08868	0.000231645	up	LOC_Os04g13220	1.99761	2.41e-09	up	LOC_Os01g45670	1.23928	2.46e-08	up	LOC_Os11g14020	1.29877	0.00012483	up	LOC_Os01g43140	1.04303	0.0070101	up	LOC_Os06g28050	1.08669	1.52e-07	up	LOC_Os06g04210	1.62973	2.25e-28	up	LOC_Os03g05870	2.12784	6.69e-14	up
LOC_Os07g02460	1.21061	0.000559588	up	LOC_Os08g02070	1.12065	0.030593	up	LOC_Os01g12770	4.76907	3.29e-70	up	LOC_Os03g55530	2.38979	9.22e-24	up	LOC_Os06g48065	3.01939	8.79e-07	up	LOC_Os05g22614	1.33005	1.64e-28	up	LOC_Os08g17655	2.73155	1.36e-07	up	LOC_Os08g41320	1.065	5.03e-05	up	LOC_Os03g49940	1.85739	5.97e-42	up
LOC_Os01g12770	2.49267	1.77e-25	up	LOC_Os06g13050	1.3067	9.16e-15	up	LOC_Os01g61210	2.44566	1.52e-06	up	LOC_Os07g17220	1.28246	8.81e-05	up	LOC_Os02g26850	1.16529	1.38e-06	up	LOC_Os05g25640	1.761	2.45e-20	up	LOC_Os12g33050	1.57069	0.0168936	up	LOC_Os06g47350	1.03606	1.39e-31	up	LOC_Os02g57720	2.60033	1.01e-06	up
LOC_Os10g22720	8.57865	3.74e-09	up	LOC_Os04g25540	8.77739	8.28e-10	up	LOC_Os04g10750	1.31385	2.67e-05	up	LOC_Os05g30240	1.19729	1.68e-14	up	LOC_Os01g17050	1.90821	4.76e-45	up	LOC_Os07g31960	1.81072	0.000308124	up	LOC_Os03g33570	1.01009	0.000758123	up	LOC_Os11g14020	1.16634	0.0230214	up	LOC_Os09g29584	1.01475	0.0471421	up
Oryza_sativa_newGene_3366	1.39672	0.047162	up	LOC_Os01g07990	1.22183	0.0395787	up	LOC_Os12g26470	7.59021	3.22e-60	up	LOC_Os04g30240	1.49496	4.48e-15	up	LOC_Os11g38170	1.08375	1.24e-14	up	LOC_Os11g34870	1.89799	4.37e-30	up	LOC_Os10g37600	1.45594	3.77e-05	up	LOC_Os02g26850	1.52085	2.35e-05	up	LOC_Os05g06890	1.9394	9.11e-55	up
LOC_Os04g26590	8.72187	5.48e-10	up	Oryza_sativa_newGene_2221	1.56844	4.54e-12	up	LOC_Os10g22720	6.15132	8.16e-08	up	LOC_Os06g35060	1.75358	1.45e-13	up	LOC_Os10g26610	1.23991	3.12e-24	up	LOC_Os06g01870	1.04596	0.00365554	up	LOC_Os02g37160	1.94921	1.83e-10	up	LOC_Os01g61210	1.94869	0.000345127	up	LOC_Os04g46440	1.28767	0.0092956	up
LOC_Os01g73770	1.56425	2.45e-06	up	LOC_Os04g35540	1.56895	0.000256538	up	Oryza_sativa_newGene_3366	1.37604	0.000188543	up	LOC_Os08g41320	1.34867	2.36e-11	up	LOC_Os08g39140	1.17074	1.09e-14	up	LOC_Os06g04210	2.75412	5.03e-47	up	Oryza_sativa_newGene_4196	1.01186	8.47e-07	up	LOC_Os11g38170	1.24753	8.23e-16	up	LOC_Os07g36190	2.08605	9.16e-32	up
LOC_Os03g27930	1.03142	0.000148598	up	LOC_Os04g02120	1.72518	9.33e-08	up	LOC_Os04g26590	8.13461	2.42e-08	up	LOC_Os12g19590	1.10298	1.33e-14	up	Oryza_sativa_newGene_1276	1.74675	8.39e-05	up	LOC_Os06g02630	1.75128	6.35e-06	up	LOC_Os03g24844	1.41601	1.97e-10	up	LOC_Os10g26610	1.39825	4.96e-31	up	LOC_Os02g37880	1.39345	1.47e-18	up
LOC_Os08g14190	2.54668	0.00180824	up	LOC_Os07g01100	1.09665	0.0301449	up	LOC_Os02g03710	1.98438	1.22e-06	up	LOC_Os02g06190	1.11924	2.27e-05	up	LOC_Os06g29700	1.05615	0.0390322	up	LOC_Os03g05870	1.51362	1.49e-14	up	LOC_Os11g33030	1.01561	1.59e-05	up	LOC_Os08g39140	1.65925	5.46e-19	up	LOC_Os05g38270	2.99381	4.31e-38	up
LOC_Os08g14195	9.10945	2.18e-09	up	LOC_Os10g11590	12.2464	2.98e-22	up	LOC_Os08g14190	1.96702	0.0023931	up	LOC_Os10g11454	1.04115	0.000247229	up	LOC_Os07g46720	1.13415	2.26e-07	up	LOC_Os03g49940	1.40211	1.06e-27	up	LOC_Os03g11690	2.41969	1.28e-09	up	LOC_Os11g37050	1.05213	8.97e-05	up	LOC_Os05g49910	1.66061	1.1e-17	up
LOC_Os05g11005	8.15798	1.29e-23	up	LOC_Os12g42910	1.0456	0.00401739	up	LOC_Os08g14195	7.9317	0.000134433	up	LOC_Os03g63410	1.23338	7.76e-21	up	LOC_Os12g42200	1.03979	0.00879715	up	LOC_Os02g57720	1.76322	8.15e-05	up	LOC_Os01g64990	1.2961	0.000862312	up	Oryza_sativa_newGene_1858	1.144	4.81e-05	up	LOC_Os07g05000	1.55796	5.39e-14	up
LOC_Os09g31040	1.74015	0.000739676	up	LOC_Os12g26290	3.04027	6.66e-14	up	LOC_Os05g11005	12.4757	2.1e-23	up	LOC_Os10g36070	2.54361	3.63e-16	up	LOC_Os06g38450	1.26014	0.0128593	up	LOC_Os03g57460	1.23567	8.75e-07	up	LOC_Os07g32950	1.57425	0.00700616	up	Oryza_sativa_newGene_1850	1.08239	0.0320123	up	LOC_Os01g17050	1.03895	0.0284648	up
LOC_Os02g31860	3.80054	1.53e-20	up	Oryza_sativa_newGene_1424	1.33057	0.0422977	up	LOC_Os09g23300	3.90534	0.000204679	up	LOC_Os09g02140	1.15347	2.22e-05	up	LOC_Os05g05880	1.11163	0.00398677	up	LOC_Os09g35630	1.2765	8.13e-12	up	LOC_Os12g39160	1.37996	0.00824112	up	Oryza_sativa_newGene_1851	1.46384	6.98e-05	up	LOC_Os04g10750	2.14094	3.68e-13	up
LOC_Os03g52410	1.44099	0.000526886	up	LOC_Os01g06120	5.85114	2.71e-39	up	LOC_Os02g31860	3.2961	2.84e-05	up	LOC_Os11g14020	1.41771	1.95e-05	up	LOC_Os01g40590	1.29727	4.65e-15	up	LOC_Os05g06890	1.5684	5.41e-62	up	LOC_Os07g12140	1.14239	8.25e-08	up	LOC_Os06g29700	1.8146	0.00530527	up	LOC_Os12g17600	1.28386	2.34e-14	up
LOC_Os05g47540	1.07766	0.00187114	up	Oryza_sativa_newGene_2871	10.9723	7.37e-16	up	LOC_Os07g38800	1.43838	1.23e-07	up	LOC_Os06g48065	1.60979	0.0213421	up	LOC_Os10g08474	1.27101	6.21e-16	up	LOC_Os07g36190	1.39755	4.23e-44	up	LOC_Os01g06050	1.21965	3.55e-05	up	LOC_Os08g23710	1.13261	1.66e-07	up	LOC_Os03g31290	1.43732	3.08e-08	up
LOC_Os02g33590	1.25826	5.49e-06	up	LOC_Os01g71270	1.06585	0.00725332	up	LOC_Os05g47540	1.94343	0.00063261	up	LOC_Os01g09640	1.02837	1.65e-14	up	LOC_Os06g30400	1.83299	2.9e-06	up	LOC_Os02g37880	1.18845	1.25e-32	up	LOC_Os05g01010	1.07351	0.00757676	up	LOC_Os11g40070	1.18444	1.44e-20	up	LOC_Os05g01470	1.37317	1.11e-19	up
LOC_Os03g03790	1.16388	3.71e-06	up	Oryza_sativa_newGene_4323	10.5199	2e-15	up	LOC_Os05g40700	1.63298	0.00521925	up	LOC_Os02g26850	1.75927	1.97e-17	up	Oryza_sativa_newGene_2221	2.26457	3.7e-24	up	LOC_Os06g48065	1.40431	0.00172054	up	LOC_Os07g09330	1.2451	5.54e-13	up	LOC_Os05g11005	1.33314	8.76e-09	up	LOC_Os12g01540	1.21672	0.00100355	up
LOC_Os01g12520	1.56451	0.0218556	up	LOC_Os01g21240	4.4601	7.41e-14	up	LOC_Os04g25540	9.59566	2.34e-11	up	LOC_Os11g38170	1.36507	1.79e-31	up	LOC_Os01g08440	1.36627	2.46e-14	up	LOC_Os05g38270	2.79822	1.55e-56	up	Oryza_sativa_newGene_482	1.63732	0.0139897	up	LOC_Os04g36840	1.00166	0.000513602	up	LOC_Os01g50450	1.918	2.53e-37	up
LOC_Os06g33970	1.91094	6.12e-14	up	LOC_Os07g06390	1.09113	0.00641383	up	LOC_Os01g07990	2.41978	4.31e-05	up	LOC_Os09g17344	1.07444	0.00116765	up	Oryza_sativa_newGene_409	2.75721	7.89e-13	up	LOC_Os05g49910	1.06016	1.3e-12	up	LOC_Os05g49230	1.28668	1.78e-15	up	LOC_Os06g04399	1.13599	0.0470881	up	LOC_Os03g39610	2.1975	1.21e-98	up
LOC_Os06g12320	1.57089	0.000114963	up	LOC_Os07g07719	3.03294	1.28e-18	up	LOC_Os01g28450	2.10051	1.15e-14	up	LOC_Os10g26610	1.03237	1.32e-18	up	Oryza_sativa_newGene_408	1.29868	3.98e-07	up	LOC_Os08g31569	1.76391	0.0282651	up	LOC_Os01g47256	1.3422	8.73e-17	up	LOC_Os06g04020	1.18908	3.85e-26	up	LOC_Os03g62240	1.45996	8.17e-11	up
LOC_Os12g33280	1.86686	0.000533076	up	LOC_Os07g44160	3.23704	6.39e-06	up	LOC_Os04g22870	1.0836	4.28e-05	up	LOC_Os08g39140	1.17323	5.7e-26	up	LOC_Os10g38090	1.17274	0.00284991	up	LOC_Os04g10750	1.02569	6.86e-05	up	LOC_Os01g45670	1.07058	6.55e-06	up	LOC_Os07g46720	1.18326	3.77e-06	up	LOC_Os09g23300	3.84117	1.79e-05	up
LOC_Os04g25540	9.50801	2.22e-12	up	LOC_Os06g28870	9.5941	8.61e-13	up	LOC_Os04g35540	1.25964	0.0173686	up	LOC_Os01g42710	1.02159	3.61e-11	up	LOC_Os02g41450	1.5236	0.00563569	up	LOC_Os12g17600	1.01444	5.43e-11	up	LOC_Os11g13670	1.09981	3.07e-07	up	LOC_Os12g42200	1.60192	0.000140736	up	LOC_Os02g31860	1.90574	1.36e-29	up
LOC_Os01g07990	1.62853	0.0177647	up	LOC_Os02g34390	1.52952	0.0370915	up	LOC_Os10g32940	1.1338	0.0107149	up	Oryza_sativa_newGene_1858	1.26042	3.83e-08	up	LOC_Os12g34320	1.17858	0.000262292	up	LOC_Os03g31290	1.00583	7.34e-15	up	LOC_Os02g44470	2.22804	0.000390235	up	LOC_Os03g02260	1.56124	6.55e-11	up	LOC_Os08g06110	5.79365	4.06e-166	up
LOC_Os02g01930	1.1487	4.02e-10	up	LOC_Os11g42850	3.05434	6.6e-25	up	LOC_Os04g02120	1.43631	0.00022385	up	Oryza_sativa_newGene_1859	1.13843	4.93e-06	up	LOC_Os12g42910	2.86544	9.74e-09	up	LOC_Os12g01540	1.28273	0.000999691	up	LOC_Os03g55530	2.73907	1.04e-27	up	LOC_Os08g39500	1.16583	1.17e-06	up	LOC_Os01g68330	1.5812	2.3e-24	up
LOC_Os04g35540	1.01461	0.0241508	up	LOC_Os11g34824	12.4222	2.49e-13	up	LOC_Os02g10600	1.03648	3.54e-23	up	Oryza_sativa_newGene_1279	1.07487	0.000147093	up	LOC_Os05g31620	2.97739	8.86e-86	up	LOC_Os01g50450	1.38363	2.61e-32	up	LOC_Os05g30240	1.45869	2.97e-16	up	LOC_Os10g08474	1.81991	4.4e-20	up	LOC_Os05g33310	1.14362	5.25e-12	up
LOC_Os04g41450	1.0994	0.043464	up	LOC_Os01g04480	1.6027	0.0124365	up	LOC_Os12g29950	1.09024	4.16e-11	up	Oryza_sativa_newGene_1276	1.7948	8.38e-05	up	LOC_Os11g30910	1.2345	1.14e-12	up	LOC_Os03g39610	1.88469	1.23e-43	up	LOC_Os06g05450	1.35514	0.0156104	up	LOC_Os01g28450	1.6799	1.36e-06	up	LOC_Os01g52230	2.51756	2.35e-17	up
LOC_Os04g02120	1.37375	6.65e-06	up	LOC_Os06g03200	9.78866	2.16e-13	up	LOC_Os05g50850	1.05332	2.54e-07	up	LOC_Os06g29700	2.23192	6.18e-12	up	LOC_Os05g08420	1.12203	1.45e-21	up	LOC_Os04g58100	1.20416	0.00617679	up	LOC_Os04g30240	1.44636	3.09e-14	up	Oryza_sativa_newGene_2221	4.13252	1.07e-29	up	LOC_Os01g61120	3.51341	4.34e-74	up
LOC_Os05g11630	1.32324	0.00997259	up	LOC_Os08g32970	2.34056	0.0409261	up	LOC_Os07g28480	1.1143	4.24e-13	up	LOC_Os02g02970	1.43184	1.65e-05	up	Oryza_sativa_newGene_4326	4.18221	3.26e-09	up	LOC_Os10g40420	1.68807	6.97e-11	up	LOC_Os09g32300	1.0052	9.74e-18	up	LOC_Os01g08440	1.63244	5.02e-06	up	LOC_Os03g64030	1.32107	0.0012808	up
LOC_Os08g38050	4.71369	9.23e-10	up	LOC_Os03g01160	2.74319	1.17e-30	up	LOC_Os10g11590	12.1045	2.82e-22	up	LOC_Os06g04399	1.12013	2.42e-31	up	LOC_Os02g26390	1.04244	1.38e-07	up	LOC_Os12g34802	1.69768	0.000433657	up	LOC_Os06g35060	1.06318	9.54e-06	up	LOC_Os11g02620	1.25861	3.25e-12	up	LOC_Os09g23140	1.09353	0.0106932	up
LOC_Os01g06120	9.85253	1.13e-12	up	LOC_Os07g48870	1.34094	0.0145689	up	LOC_Os12g42910	1.95012	3.86e-12	up	LOC_Os06g04020	1.6574	9.9e-120	up	LOC_Os03g37878	1.29801	6.65e-13	up	LOC_Os02g44380	1.12491	0.000364726	up	LOC_Os08g41320	1.25876	4.84e-09	up	LOC_Os12g29950	1.89052	1.38e-23	up	LOC_Os03g27019	2.23387	3.39e-25	up
LOC_Os03g30290	1.12334	0.0240784	up	Oryza_sativa_newGene_2092	10.9209	3.26e-17	up	LOC_Os08g38050	3.33184	2.36e-09	up	LOC_Os01g60870	1.19832	2.51e-07	up	LOC_Os03g60560	1.10285	1.66e-06	up	LOC_Os03g62240	1.20984	3.32e-17	up	LOC_Os12g19590	1.19991	2.22e-08	up	LOC_Os05g50850	1.09916	1.64e-08	up	LOC_Os05g29020	1.11614	0.00164788	up
LOC_Os07g26520	1.00274	2.91e-05	up	LOC_Os03g27610	8.38079	1.22e-08	up	LOC_Os12g26290	2.91166	1.46e-62	up	LOC_Os07g46720	1.81772	3.21e-20	up	LOC_Os06g48350	1.60701	1.35e-34	up	LOC_Os07g43070	1.33249	5.78e-08	up	LOC_Os05g24930	1.36071	7.57e-06	up	Oryza_sativa_newGene_409	2.87823	2.98e-07	up	LOC_Os01g08440	3.07602	1.37e-16	up
Oryza_sativa_newGene_2871	8.92376	2.55e-11	up	LOC_Os01g71380	6.22246	1.07e-36	up	LOC_Os10g21190	1.7783	1.98e-07	up	LOC_Os02g16909	1.51232	1.2e-27	up	LOC_Os05g28770	1.73718	0.000106223	up	LOC_Os02g31860	1.8142	0.0230543	up	LOC_Os03g25610	2.28568	0.000634774	up	Oryza_sativa_newGene_408	1.0157	6.35e-08	up	LOC_Os11g02620	1.55357	8.86e-13	up
Oryza_sativa_newGene_4323	9.06333	4.84e-11	up	LOC_Os03g28270	1.34921	2.18e-06	up	LOC_Os10g21192	2.44264	0.00012119	up	LOC_Os06g38450	2.25823	3.47e-10	up	LOC_Os07g09070	2.27198	5.38e-07	up	LOC_Os03g52410	1.83237	8.86e-19	up	LOC_Os10g11454	1.15638	0.00018804	up	LOC_Os10g38090	1.63433	0.0277933	up	LOC_Os02g19770	1.20043	0.00248487	up
LOC_Os01g21240	3.73725	6.62e-10	up	LOC_Os06g39040	1.14498	9.11e-05	up	LOC_Os10g21194	1.48454	0.0125867	up	LOC_Os02g21470	1.07542	0.00316756	up	LOC_Os02g31230	1.34725	0.000167641	up	LOC_Os04g38950	1.13493	2.34e-10	up	LOC_Os03g63410	1.43732	8.28e-24	up	LOC_Os07g28480	1.00507	5.61e-08	up	LOC_Os05g50850	2.03518	3.18e-20	up
LOC_Os03g60560	1.03992	0.01407	up	LOC_Os11g19190	8.45885	4e-09	up	LOC_Os01g06120	6.30754	3.81e-16	up	LOC_Os05g05880	1.40852	2.59e-05	up	LOC_Os02g47390	2.19288	1.45e-07	up	LOC_Os01g63580	1.82205	2.56e-06	up	LOC_Os10g36070	1.38972	0.00164512	up	LOC_Os12g34320	1.50806	0.00277092	up	Oryza_sativa_newGene_703	3.81788	1.41e-65	up
LOC_Os04g47810	1.10781	0.0217458	up	LOC_Os02g41540	9.23242	3.19e-10	up	Oryza_sativa_newGene_2871	10.7699	2.84e-16	up	LOC_Os04g40050	1.75121	7.8e-05	up	LOC_Os07g35340	1.21641	0.00291388	up	LOC_Os02g33590	1.72996	0.00680836	up	LOC_Os10g24954	1.83297	1.71e-09	up	LOC_Os12g42910	3.92929	1.53e-32	up	LOC_Os04g33190	2.49015	2.07e-63	up
LOC_Os02g21009	2.16858	0.000299668	up	LOC_Os04g33770	1.79219	0.000867014	up	LOC_Os12g12090	1.39769	3.78e-05	up	LOC_Os01g40590	1.40929	1.1e-18	up	LOC_Os07g09914	1.07451	0.000813841	up	LOC_Os11g02350	1.30815	0.0181897	up	LOC_Os07g33210	1.0288	2.71e-05	up	LOC_Os09g11240	1.06266	6.61e-06	up	LOC_Os04g42420	1.29777	7.67e-15	up
LOC_Os07g35340	1.05047	0.00829604	up	LOC_Os06g41120	3.88398	0.0266361	up	LOC_Os01g71270	1.84748	0.000918735	up	LOC_Os03g02260	1.13426	3.29e-14	up	LOC_Os05g38530	1.88952	6.04e-11	up	LOC_Os08g06110	5.2096	7.28e-290	up	LOC_Os09g12190	1.22468	0.0280975	up	LOC_Os09g27970	1.07631	6.89e-10	up	LOC_Os12g42910	1.58191	2.16e-17	up
LOC_Os05g32420	1.24261	0.0157693	up	LOC_Os08g25000	9.1192	4.48e-11	up	Oryza_sativa_newGene_4323	9.42933	5.09e-12	up	LOC_Os10g08474	2.25261	1.16e-109	up	LOC_Os04g40340	1.01894	0.00968781	up	LOC_Os01g68330	1.18827	2.82e-23	up	LOC_Os11g14020	1.41637	0.000528758	up	LOC_Os03g58190	1.03461	0.0222455	up	LOC_Os10g21190	1.12869	0.0110904	up
LOC_Os07g07719	3.821	0.0340964	up	LOC_Os04g18360	8.43608	5.7e-09	up	LOC_Os06g04200	1.20647	0.0411765	up	LOC_Os01g55020	1.46594	0.0036694	up	LOC_Os04g24804	2.93411	2.32e-42	up	LOC_Os12g26880	1.50696	0.00195324	up	LOC_Os02g26850	1.66444	3.59e-06	up	Oryza_sativa_newGene_1425	1.40505	6.32e-07	up	LOC_Os10g21192	1.5411	0.0453366	up
LOC_Os01g43844	1.17415	5.24e-07	up	Oryza_sativa_newGene_4207	9.86456	1.52e-13	up	LOC_Os01g09700	1.09154	3.55e-05	up	LOC_Os12g31350	1.03538	1.26e-06	up	LOC_Os01g73800	1.10618	5.15e-19	up	LOC_Os01g52230	2.49495	1.31e-27	up	LOC_Os11g38170	1.51825	1.23e-23	up	LOC_Os07g48550	1.57616	4.99e-10	up	LOC_Os10g21194	1.52779	0.0128	up
LOC_Os07g44160	1.88117	1.29e-15	up	Oryza_sativa_newGene_4783	1.31723	0.00170871	up	LOC_Os01g21240	4.22309	1.69e-21	up	LOC_Os05g16620	1.03413	1.76e-05	up	LOC_Os08g09110	1.80632	7.35e-24	up	LOC_Os08g38170	1.32659	9.52e-14	up	LOC_Os09g17344	2.17183	5.34e-19	up	LOC_Os12g10630	1.19123	0.000360417	up	LOC_Os12g24580	1.90468	0.000210147	up
LOC_Os11g42850	2.90752	4.33e-23	up	LOC_Os06g32580	2.69593	1.8e-07	up	LOC_Os07g04130	1.62477	0.0287756	up	LOC_Os06g30400	1.09	0.0126311	up	LOC_Os06g09570	1.78909	1.1e-102	up	LOC_Os01g61120	3.04519	8.99e-271	up	LOC_Os10g26610	1.00863	4.22e-17	up	LOC_Os12g12090	1.88727	2.83e-08	up	LOC_Os05g43860	2.13969	0.00182833	up
LOC_Os11g34824	7.57899	1.58e-06	up	LOC_Os11g29950	4.19735	6.63e-15	up	LOC_Os07g06390	1.28803	0.00139919	up	LOC_Os04g37600	1.16785	1.2e-07	up	LOC_Os01g73110	1.06177	1.33e-07	up	LOC_Os03g64030	2.27138	3.46e-10	up	Oryza_sativa_newGene_1858	1.59509	6.99e-09	up	LOC_Os06g04200	2.05803	0.00434352	up	LOC_Os09g12540	1.9115	4.03e-26	up
LOC_Os01g04480	2.2818	5.17e-05	up	LOC_Os01g13120	2.06209	3.43e-11	up	LOC_Os07g03810	1.33219	0.000783211	up	Oryza_sativa_newGene_2221	1.22366	1.83e-06	up	LOC_Os02g13290	3.77811	5.51e-41	up	LOC_Os03g27019	2.0723	1.76e-165	up	Oryza_sativa_newGene_1859	1.20251	4.13e-07	up	LOC_Os11g06810	1.0296	0.000830426	up	LOC_Os02g45974	1.11325	0.000294939	up
LOC_Os12g42280	1.05104	0.0086139	up	LOC_Os11g14060	1.62523	0.000550496	up	LOC_Os01g59110	1.06869	0.00683971	up	LOC_Os05g48290	1.32302	2.16e-11	up	LOC_Os09g38090	1.0103	1.48e-21	up	LOC_Os04g20330	2.49838	7.06e-07	up	Oryza_sativa_newGene_1850	1.05145	0.0326741	up	LOC_Os08g41520	1.22086	0.00589357	up	LOC_Os01g66150	1.06583	4.25e-07	up
LOC_Os06g03200	9.93721	1.13e-12	up	LOC_Os12g42590	10.5617	6.83e-16	up	LOC_Os07g07719	3.31803	1.52e-15	up	Oryza_sativa_newGene_409	3.20612	2.17e-21	up	LOC_Os01g15530	2.02923	2.73e-05	up	Oryza_sativa_newGene_2221	1.02825	1.41e-10	up	Oryza_sativa_newGene_1851	1.27139	0.000484444	up	LOC_Os06g04889	1.38879	3.34e-07	up	LOC_Os06g04200	3.22588	0.0064694	up
LOC_Os03g11900	1.82351	6.77e-19	up	LOC_Os04g11524	1.72586	0.000112743	up	LOC_Os02g21580	1.67264	6.19e-06	up	LOC_Os10g38090	1.98814	4.24e-12	up	LOC_Os09g31200	1.2982	8.41e-28	up	Oryza_sativa_newGene_2228	1.18022	0.0221947	up	Oryza_sativa_newGene_1276	1.66865	0.003434	up	LOC_Os06g48350	1.43078	2.48e-31	up	LOC_Os01g09700	1.19068	1.61e-05	up
LOC_Os06g34730	1.06337	0.00553453	up	LOC_Os01g04870	1.92009	3.11e-18	up	LOC_Os07g44160	3.2818	5.97e-53	up	LOC_Os11g40390	1.26205	1.04e-05	up	LOC_Os05g39580	1.4848	1.69e-19	up	LOC_Os01g08440	1.05263	7.7e-11	up	LOC_Os06g29700	2.57501	4.23e-09	up	LOC_Os05g28770	1.78225	0.000245643	up	LOC_Os02g37800	2.48668	3.51e-06	up
LOC_Os02g35329	1.23379	0.0247519	up	LOC_Os11g42040	11.1712	6.07e-18	up	LOC_Os06g28870	5.33797	1.53e-07	up	LOC_Os12g34320	1.72173	2.8e-17	up	LOC_Os03g06240	1.36877	8.81e-35	up	LOC_Os11g02620	1.60666	5.49e-16	up	LOC_Os08g23710	1.21685	4.89e-15	up	LOC_Os08g39370	1.24813	6.6e-08	up	LOC_Os03g37878	2.30733	1.41e-17	up
LOC_Os08g32970	1.39364	0.000301012	up	LOC_Os05g42060	2.06507	2e-07	up	LOC_Os11g42850	2.3009	3.95e-19	up	LOC_Os04g44770	1.23035	0.00100966	up	LOC_Os12g18530	1.51168	1.64e-06	up	LOC_Os05g50850	1.42228	1.06e-23	up	LOC_Os11g40070	1.22599	8.17e-18	up	LOC_Os02g47390	1.57989	0.0172469	up	LOC_Os05g04500	1.98537	1.14e-11	up
LOC_Os03g01160	3.11914	5.3e-19	up	LOC_Os03g20740	1.27273	2.94e-06	up	LOC_Os11g34824	12.7436	5.27e-24	up	LOC_Os12g42910	2.1855	4.1e-05	up	LOC_Os08g12449	1.4786	1.05e-15	up	Oryza_sativa_newGene_703	3.30385	4.62e-165	up	LOC_Os02g02970	1.47927	3.34e-05	up	LOC_Os05g07420	1.07582	0.00010509	up	LOC_Os08g39370	2.4418	4.18e-26	up
LOC_Os08g37180	3.15871	7.11e-18	up	LOC_Os02g18360	7.09447	3.99e-47	up	LOC_Os01g04480	1.14333	0.024533	up	LOC_Os05g31620	2.32479	2.04e-40	up	LOC_Os12g44070	2.05918	8.39e-09	up	LOC_Os04g33190	1.76445	5.16e-124	up	LOC_Os05g11005	1.56196	3.03e-06	up	LOC_Os02g21580	2.29997	5.07e-06	up	LOC_Os10g35930	1.53545	0.000473822	up
LOC_Os02g09960	1.21552	8.96e-07	up	LOC_Os02g12030	1.19875	0.0067773	up	LOC_Os01g07280	1.42235	2.11e-06	up	LOC_Os09g27970	1.27949	2.84e-41	up	LOC_Os02g14190	2.11033	3.86e-05	up	LOC_Os05g06780	1.36727	3.31e-05	up	LOC_Os06g04399	1.96731	0.00274491	up	LOC_Os05g38530	2.26564	1.11e-13	up	LOC_Os05g49370	1.2688	1.62e-07	up
LOC_Os06g08540	1.08733	3.05e-05	up	Oryza_sativa_newGene_3211	3.31066	5.63e-26	up	LOC_Os06g03200	5.79912	7.95e-14	up	LOC_Os11g30910	1.46008	1.67e-29	up	LOC_Os12g12560	1.10499	4.13e-07	up	LOC_Os04g42420	1.0739	1.13e-21	up	LOC_Os06g04020	2.17199	1.32e-85	up	LOC_Os04g40340	1.96215	0.00549855	up	LOC_Os07g30150	1.00295	0.00173623	up
LOC_Os10g43060	1.00722	4.44e-09	up	LOC_Os03g28990	2.63914	0.000189668	up	LOC_Os03g11900	2.05055	1.49e-22	up	LOC_Os01g71599	1.28135	0.00144553	up	LOC_Os07g33580	1.8391	2.25e-07	up	LOC_Os11g47550	2.41831	0.00701694	up	LOC_Os01g60870	1.12833	0.0076279	up	LOC_Os04g24804	2.0161	0.00409616	up	LOC_Os01g64660	1.58402	7.72e-09	up
LOC_Os03g51330	1.0104	0.00119463	up	LOC_Os04g25990	1.65845	1.35e-10	up	LOC_Os07g36250	1.23774	3.5e-17	up	LOC_Os04g08415	2.33911	0.00032683	up	LOC_Os11g47520	4.77085	1.39e-08	up	LOC_Os02g18410	1.3438	0.0300413	up	LOC_Os07g46720	1.91019	1.02e-12	up	LOC_Os01g73800	1.07561	4.83e-09	up	LOC_Os01g59110	1.5778	0.000183466	up
LOC_Os01g71380	4.62474	2.62e-11	up	Oryza_sativa_newGene_3982	1.92351	0.0127628	up	LOC_Os11g36000	1.52817	3.97e-07	up	LOC_Os02g09670	1.11266	1.1e-05	up	LOC_Os10g35770	1.34188	3.41e-13	up	LOC_Os12g24580	2.61188	3.42e-11	up	LOC_Os10g38590	1.64511	0.000388527	up	LOC_Os06g09570	1.73215	2.26e-32	up	LOC_Os03g56782	2.21846	0.0107839	up
LOC_Os03g32100	2.46712	4.37e-13	up	LOC_Os09g25380	5.15218	2.56e-26	up	LOC_Os12g35890	1.13591	0.000146713	up	LOC_Os01g04370	2.32461	0.00609776	up	LOC_Os11g17330	1.30455	2.98e-06	up	LOC_Os09g12540	1.48756	1.16e-29	up	LOC_Os11g10240	1.1699	0.0398123	up	LOC_Os11g34824	1.57572	2.35e-06	up	LOC_Os01g58640	1.85149	1.86e-07	up
LOC_Os01g62310	2.72125	0.00829604	up	LOC_Os06g14324	1.65744	2.47e-05	up	LOC_Os08g32970	1.55212	0.00870013	up	LOC_Os03g30290	1.1297	0.00287493	up	LOC_Os01g74040	2.18663	5.46e-50	up	LOC_Os04g46730	1.62769	0.00483662	up	LOC_Os02g16909	2.13219	7.62e-37	up	LOC_Os01g07280	1.06651	0.000855331	up	LOC_Os05g38530	1.72847	1.3e-08	up
LOC_Os03g08940	1.4564	3.48e-05	up	LOC_Os09g25960	2.8498	2.82e-05	up	LOC_Os03g01160	2.49393	1.47e-64	up	LOC_Os02g02740	1.218	0.00219634	up	LOC_Os05g13320	2.9567	1.54e-07	up	LOC_Os12g38350	1.44656	0.00121191	up	LOC_Os06g38450	2.7654	0.0108269	up	LOC_Os06g35850	1.21971	0.0195341	up	LOC_Os04g24804	1.71026	0.0343058	up
LOC_Os06g39040	1.23911	4.37e-12	up	Oryza_sativa_newGene_114	8.66015	1.25e-09	up	LOC_Os08g37180	1.49701	0.00323463	up	LOC_Os11g43620	1.33506	1.63e-06	up	LOC_Os08g07380	2.06643	0.000364403	up	LOC_Os03g37878	2.13456	4.49e-22	up	LOC_Os02g21470	1.61086	5.79e-06	up	LOC_Os09g36000	1.56957	7.13e-09	up	LOC_Os02g02460	1.74502	0.0305334	up
LOC_Os09g21120	1.39206	2.11e-05	up	LOC_Os01g02700	1.10451	2.34e-10	up	Oryza_sativa_newGene_2734	1.43826	0.010499	up	LOC_Os08g01650	1.58677	1.83e-05	up	LOC_Os11g25780	1.59718	1.28e-23	up	LOC_Os05g04500	1.66106	0.00133894	up	LOC_Os06g41040	2.1224	0.000816735	up	LOC_Os02g57800	1.18151	9.24e-09	up	LOC_Os01g07280	1.48098	6.29e-06	up
Oryza_sativa_newGene_4054	1.61912	0.0303926	up	LOC_Os05g14940	1.15501	0.000959925	up	Oryza_sativa_newGene_2092	10.5056	3.7e-16	up	Oryza_sativa_newGene_2874	1.59939	2.58e-05	up	LOC_Os05g34854	1.15721	1.47e-08	up	LOC_Os07g09070	2.16427	0.00560806	up	LOC_Os05g05880	1.06627	0.0169595	up	LOC_Os02g13290	2.62778	1.07e-06	up	LOC_Os03g62610	2.21326	1.38e-50	up
LOC_Os12g16240	1.00664	0.00111625	up	LOC_Os04g25650	2.76786	1.01e-19	up	LOC_Os04g55850	1.01503	5.19e-13	up	Oryza_sativa_newGene_4322	4.16334	1.32e-25	up	LOC_Os01g32184	1.06733	4.15e-18	up	LOC_Os08g39370	2.12883	1.76e-97	up	LOC_Os04g40050	1.07605	0.0239279	up	LOC_Os09g38090	1.19395	7.65e-10	up	LOC_Os01g66240	2.35567	1.14e-39	up
LOC_Os06g41120	4.65686	4.07e-05	up	LOC_Os05g01444	2.05254	0.0128086	up	LOC_Os01g71380	4.70955	1.74e-08	up	LOC_Os09g37740	1.5098	0.0466582	up	LOC_Os04g54230	4.47548	5.71e-87	up	LOC_Os05g46350	2.09893	1.03e-06	up	LOC_Os01g40590	1.36143	1.54e-23	up	LOC_Os11g36000	1.88893	1.24e-05	up	LOC_Os05g50550	1.56099	9.35e-14	up
LOC_Os10g39660	1.06848	0.0101559	up	LOC_Os09g10690	1.09749	0.00124679	up	LOC_Os10g37100	1.91493	0.00129981	up	Oryza_sativa_newGene_4326	3.31697	7.66e-05	up	LOC_Os08g39660	6.39536	8.81e-20	up	LOC_Os06g11240	1.14566	1.19e-05	up	LOC_Os03g02260	1.21	6.16e-10	up	LOC_Os09g17850	1.06944	0.024782	up	LOC_Os03g11900	1.46126	0.0477772	up
LOC_Os01g64310	1.90666	1.2e-08	up	LOC_Os09g28610	1.5064	8.13e-14	up	LOC_Os03g28270	1.56172	5.62e-06	up	Oryza_sativa_newGene_1744	1.0537	0.0164457	up	LOC_Os10g04860	1.13315	5.33e-08	up	LOC_Os10g35930	1.1487	0.000144223	up	LOC_Os10g08474	2.54804	1.22e-42	up	LOC_Os05g39580	2.80571	2.25e-35	up	LOC_Os02g47200	2.79639	3.18e-46	up
LOC_Os02g52210	1.60667	8.75e-21	up	LOC_Os01g28580	3.11462	5.93e-08	up	LOC_Os09g04680	1.10935	0.0379113	up	LOC_Os12g34510	1.13493	2.69e-10	up	LOC_Os03g55010	1.02189	3.56e-06	up	LOC_Os09g09290	1.15275	0.00103869	up	LOC_Os02g07709	1.5276	0.0446351	up	LOC_Os06g05600	1.02021	0.00214832	up	LOC_Os02g33580	1.61644	8.85e-36	up
LOC_Os04g53930	1.21481	1.08e-10	up	LOC_Os10g25040	1.77716	0.000115169	up	Oryza_sativa_newGene_4054	1.90972	0.00147946	up	LOC_Os08g41520	1.0512	0.0416965	up	LOC_Os12g02200	1.10674	2.68e-05	up	LOC_Os01g64660	1.33613	8.23e-49	up	LOC_Os01g55020	1.559	0.000161269	up	LOC_Os03g06240	1.22593	6.19e-26	up	LOC_Os02g13290	2.00375	2.8e-05	up
LOC_Os02g34120	8.92362	7.81e-10	up	LOC_Os07g08300	1.12652	3.55e-09	up	LOC_Os12g16240	1.13419	0.0359266	up	LOC_Os06g48350	1.89243	4.32e-62	up	LOC_Os06g41120	3.4163	0.0208042	up	LOC_Os05g32420	4.17584	3.96e-08	up	LOC_Os12g31350	1.08854	6.09e-05	up	LOC_Os08g12449	1.07374	1.08e-05	up	LOC_Os09g38090	3.79153	3.32e-67	up
Oryza_sativa_newGene_4207	5.64965	5.97e-07	up	LOC_Os02g36000	1.33539	0.019184	up	LOC_Os02g41890	1.0153	0.00303376	up	LOC_Os07g49200	1.13862	0.00723139	up	LOC_Os05g19910	1.1637	0.00400406	up	LOC_Os04g52320	1.14393	0.00273468	up	LOC_Os05g16620	1.54863	4.25e-07	up	LOC_Os12g44070	2.54528	7.97e-09	up	LOC_Os07g23150	3.6536	8.85e-22	up
LOC_Os01g42234	2.30245	4.42e-30	up	Oryza_sativa_newGene_4124	1.349	0.0011163	up	LOC_Os06g22390	1.00643	3.74e-07	up	LOC_Os09g29080	1.21283	0.000199078	up	LOC_Os08g31340	1.32413	8.31e-08	up	LOC_Os03g56782	1.01941	0.0469506	up	LOC_Os07g40120	1.01469	0.000556973	up	LOC_Os02g14190	2.13685	0.0187135	up	LOC_Os02g48560	2.19802	9.93e-30	up
LOC_Os06g32580	1.83852	0.0205252	up	Oryza_sativa_newGene_3633	2.05629	3.83e-18	up	Oryza_sativa_newGene_4824	3.83547	5.26e-06	up	LOC_Os05g28770	1.81461	2.85e-05	up	LOC_Os03g16950	2.09423	6.44e-35	up	LOC_Os01g58640	1.82626	4.95e-16	up	LOC_Os06g41640	1.25691	0.00243519	up	LOC_Os12g12560	1.12611	9.21e-07	up	LOC_Os05g01530	3.0042	2.23e-40	up
LOC_Os04g40100	1.89581	1.09e-16	up	Oryza_sativa_newGene_1985	1.39637	2.24e-09	up	LOC_Os02g51930	2.2198	0.00377415	up	LOC_Os05g14360	1.48034	0.000103115	up	LOC_Os02g53169	1.29754	7.54e-07	up	LOC_Os04g24804	1.54029	0.000120858	up	LOC_Os01g28450	1.26755	0.000630151	up	LOC_Os01g08110	1.0519	0.0172705	up	LOC_Os08g04500	7.86934	1.29e-07	up
LOC_Os11g29950	2.47176	5.28e-08	up	LOC_Os07g03170	1.99613	0.000129145	up	LOC_Os07g24230	1.36976	6.12e-05	up	LOC_Os02g31230	1.70643	1.7e-07	up	LOC_Os04g53930	1.24225	1.25e-15	up	LOC_Os02g02460	1.76638	3.11e-06	up	LOC_Os04g37600	1.65513	7.97e-10	up	LOC_Os05g16420	2.37407	4.84e-34	up	LOC_Os05g39580	1.12419	2.13e-06	up
LOC_Os02g10730	1.03122	2.19e-11	up	LOC_Os04g09604	1.6746	5.52e-14	up	LOC_Os02g34120	9.53318	7.19e-13	up	LOC_Os02g47390	2.3636	4.24e-08	up	LOC_Os11g38480	1.41329	8.42e-07	up	LOC_Os03g62610	1.87854	8.35e-121	up	Oryza_sativa_newGene_2221	4.49433	3.1e-43	up	LOC_Os07g33580	1.66617	4.86e-06	up	LOC_Os03g09090	1.11373	1.89e-12	up
LOC_Os01g19170	1.17778	3.19e-07	up	LOC_Os11g47000	3.19711	3.91e-14	up	LOC_Os01g02780	1.31349	9.78e-05	up	LOC_Os07g03810	1.07878	0.000995479	up	Oryza_sativa_newGene_770	1.09501	1.16e-13	up	LOC_Os01g66240	2.15368	2.84e-91	up	LOC_Os05g48290	1.60604	4.55e-13	up	LOC_Os05g45900	1.03864	0.0138184	up	LOC_Os08g12449	2.74194	4.23e-26	up
LOC_Os12g42590	8.88705	3.25e-10	up	LOC_Os11g06670	1.15381	0.00918166	up	LOC_Os08g10290	1.3665	0.000211157	up	LOC_Os07g09914	1.49319	2.57e-08	up	LOC_Os02g37290	1.06083	1.28e-13	up	LOC_Os10g41999	1.04719	0.0147798	up	LOC_Os12g14110	1.03913	1.56e-05	up	LOC_Os11g17330	2.58045	9.82e-06	up	LOC_Os12g12560	3.36521	1.3e-22	up
LOC_Os02g09250	1.11065	4.96e-07	up	LOC_Os11g47910	1.28767	6.71e-13	up	Oryza_sativa_newGene_4207	8.28322	1.37e-10	up	LOC_Os05g38530	1.05217	0.00160562	up	LOC_Os08g13400	3.95349	1.06e-11	up	LOC_Os02g47200	2.38743	1.32e-36	up	LOC_Os12g29950	1.58105	4.55e-14	up	LOC_Os11g02720	1.73003	0.00208095	up	LOC_Os10g40740	1.38295	3.16e-14	up
LOC_Os11g42040	6.6368	0.00894727	up	LOC_Os08g35160	1.2563	4.57e-14	up	LOC_Os04g12560	1.03744	0.00649284	up	LOC_Os04g40340	1.99723	7.43e-11	up	LOC_Os01g71670	1.54828	4.67e-09	up	LOC_Os02g33580	1.35663	1.08e-42	up	LOC_Os02g55070	1.57555	0.0272615	up	LOC_Os11g25780	2.18796	8.27e-74	up	LOC_Os04g33110	1.62139	4.9e-11	up
LOC_Os06g44540	1.00241	0.00759856	up	LOC_Os05g44770	1.01064	0.000405359	up	LOC_Os01g11020	1.57671	0.00370371	up	LOC_Os04g24804	1.38104	0.00437436	up	LOC_Os05g18660	1.24387	1.63e-21	up	LOC_Os02g13290	1.98635	2.17e-07	up	Oryza_sativa_newGene_409	3.7841	6.29e-20	up	LOC_Os05g34854	1.65409	7.84e-18	up	LOC_Os09g04680	1.19108	0.0326564	up
LOC_Os08g16880	1.40551	1.68e-09	up	LOC_Os04g07260	1.35542	0.00858534	up	LOC_Os04g40100	1.05306	9.4e-07	up	LOC_Os01g73800	1.30128	5.88e-32	up	LOC_Os02g39080	2.01735	3.26e-27	up	LOC_Os09g38090	2.88167	8.88e-173	up	LOC_Os10g38090	3.02433	7.04e-08	up	LOC_Os12g13940	1.35089	1.11e-08	up	LOC_Os03g61090	1.40786	1.35e-13	up
LOC_Os03g20740	1.58435	0.000137645	up	LOC_Os09g27920	8.4336	5.35e-09	up	LOC_Os11g29950	3.34296	1.02e-10	up	LOC_Os10g05020	1.42814	8.72e-09	up	LOC_Os11g05820	1.27849	1.25e-07	up	LOC_Os07g23150	2.61139	9.55e-13	up	LOC_Os11g40390	1.03421	0.0492334	up	LOC_Os04g01510	1.47187	0.000260232	up	LOC_Os05g47560	1.80077	3.87e-100	up
LOC_Os02g18360	6.54817	4.75e-34	up	LOC_Os05g39790	10.0831	3.08e-13	up	LOC_Os09g16950	1.65152	3.45e-17	up	LOC_Os06g09570	1.38111	2e-40	up	LOC_Os10g26640	1.10326	3.91e-09	up	LOC_Os04g42650	1.0763	0.000138189	up	LOC_Os12g34320	1.69855	0.000342754	up	LOC_Os04g54230	3.50608	2.15e-29	up	LOC_Os11g17330	1.59535	0.00778548	up
LOC_Os06g13870	1.39528	5.34e-09	up	LOC_Os03g55389	1.38321	3.2e-06	up	LOC_Os01g13120	1.69229	7.29e-05	up	LOC_Os01g73110	1.9099	4.39e-58	up	LOC_Os03g41390	1.47429	1.43e-12	up	LOC_Os02g35329	1.45493	0.000386083	up	Oryza_sativa_newGene_3206	1.21879	0.007248	up	LOC_Os08g39660	5.21682	0.00013378	up	LOC_Os01g53020	1.11964	8.44e-10	up
LOC_Os07g37620	1.51036	7.06e-10	up	LOC_Os11g22310	10.3046	3.12e-14	up	LOC_Os02g36850	1.08729	0.0343409	up	LOC_Os01g07170	1.0832	1.68e-09	up	Oryza_sativa_newGene_2909	2.03272	8.72e-45	up	LOC_Os01g67190	1.07378	0.0200983	up	LOC_Os12g42910	2.35757	1.42e-09	up	LOC_Os10g04860	1.05199	2.33e-11	up	LOC_Os02g46260	1.79534	7.9e-18	up
LOC_Os03g62760	1.9629	0.00442538	up	LOC_Os01g04530	1.84082	3.48e-11	up	LOC_Os12g42590	10.0655	1.23e-14	up	LOC_Os11g37080	1.36345	5.93e-15	up	LOC_Os08g40700	1.05679	0.00145012	up	LOC_Os02g48560	1.91376	3.97e-43	up	LOC_Os09g11240	1.16696	1.57e-07	up	LOC_Os06g08660	1.21225	0.0164138	up	LOC_Os01g68860	1.33222	1.82e-10	up
LOC_Os02g12030	1.80955	0.000264299	up	LOC_Os07g04810	3.11376	2.21e-09	up	LOC_Os04g11524	1.16115	0.0253076	up	LOC_Os11g20490	1.1716	0.0017955	up	LOC_Os03g29190	2.17469	2.1e-65	up	LOC_Os05g03972	1.88939	0.0020001	up	LOC_Os09g27970	1.48315	6.3e-25	up	LOC_Os06g22390	1.19508	5.85e-06	up	LOC_Os07g06660	3.6858	2.22e-176	up
Oryza_sativa_newGene_3211	2.83056	1.51e-12	up	LOC_Os09g25470	10.1574	1.7e-13	up	LOC_Os10g32930	1.13553	1.39e-06	up	LOC_Os02g13290	1.77681	0.00181397	up	Oryza_sativa_newGene_4431	2.48486	4.05e-07	up	LOC_Os05g01530	2.5438	1.88e-136	up	LOC_Os01g71599	2.61973	0.000133604	up	LOC_Os03g55010	1.34785	9.03e-21	up	LOC_Os04g26910	1.2111	1.48e-15	up
LOC_Os04g55100	1.67112	3.12e-11	up	LOC_Os02g36450	1.58785	8.04e-05	up	LOC_Os06g08830	1.61025	2.71e-06	up	LOC_Os11g36000	1.36899	3.65e-05	up	Oryza_sativa_newGene_3314	1.2066	0.0237999	up	LOC_Os08g04500	7.02399	2.8e-35	up	Oryza_sativa_newGene_1421	1.03725	4.46e-20	up	LOC_Os03g44780	1.24239	9.3e-13	up	LOC_Os01g19610	1.42842	0.00785244	up
Oryza_sativa_newGene_2672	1.37864	0.0258132	up	LOC_Os11g40780	8.71289	7.29e-10	up	LOC_Os11g42040	8.31068	2.71e-07	up	LOC_Os01g15530	2.05966	0.000137207	up	Oryza_sativa_newGene_422	1.00261	2.43e-11	up	LOC_Os01g73500	1.14253	2.88e-11	up	Oryza_sativa_newGene_1420	6.31076	1.88e-06	up	LOC_Os12g02200	1.25432	9e-05	up	LOC_Os05g34854	1.26972	1.22e-13	up
LOC_Os04g25990	1.81463	5.5e-11	up	LOC_Os01g38100	1.1034	0.0270084	up	LOC_Os08g16880	1.09073	0.00238714	up	LOC_Os08g26720	1.11459	0.048713	up	LOC_Os04g33885	1.05367	9.05e-07	up	LOC_Os04g54810	2.76361	0.00159799	up	Oryza_sativa_newGene_1425	1.6649	1.16e-09	up	LOC_Os02g51930	2.11548	0.0129479	up	LOC_Os08g14490	1.05475	8.65e-05	up
LOC_Os06g03670	1.28579	3.11e-09	up	Oryza_sativa_newGene_195	8.8757	8.39e-10	up	LOC_Os05g42060	1.40699	0.0118567	up	LOC_Os07g07410	1.29528	1.45e-07	up	LOC_Os06g05440	1.4283	6.18e-18	up	LOC_Os08g12449	2.06111	1.83e-55	up	LOC_Os04g08415	2.04859	0.0147038	up	LOC_Os02g01710	1.58487	6.92e-09	up	LOC_Os04g54230	4.5496	9.44e-30	up
LOC_Os02g46100	1.96156	9.86e-12	up	LOC_Os01g48680	1.39573	3.97e-24	up	LOC_Os03g20740	1.3366	9.95e-07	up	LOC_Os05g08010	1.64269	0.000817462	up	LOC_Os05g11510	1.31385	5.51e-21	up	LOC_Os10g43060	1.237	1.9e-06	up	LOC_Os02g09670	1.00735	0.00102296	up	LOC_Os01g47600	1.48823	5.86e-12	up	LOC_Os10g04860	1.73268	5.3e-31	up
LOC_Os11g06780	1.49495	1.18e-07	up	LOC_Os09g09540	9.43824	2.02e-12	up	LOC_Os02g18360	11.5185	1.55e-19	up	LOC_Os12g42044	1.01315	0.00186442	up	LOC_Os12g25090	2.71885	4.14e-16	up	LOC_Os07g09620	1.15333	0.0143179	up	LOC_Os07g48550	1.50801	1.39e-13	up	LOC_Os05g19910	1.47335	0.0359704	up	LOC_Os01g35184	1.27	6.34e-15	up
LOC_Os02g45450	2.42994	0.000137044	up	LOC_Os07g03860	1.18263	0.000646038	up	LOC_Os02g43519	1.02525	1.17e-07	up	LOC_Os08g40020	1.71548	0.00254085	up	LOC_Os02g45710	2.93944	1.49e-65	up	LOC_Os12g12560	3.47272	7.53e-102	up	LOC_Os01g06120	1.25944	0.00437243	up	LOC_Os03g16950	1.95809	1.89e-06	up	LOC_Os04g55180	3.44749	4.01e-182	up
LOC_Os08g38890	1.29675	3.88e-11	up	LOC_Os01g73830	1.52911	0.0415369	up	LOC_Os12g29980	2.19359	7.05e-06	up	LOC_Os05g39580	1.08614	6.3e-05	up	LOC_Os11g37960	1.12326	0.000664224	up	LOC_Os12g41600	1.47433	0.00123321	up	LOC_Os11g43620	1.53311	2.02e-06	up	LOC_Os05g19620	1.18647	6.19e-06	up	LOC_Os04g37490	2.03614	0.000458428	up
LOC_Os02g39900	1.36844	0.0228977	up	LOC_Os02g07690	1.02855	0.0454738	up	LOC_Os02g12030	1.77728	0.000507665	up	LOC_Os03g06240	1.02531	3.31e-22	up	LOC_Os02g01870	1.0017	3.35e-11	up	LOC_Os07g45060	2.32461	1.49e-18	up	LOC_Os08g01650	1.42174	0.00741722	up	Oryza_sativa_newGene_1503	1.08493	2.95e-05	up	LOC_Os08g37010	2.69648	3e-13	up
LOC_Os05g40890	1.81982	7.32e-24	up	Oryza_sativa_newGene_1208	9.12828	2.36e-11	up	Oryza_sativa_newGene_3211	2.66507	3.48e-19	up	LOC_Os12g18530	1.49501	4.35e-08	up	LOC_Os02g05550	1.45667	0.00230145	up	LOC_Os03g45920	1.00763	6.14e-08	up	LOC_Os12g12090	1.58426	3.56e-07	up	LOC_Os11g38480	1.83035	1.99e-07	up	LOC_Os01g51540	1.08945	0.0355573	up
LOC_Os09g25380	4.86621	2.71e-11	up	Oryza_sativa_newGene_1201	9.86771	9.06e-13	up	LOC_Os04g25990	2.11022	2.75e-20	up	LOC_Os12g44070	3.17413	6.12e-25	up	Oryza_sativa_newGene_2672	2.30534	1.35e-10	up	LOC_Os12g08760	1.61553	4.38e-38	up	Oryza_sativa_newGene_4323	1.28641	0.000886565	up	LOC_Os07g24230	1.4029	1.49e-05	up	LOC_Os06g11130	1.00786	0.0014641	up
LOC_Os06g14324	1.48725	2.24e-17	up	LOC_Os11g43404	1.96419	1.83e-20	up	LOC_Os01g04920	1.03477	0.000579862	up	LOC_Os02g14190	2.54682	1.02e-07	up	LOC_Os04g20749	1.60472	1.66e-18	up	LOC_Os04g33110	1.13078	3.59e-12	up	Oryza_sativa_newGene_4322	9.12178	5.39e-12	up	Oryza_sativa_newGene_770	1.16149	1.19e-14	up	LOC_Os01g52170	1.29316	1.94e-07	up
LOC_Os09g25960	3.86337	9.39e-07	up	LOC_Os02g09320	1.40664	0.000170227	up	Oryza_sativa_newGene_3982	1.02746	0.00250137	up	LOC_Os12g07480	1.33719	1.23e-07	up	LOC_Os06g04220	2.09411	1.8e-08	up	LOC_Os04g38850	1.07411	5.25e-05	up	Oryza_sativa_newGene_4326	1.86615	0.00192263	up	LOC_Os03g31110	1.28722	2.65e-12	up	LOC_Os02g52210	2.52795	2.23e-09	up
LOC_Os01g63930	1.01335	2.8e-05	up	LOC_Os10g12300	1.03235	1.01e-08	up	LOC_Os11g06780	1.07584	0.000684158	up	LOC_Os05g48416	1.42165	8.63e-12	up	LOC_Os06g40210	1.38899	1.41e-20	up	LOC_Os03g61090	1.21671	1.32e-22	up	LOC_Os12g34510	1.26055	0.0133385	up	LOC_Os04g24220	1.68366	1.29e-09	up	LOC_Os06g50900	2.14558	1.31e-07	up
LOC_Os01g02700	1.16056	3.9e-05	up	LOC_Os07g07830	9.40277	5.15e-12	up	LOC_Os09g04310	1.59084	0.00113857	up	LOC_Os03g32100	1.65748	8.69e-07	up	LOC_Os08g44830	2.17028	9.7e-05	up	LOC_Os05g47560	1.64775	1.02e-41	up	LOC_Os08g41520	1.08874	0.015131	up	LOC_Os01g02780	1.4275	0.000164271	up	LOC_Os04g53930	2.52107	0.0229065	up
LOC_Os04g25650	2.23253	1.17e-10	up	LOC_Os08g01810	6.27608	0.0175325	up	LOC_Os01g66230	1.72033	2.04e-09	up	LOC_Os05g16420	1.0406	0.0105441	up	LOC_Os03g15020	1.56244	7.13e-14	up	LOC_Os03g08940	1.0751	0.00191314	up	LOC_Os07g12590	1.35298	0.00312673	up	Oryza_sativa_newGene_4207	1.49342	0.0374555	up	LOC_Os01g13490	1.99539	1.83e-05	up
LOC_Os04g50870	1.04855	0.0275456	up	LOC_Os11g35540	2.23725	1.72e-06	up	LOC_Os09g25380	4.36327	2.36e-26	up	LOC_Os07g33580	1.05066	0.0149046	up	LOC_Os02g39900	1.67133	0.000218239	up	LOC_Os10g35770	1.16607	0.00242818	up	LOC_Os06g48350	1.82434	3.18e-70	up	LOC_Os01g11020	1.31002	0.00845993	up	LOC_Os07g24230	3.92354	5.1e-25	up
LOC_Os12g05890	1.02705	0.00112885	up	LOC_Os01g04140	8.21948	2.86e-08	up	LOC_Os11g14050	1.09622	1.01e-07	up	LOC_Os08g38990	1.71254	6.91e-33	up	LOC_Os06g48030	1.31104	0.00314475	up	LOC_Os02g33705	1.53715	0.0129093	up	LOC_Os06g48355	5.00287	1.61e-21	up	LOC_Os08g04120	1.32662	4.93e-07	up	Oryza_sativa_newGene_770	2.26223	5.78e-45	up
LOC_Os01g28580	2.45974	0.000120225	up	Oryza_sativa_newGene_2291	2.23519	0.00217516	up	LOC_Os06g14324	1.4146	2.71e-25	up	LOC_Os05g38890	1.73391	0.00114407	up	LOC_Os12g43380	2.50835	0.00172333	up	LOC_Os10g20240	1.18084	1.12e-26	up	LOC_Os12g02280	1.07657	0.00173232	up	LOC_Os05g18660	1.23725	3.17e-21	up	LOC_Os03g07360	1.55326	8.62e-34	up
LOC_Os06g44250	1.61727	9.01e-14	up	Oryza_sativa_newGene_1017	10.3962	2.78e-15	up	LOC_Os09g25960	2.79807	2.31e-08	up	LOC_Os02g39820	1.05495	2.29e-13	up	LOC_Os05g37880	1.02865	0.000155727	up	LOC_Os09g28440	1.15167	0.00712433	up	LOC_Os05g28770	2.56235	1.31e-06	up	LOC_Os02g25780	1.52109	5.59e-06	up	LOC_Os10g37500	1.70057	1.28e-12	up
LOC_Os10g25040	1.7315	0.00504738	up	Oryza_sativa_newGene_4626	1.00053	0.00390335	up	LOC_Os07g39450	8.9589	4.74e-11	up	LOC_Os11g17330	1.35915	3.97e-06	up	Oryza_sativa_newGene_1823	1.5275	0.0197379	up	LOC_Os02g46260	1.65302	1.33e-15	up	LOC_Os05g14360	1.10539	0.01741	up	LOC_Os03g54870	1.06523	0.000104288	up	LOC_Os04g02050	2.63335	1.92e-14	up
LOC_Os07g37130	1.24219	0.0389968	up	LOC_Os03g62810	8.98914	2.86e-13	up	LOC_Os01g02700	1.41141	4.97e-15	up	LOC_Os05g48880	1.57906	3.35e-05	up	LOC_Os06g04920	1.75093	6.15e-06	up	LOC_Os07g06660	2.98068	6.61e-126	up	LOC_Os11g17600	1.16844	0.000796169	up	LOC_Os12g42590	1.047	0.00984815	up	LOC_Os01g50940	1.11613	0.0334278	up
LOC_Os07g39350	1.26989	1.59e-16	up	LOC_Os07g09675	9.70322	5.08e-13	up	LOC_Os05g14940	1.42343	0.0013976	up	LOC_Os01g74040	2.19455	2.39e-36	up	LOC_Os12g01570	1.07641	2.81e-14	up	LOC_Os01g19610	1.93709	7.67e-08	up	LOC_Os02g31230	2.4008	0.000128619	up	LOC_Os05g04890	1.55617	0.0255721	up	LOC_Os03g52910	1.68524	0.000416883	up
LOC_Os12g29290	1.04435	0.016729	up	LOC_Os05g50360	1.88641	0.00124178	up	LOC_Os04g25650	1.74676	4.55e-06	up	LOC_Os03g44520	1.24697	0.0239792	up	LOC_Os03g22740	1.23969	2.21e-37	up	LOC_Os09g31438	1.59455	0.0226576	up	LOC_Os02g47390	1.97488	3.03e-19	up	LOC_Os02g39080	3.15327	6.06e-31	up	LOC_Os12g37970	1.97772	1.22e-10	up
LOC_Os03g59670	1.28034	1.73e-05	up	LOC_Os05g50090	1.91881	4.26e-31	up	LOC_Os08g05340	1.00135	0.0246949	up	LOC_Os05g13320	2.73604	1.64e-06	up	LOC_Os07g35390	1.18477	5.18e-12	up	LOC_Os08g14490	1.33728	5.51e-13	up	LOC_Os07g03810	1.32796	0.000880603	up	LOC_Os06g22290	1.39244	0.0314033	up	LOC_Os01g13120	1.63297	1.42e-05	up
LOC_Os08g07720	1.8204	7.79e-06	up	LOC_Os11g41034	7.92163	2.98e-10	up	Oryza_sativa_newGene_3398	1.69324	2.8e-08	up	LOC_Os05g49860	1.56741	2.55e-24	up	LOC_Os01g12210	2.51804	4.72e-13	up	LOC_Os04g54230	3.09498	3.05e-65	up	LOC_Os07g15880	1.00588	2.74e-22	up	LOC_Os11g05820	1.57224	1.65e-05	up	LOC_Os02g35500	1.10342	5.74e-11	up
LOC_Os01g43750	1.2465	0.00161294	up	LOC_Os11g14980	1.4672	0.0467435	up	LOC_Os04g50870	1.03004	0.00490303	up	LOC_Os05g44320	1.22873	3.82e-11	up	LOC_Os07g25800	1.77526	0.00107238	up	LOC_Os10g04860	1.30903	1.37e-16	up	LOC_Os02g21580	1.92974	0.000319027	up	LOC_Os07g13890	1.52416	2.93e-10	up	LOC_Os07g37420	2.32029	6.06e-11	up
LOC_Os03g39760	1.03666	2.59e-07	up	LOC_Os06g38830	1.61104	0.000204389	up	Oryza_sativa_newGene_1827	1.3412	0.00764462	up	LOC_Os08g07380	1.69463	0.00192929	up	LOC_Os03g01740	2.36393	8.72e-45	up	LOC_Os04g55180	2.86064	7.08e-104	up	LOC_Os04g40340	2.30439	0.00314834	up	LOC_Os12g41680	1.52399	3.12e-13	up	LOC_Os04g49890	1.37974	1.11e-10	up
LOC_Os06g44010	1.59207	5.72e-12	up	LOC_Os04g26240	3.54457	5.37e-10	up	Oryza_sativa_newGene_2428	1.15174	0.0470762	up	LOC_Os11g25780	2.05214	1.3e-62	up	LOC_Os08g43370	1.21232	3.18e-11	up	LOC_Os04g53180	2.62077	0.00219297	up	LOC_Os01g73800	1.48502	5.4e-20	up	LOC_Os03g41390	1.79253	2.09e-14	up	LOC_Os03g41390	1.45151	2.18e-10	up
Oryza_sativa_newGene_3633	1.89217	0.00952647	up	LOC_Os03g05250	1.82731	0.0050434	up	LOC_Os06g28880	1.45331	0.0115026	up	LOC_Os04g54230	1.36504	3.41e-05	up	LOC_Os04g48270	1.23222	1e-18	up	LOC_Os11g40840	1.66305	0.0307107	up	LOC_Os10g05020	1.55561	0.00335293	up	LOC_Os10g38780	1.12909	2.49e-08	up	LOC_Os03g54130	5.41243	5.98e-13	up
LOC_Os02g04170	1.40184	3.78e-07	up	LOC_Os11g27570	9.92152	8.99e-14	up	LOC_Os12g05890	1.06633	8.18e-05	up	LOC_Os08g39660	5.44757	1.36e-10	up	LOC_Os09g39850	2.32485	3.14e-19	up	LOC_Os04g37490	1.43303	0.00554923	up	LOC_Os02g34390	1.37521	0.0189784	up	LOC_Os03g54130	2.53654	0.000153063	up	LOC_Os08g15050	1.07213	1.68e-05	up
LOC_Os07g03170	1.49809	0.000941561	up	LOC_Os07g33710	1.73172	0.00061689	up	LOC_Os08g23720	1.13423	0.0333872	up	LOC_Os01g57599	1.15726	4.62e-12	up	Oryza_sativa_newGene_1882	1.26384	3.36e-14	up	LOC_Os08g37010	1.27364	7.02e-06	up	LOC_Os06g09570	1.3377	6.6e-19	up	Oryza_sativa_newGene_2905	1.78583	0.020933	up	LOC_Os05g42060	1.12911	0.0182658	up
LOC_Os04g09604	1.91494	5.74e-12	up	LOC_Os02g20890	8.85685	4.88e-20	up	LOC_Os06g38760	1.36896	0.000660103	up	LOC_Os08g37115	1.23884	2.34e-13	up	LOC_Os12g14220	1.40726	0.00665056	up	LOC_Os04g44510	1.43132	2.1e-11	up	LOC_Os03g61900	1.24501	2.97e-08	up	LOC_Os09g19300	1.15673	4.17e-12	up	LOC_Os02g47560	2.20705	1.2e-19	up
LOC_Os11g47000	2.4225	0.000225526	up	LOC_Os02g29620	11.2197	8.99e-12	up	LOC_Os04g35680	1.84033	0.0382848	up	LOC_Os03g55010	1.05883	9.08e-10	up	LOC_Os03g39760	1.18197	5.75e-14	up	LOC_Os06g11130	1.50488	8.93e-06	up	LOC_Os01g73110	1.76259	3.11e-21	up	LOC_Os03g29190	1.14672	0.00038422	up	LOC_Os02g54640	1.09347	4.77e-10	up
LOC_Os11g47910	1.16078	5.05e-10	up	LOC_Os10g05780	2.80357	1.48e-07	up	LOC_Os09g28610	1.26752	0.000356416	up	LOC_Os03g44780	1.10904	1.24e-20	up	LOC_Os03g24830	1.1615	1.38e-08	up	LOC_Os08g19670	1.08767	1.38e-13	up	LOC_Os01g07170	1.03751	6.65e-06	up	LOC_Os09g14680	1.40992	2.96e-20	up	LOC_Os03g08490	1.02784	7.08e-12	up
LOC_Os03g19260	1.0648	2.91e-05	up	Oryza_sativa_newGene_2160	10.7884	2.15e-07	up	LOC_Os11g09395	1.38719	0.014037	up	LOC_Os12g02200	1.09294	8.75e-05	up	LOC_Os03g05900	1.32883	2.75e-15	up	LOC_Os10g39660	1.2889	0.0371449	up	LOC_Os03g26350	1.38946	0.00588271	up	Oryza_sativa_newGene_4431	2.43881	9.05e-06	up	LOC_Os06g10750	1.92611	7.5e-06	up
LOC_Os04g33390	1.5372	1.69e-12	up	Oryza_sativa_newGene_2165	1.1708	0.0493521	up	LOC_Os08g26230	1.73274	0.0113987	up	LOC_Os02g01710	1.22886	8.06e-05	up	LOC_Os02g04170	1.7563	1.56e-14	up	LOC_Os03g18910	2.09323	4e-13	up	LOC_Os11g37080	1.8167	9.16e-19	up	LOC_Os07g35480	1.04974	0.000659902	up	LOC_Os05g04610	2.20077	2.1e-34	up
LOC_Os02g11070	1.1255	3.53e-09	up	LOC_Os12g12765	9.07945	8.71e-11	up	LOC_Os01g28580	2.8936	4.26e-14	up	LOC_Os11g11340	1.3604	5.08e-08	up	LOC_Os06g08890	1.054	1.67e-07	up	LOC_Os03g10640	1.64882	2.75e-13	up	LOC_Os03g50430	1.36951	0.00444791	up	Oryza_sativa_newGene_3314	1.45875	0.0146795	up	LOC_Os08g36480	2.69839	4.8e-18	up
LOC_Os03g48060	1.07825	0.000106726	up	LOC_Os09g15644	9.68239	7.75e-13	up	LOC_Os10g34290	3.52746	1.27e-06	up	LOC_Os08g31340	1.06132	2.27e-08	up	LOC_Os06g46060	1.35617	0.000764971	up	LOC_Os02g52210	2.55073	9.66e-07	up	ChrUn.fgenesh.gene.94	1.19239	2.36e-07	up	Oryza_sativa_newGene_422	1.20699	7.44e-13	up	LOC_Os05g11510	2.015	6.55e-25	up
LOC_Os08g35160	2.14248	6.37e-34	up	LOC_Os04g26380	2.8641	2.43e-15	up	LOC_Os10g25040	2.54101	7.16e-08	up	LOC_Os03g16950	2.50406	2.06e-23	up	LOC_Os08g32520	1.68464	0.000406426	up	LOC_Os07g02140	1.93004	0.00182614	up	LOC_Os01g62100	1.01541	4.25e-11	up	LOC_Os06g05440	2.59996	0.00322392	up	LOC_Os08g45190	3.0714	8.5e-38	up
LOC_Os05g49240	1.87865	0.0410825	up	LOC_Os10g39710	1.01855	1.84e-05	up	LOC_Os06g48610	1.00093	0.00103166	up	LOC_Os02g53169	1.59709	5.77e-10	up	LOC_Os05g03630	1.14582	0.00155254	up	LOC_Os04g53930	2.39662	9.84e-22	up	LOC_Os11g36000	1.89339	3.65e-05	up	LOC_Os02g43519	1.17965	1.58e-07	up	LOC_Os07g23550	1.15963	5.36e-26	up
LOC_Os03g16420	7.16254	4.26e-05	up	LOC_Os09g15980	11.6158	7.63e-20	up	LOC_Os07g08300	1.03028	1.59e-14	up	LOC_Os11g37590	1.0083	0.000153247	up	LOC_Os05g41780	1.71406	3.62e-70	up	LOC_Os01g13490	1.38693	1.1e-05	up	LOC_Os01g15530	1.3436	0.012324	up	LOC_Os01g22990	1.01129	2.24e-09	up	LOC_Os08g41890	1.09835	0.0131285	up
LOC_Os05g44770	1.25419	3.6e-26	up	LOC_Os06g24404	1.48749	0.0465165	up	LOC_Os12g29290	1.42958	4.69e-07	up	LOC_Os11g38480	1.54473	5e-07	up	LOC_Os03g55540	2.10513	2.51e-103	up	LOC_Os07g24230	2.46147	3.71e-08	up	LOC_Os01g32790	1.22952	8.87e-13	up	LOC_Os12g29980	2.96948	6.31e-10	up	LOC_Os10g13914	1.99063	4.77e-12	up
LOC_Os03g55389	2.03548	7.21e-22	up	LOC_Os11g27100	9.78528	5.03e-13	up	LOC_Os04g04320	1.02823	1.89e-06	up	LOC_Os03g31110	1.0515	2.36e-06	up	LOC_Os05g40920	1.05006	0.00275154	up	Oryza_sativa_newGene_770	2.53931	6.96e-71	up	LOC_Os05g08010	2.19791	0.000281181	up	LOC_Os12g02620	1.28504	7.14e-07	up	Oryza_sativa_newGene_2672	2.20319	1.38e-08	up
LOC_Os11g22310	7.48554	8.5e-13	up	LOC_Os11g20330	1.26483	0.0278403	up	Oryza_sativa_newGene_630	2.1026	0.00336798	up	LOC_Os01g02780	1.2354	0.000723372	up	LOC_Os01g55270	1.24581	0.00233627	up	LOC_Os03g13300	2.18936	4.74e-07	up	LOC_Os08g40020	1.88313	0.00124054	up	LOC_Os04g56470	2.16722	3.19e-05	up	LOC_Os01g04920	2.6139	2.49e-17	up
LOC_Os04g12960	2.0514	1.23e-14	up	LOC_Os12g24790	7.51891	6.6e-10	up	LOC_Os02g36000	1.82781	0.0036673	up	LOC_Os12g12190	1.21787	0.00405645	up	LOC_Os09g15050	1.2273	4.27e-05	up	LOC_Os02g40260	3.15959	2.51e-06	up	LOC_Os05g39580	1.69094	6.52e-12	up	LOC_Os10g25110	1.04765	2.49e-05	up	LOC_Os06g36090	1.11544	3.17e-16	up
LOC_Os01g03549	1.12661	1.2e-10	up	LOC_Os07g45030	8.62877	1.15e-09	up	LOC_Os01g43750	2.71123	2.37e-12	up	LOC_Os01g11020	1.23208	0.00117768	up	Oryza_sativa_newGene_2828	2.39925	2e-06	up	LOC_Os08g33710	1.17895	7.12e-07	up	LOC_Os07g08050	1.08874	1.41e-12	up	LOC_Os05g11510	1.37598	4.76e-16	up	LOC_Os03g09220	1.08498	1.08e-27	up
LOC_Os01g04530	4.12361	6.3e-11	up	LOC_Os09g02270	3.02067	1.25e-08	up	LOC_Os03g39760	1.41713	1.24e-13	up	LOC_Os08g04120	1.56613	2.51e-09	up	Oryza_sativa_newGene_2820	4.48465	4.36e-08	up	LOC_Os02g55330	1.09695	0.0011122	up	LOC_Os12g18530	1.10557	0.0030749	up	LOC_Os11g37960	1.24092	0.0211903	up	Oryza_sativa_newGene_3982	1.38165	0.00112447	up
LOC_Os06g50450	1.59738	3.69e-05	up	LOC_Os11g19764	1.17484	2.51e-09	up	LOC_Os09g31502	1.45922	4.67e-11	up	LOC_Os08g09780	1.85459	0.00140908	up	LOC_Os01g04530	2.23934	0.00168518	up	LOC_Os03g17000	1.21799	4.71e-09	up	LOC_Os07g44730	1.32797	4.09e-09	up	LOC_Os01g04920	1.06681	0.000518131	up	LOC_Os10g41780	3.28436	4.3e-95	up
LOC_Os07g09190	2.46057	0.000447734	up	Oryza_sativa_newGene_357	9.75642	4e-12	up	Oryza_sativa_newGene_3633	2.73505	2.73e-09	up	LOC_Os11g36160	1.00895	7.37e-17	up	LOC_Os07g35050	1.11245	6.76e-07	up	LOC_Os07g14850	1.70408	9.37e-24	up	LOC_Os12g44070	3.30537	1.78e-64	up	LOC_Os09g04310	1.70071	0.000558042	up	LOC_Os06g40210	1.45586	3.57e-14	up
LOC_Os05g23890	5.22726	9.18e-10	up	Oryza_sativa_newGene_3268	11.5466	8.32e-19	up	LOC_Os02g51020	1.00423	5.35e-06	up	LOC_Os01g71670	2.15176	1.9e-17	up	Oryza_sativa_newGene_4376	1.47994	3.11e-05	up	LOC_Os10g37500	1.64784	7.2e-29	up	LOC_Os02g14190	1.88303	0.0108549	up	LOC_Os11g45930	1.34394	0.00287485	up	LOC_Os07g46520	5.83031	7.45e-64	up
LOC_Os05g41630	1.23869	0.0187355	up	LOC_Os11g45230	9.54574	1.09e-12	up	Oryza_sativa_newGene_1985	2.44929	6.58e-16	up	LOC_Os05g18660	1.4568	4.51e-37	up	LOC_Os02g57790	1.20859	6.06e-08	up	LOC_Os08g13400	1.29299	0.0102734	up	LOC_Os01g08110	1.42778	0.000107958	up	LOC_Os06g40210	1.39808	4.76e-12	up	LOC_Os10g41200	1.15203	4.02e-33	up
LOC_Os12g07550	1.07359	0.000193371	up	LOC_Os03g17410	6.47092	1.12e-130	up	LOC_Os07g03170	2.2719	7.83e-05	up	LOC_Os08g37960	1.17752	1.16e-31	up	LOC_Os09g24810	1.40494	0.00426944	up	LOC_Os02g02340	1.42173	1.65e-24	up	LOC_Os12g07480	1.13306	1.35e-05	up	LOC_Os07g46520	1.08277	5.26e-06	up	LOC_Os06g48800	1.57403	4.91e-05	up
LOC_Os01g48680	1.24741	1.42e-18	up	LOC_Os03g60960	6.57896	1.59e-10	up	LOC_Os04g09604	1.20415	5.88e-14	up	LOC_Os09g13410	1.37582	0.00289818	up	LOC_Os07g44330	1.07321	2.97e-11	up	LOC_Os04g02050	1.93427	1.86e-13	up	LOC_Os05g48416	1.29907	5.47e-07	up	LOC_Os11g10400	1.47823	0.0321186	up	LOC_Os03g63420	1.04288	5.49e-15	up
LOC_Os02g42640	1.75243	1.07e-06	up	LOC_Os12g11500	2.35814	0.000130633	up	LOC_Os11g47000	3.19315	2.57e-11	up	LOC_Os01g12290	1.10188	0.000748576	up	LOC_Os07g03458	1.17268	4.12e-10	up	LOC_Os01g50940	2.27474	9.85e-20	up	LOC_Os05g18790	1.07841	0.00975777	up	LOC_Os08g44830	1.59825	0.0318005	up	LOC_Os01g25386	1.60821	2.65e-27	up
LOC_Os09g09540	10.8505	8.34e-15	up	LOC_Os03g55200	2.21466	0.0100755	up	LOC_Os11g06670	1.49765	0.00426578	up	LOC_Os02g49850	1.30855	1.04e-10	up	LOC_Os06g48300	1.04874	0.0309648	up	LOC_Os04g05580	4.13495	4.25e-06	up	LOC_Os01g71380	1.55671	8.8e-06	up	LOC_Os06g48800	1.10408	0.0140443	up	LOC_Os03g04100	4.0561	1.31e-95	up
LOC_Os07g03860	1.90432	1.7e-05	up	LOC_Os12g13270	4.59873	8.45e-188	up	LOC_Os02g53510	1.13617	2.71e-05	up	LOC_Os11g14060	1.50981	0.00982837	up	LOC_Os05g04550	1.35665	4.18e-26	up	LOC_Os07g47790	1.34929	0.00614679	up	LOC_Os05g16420	2.15674	1.78e-20	up	LOC_Os03g15020	1.29437	6.49e-06	up	LOC_Os05g07860	1.30046	1.25e-24	up
LOC_Os04g15600	1.78448	6.89e-05	up	Oryza_sativa_newGene_3433	13.0247	4.18e-25	up	LOC_Os11g47910	1.35456	3.49e-24	up	LOC_Os04g02870	1.41473	1.77e-25	up	LOC_Os10g09290	1.02423	0.0235061	up	LOC_Os04g05050	1.47156	3.48e-05	up	LOC_Os08g38990	1.70265	2.14e-31	up	LOC_Os04g03740	1.32016	0.0127957	up	LOC_Os06g14324	3.37502	3.55e-35	up
LOC_Os02g07690	1.59237	1.46e-23	up	LOC_Os03g32040	1.82013	1.64e-07	up	LOC_Os08g35160	1.16022	3.33e-10	up	LOC_Os05g04890	1.46555	0.0106458	up	LOC_Os12g28015	1.52605	1.02e-49	up	LOC_Os03g52910	1.97023	6.82e-15	up	LOC_Os10g12548	1.58252	0.00115726	up	LOC_Os11g14050	1.23447	8.06e-06	up	LOC_Os01g45274	2.10725	8.95e-14	up
LOC_Os02g47130	1.05215	0.0212026	up	LOC_Os11g40760	11.4093	3.98e-18	up	LOC_Os08g32520	1.20601	0.000586834	up	LOC_Os02g39080	2.45427	1.71e-36	up	LOC_Os02g58530	1.33779	0.000158007	up	LOC_Os06g16350	2.27338	5.06e-06	up	LOC_Os02g39820	1.44946	1.04e-15	up	LOC_Os12g43380	2.79435	0.000380498	up	Oryza_sativa_newGene_3398	1.07818	0.0043045	up
LOC_Os11g43404	1.82531	1.82e-09	up	LOC_Os07g45740	8.18056	4.16e-08	up	LOC_Os04g07260	1.98806	0.00416337	up	Oryza_sativa_newGene_1334	1.24921	0.00455437	up	LOC_Os11g26130	1.10112	9.09e-11	up	LOC_Os12g37970	1.32317	4.57e-07	up	LOC_Os03g01360	1.39986	1.49e-18	up	LOC_Os10g10480	1.08222	0.0292834	up	Oryza_sativa_newGene_1827	1.0725	0.0436047	up
LOC_Os01g08020	1.25674	2.43e-06	up	LOC_Os03g14420	2.23981	8.69e-06	up	LOC_Os03g45210	1.32734	0.0437234	up	LOC_Os06g22290	1.30302	0.00356158	up	LOC_Os02g09320	1.34709	0.00920331	up	LOC_Os01g13120	1.9867	3.21e-07	up	LOC_Os05g48880	1.40178	0.00473209	up	LOC_Os04g56840	1.60717	0.0158786	up	LOC_Os01g57720	1.01762	5.41e-19	up
LOC_Os12g37770	2.78104	2.51e-06	up	LOC_Os07g06830	1.08691	1.2e-09	up	LOC_Os05g01675	1.03379	0.00318465	up	LOC_Os11g05820	1.70547	2.37e-13	up	LOC_Os11g32780	1.2605	4.59e-14	up	LOC_Os01g65670	1.11816	7.03e-06	up	LOC_Os05g13320	2.99621	5.45e-05	up	LOC_Os05g14940	1.1903	0.0406643	up	LOC_Os09g10690	1.94656	4.88e-11	up
LOC_Os11g36030	1.10078	0.000165662	up	Oryza_sativa_newGene_1445	9.38569	5.56e-11	up	LOC_Os05g39790	8.56071	2.75e-14	up	LOC_Os10g26640	1.31997	5.91e-18	up	LOC_Os03g44620	1.47729	2.12e-55	up	LOC_Os10g32110	1.00136	0.00326366	up	LOC_Os05g49860	1.84457	4.86e-12	up	LOC_Os08g05340	1.02033	0.0235226	up	LOC_Os06g04920	1.58761	0.0289563	up
LOC_Os04g38530	1.1007	1.55e-07	up	LOC_Os10g05810	10.3672	8.41e-15	up	LOC_Os03g55389	1.50549	0.000508517	up	LOC_Os07g13890	1.45746	3.36e-15	up	LOC_Os03g22120	1.10609	1.69e-10	up	LOC_Os07g37420	1.9171	4.35e-29	up	LOC_Os05g44320	1.11598	1.16e-16	up	Oryza_sativa_newGene_4282	1.11313	0.00423069	up	LOC_Os12g01570	1.90339	8.2e-15	up
LOC_Os08g01810	11.5512	1.86e-19	up	LOC_Os05g29710	1.82168	1.39e-07	up	LOC_Os01g06790	1.60385	0.0276467	up	LOC_Os03g25050	2.03354	1.23e-09	up	LOC_Os02g14430	2.33011	0.00193511	up	LOC_Os10g35460	2.1629	3.11e-09	up	LOC_Os11g02720	1.99969	1.85e-05	up	Oryza_sativa_newGene_1827	2.04752	5.02e-05	up	LOC_Os12g05890	2.38031	1.68e-19	up
Oryza_sativa_newGene_45	1.21797	9.07e-07	up	LOC_Os02g56219	1.01492	0.0271598	up	LOC_Os12g10600	2.14175	0.00124329	up	LOC_Os10g06720	1.0363	2.83e-11	up	LOC_Os07g40300	1.01905	0.00561888	up	LOC_Os03g04470	1.21569	5.25e-07	up	LOC_Os11g25780	2.03046	1.53e-79	up	Oryza_sativa_newGene_2428	1.83598	1.34e-05	up	LOC_Os08g23720	1.14114	0.0473773	up
Oryza_sativa_newGene_2291	1.88247	2.41e-05	up	LOC_Os06g46460	1.5208	4.23e-06	up	LOC_Os11g22310	8.03002	4.11e-10	up	LOC_Os10g38780	1.53373	2.41e-12	up	LOC_Os02g52150	1.15527	0.00756451	up	LOC_Os02g46600	1.13288	1.36e-06	up	LOC_Os12g19040	1.10388	4.67e-16	up	Oryza_sativa_newGene_4703	1.54956	0.00121334	up	LOC_Os08g02540	1.60542	2.88e-13	up
Oryza_sativa_newGene_1017	8.06158	1.31e-05	up	LOC_Os03g46910	1.38519	0.0260225	up	LOC_Os01g67100	1.47445	0.00242325	up	LOC_Os08g08700	1.87979	0.00125555	up	LOC_Os12g37770	1.89244	0.000313466	up	LOC_Os03g41390	1.45237	9e-18	up	LOC_Os02g42210	1.29389	7.2e-15	up	LOC_Os06g04920	1.0733	0.0383731	up	LOC_Os03g22200	1.35447	0.000214987	up
LOC_Os01g21250	1.90869	7.61e-41	up	LOC_Os09g28640	1.64779	0.000582777	up	LOC_Os04g53490	1.14649	0.000359357	up	Oryza_sativa_newGene_2909	2.33976	1.18e-19	up	LOC_Os03g61780	1.00181	2.79e-08	up	LOC_Os03g54130	3.5424	2.26e-13	up	LOC_Os12g13940	1.23814	4.86e-05	up	LOC_Os12g01570	1.06485	5.1e-08	up	LOC_Os01g70540	2.01193	9.61e-05	up
LOC_Os07g38250	1.51935	0.0076097	up	LOC_Os02g27830	6.7998	2.57e-07	up	LOC_Os01g04530	1.22531	4.03e-05	up	Oryza_sativa_newGene_2905	1.01147	1.4e-08	up	LOC_Os11g06234	1.01839	0.0115135	up	LOC_Os09g15480	1.22553	4.82e-06	up	LOC_Os04g01510	1.37072	2.31e-05	up	LOC_Os07g08669	1.1726	0.00207411	up	LOC_Os01g12210	1.8003	3.63e-10	up
LOC_Os03g37411	1.69769	3.88e-06	up	Oryza_sativa_newGene_165	1.61996	1.49e-06	up	LOC_Os02g06290	1.37717	0.0137433	up	LOC_Os09g19300	1.0826	1.29e-06	up	LOC_Os06g30470	1.14034	6.9e-06	up	LOC_Os12g03230	1.88126	2.98e-05	up	LOC_Os02g41540	2.6578	0.000204034	up	LOC_Os12g42960	1.53703	0.000473639	up	LOC_Os03g28300	1.51933	1.35e-35	up
LOC_Os03g62810	5.35287	3.55e-20	up	LOC_Os04g48850	1.89781	0.0189491	up	LOC_Os02g57790	1.91249	2.48e-18	up	LOC_Os01g36294	2.42446	3.34e-06	up	LOC_Os03g45960	4.01633	0.000858905	up	LOC_Os08g15050	1.35447	1.72e-08	up	LOC_Os08g39660	4.1762	0.00265699	up	LOC_Os08g02540	1.37003	4.46e-15	up	LOC_Os06g04070	2.11077	0.00192824	up
LOC_Os07g09670	1.03149	7.57e-07	up	LOC_Os12g05440	2.10137	0.0316679	up	LOC_Os06g50450	1.09216	4.96e-07	up	LOC_Os08g40700	1.62107	1.04e-10	up	LOC_Os01g68200	1.08838	0.0100167	up	LOC_Os05g42060	1.77502	0.000893816	up	LOC_Os06g43430	1.12039	6.77e-11	up	LOC_Os10g34290	2.03995	0.00764475	up	LOC_Os06g48610	1.63307	7.02e-06	up
LOC_Os05g50360	1.88114	3.09e-05	up	LOC_Os07g08350	1.43866	0.00272344	up	LOC_Os07g04810	1.80433	0.00241939	up	LOC_Os03g29190	2.95249	1.16e-42	up	LOC_Os03g40390	1.27184	0.00690865	up	LOC_Os10g36580	1.09905	0.00997495	up	LOC_Os01g57599	2.43105	9.26e-15	up	LOC_Os03g22740	1.67824	1.44e-30	up	Oryza_sativa_newGene_1882	3.19579	9.69e-47	up
LOC_Os05g50090	2.12127	2.98e-12	up	LOC_Os03g51920	1.30748	0.00151286	up	LOC_Os07g09190	3.42502	0.0426106	up	Oryza_sativa_newGene_4431	2.46767	9.43e-09	up	LOC_Os02g44710	1.46304	5.43e-13	up	LOC_Os02g47560	1.75042	4.29e-22	up	LOC_Os01g21130	1.20899	8.32e-10	up	LOC_Os07g35390	1.1464	1.03e-08	up	LOC_Os08g07720	3.82219	0.00053787	up
LOC_Os04g57550	1.57007	1.14e-16	up	LOC_Os09g15950	8.60405	4.28e-09	up	LOC_Os09g25470	9.4653	1.18e-12	up	Oryza_sativa_newGene_3314	1.72584	7.29e-05	up	LOC_Os06g05910	2.11178	5.27e-44	up	LOC_Os06g13870	1.84181	7.16e-09	up	LOC_Os01g21135	7.1328	0.00552366	up	LOC_Os01g12210	1.42899	0.00256023	up	LOC_Os05g33320	1.09626	7.63e-08	up
LOC_Os11g41034	7.33548	2.16e-08	up	LOC_Os10g24000	8.38738	3.95e-19	up	LOC_Os02g36450	2.50395	9.8e-14	up	LOC_Os02g12370	2.30399	1.69e-05	up	LOC_Os02g46030	1.43713	1.23e-23	up	LOC_Os03g45370	1.4006	2.54e-19	up	LOC_Os08g37115	1.15686	1.15e-20	up	LOC_Os12g29290	1.1496	0.00290496	up	LOC_Os01g44390	1.21459	1.18e-06	up
LOC_Os08g37660	1.32748	0.043394	up	LOC_Os11g11940	11.846	9.44e-20	up	LOC_Os11g40780	10.1413	7.51e-14	up	LOC_Os06g05440	1.66146	7.8e-31	up	LOC_Os03g59770	1.57605	0.00204052	up	LOC_Os02g36550	1.88604	3.39e-06	up	LOC_Os06g06400	1.04677	0.00191813	up	LOC_Os03g05049	1.2247	2.05e-05	up	LOC_Os03g39760	2.45254	2.71e-18	up
LOC_Os07g37920	1.14496	0.0207033	up	LOC_Os01g02560	1.57275	1.61e-06	up	Oryza_sativa_newGene_195	9.11524	7.7e-11	up	LOC_Os03g61360	1.07765	2.43e-05	up	LOC_Os04g01890	1.93384	0.00590231	up	LOC_Os06g10750	2.45121	2.49e-11	up	Oryza_sativa_newGene_4829	1.10789	0.0194714	up	LOC_Os09g39850	3.31411	8.5e-10	up	LOC_Os09g31506	2.0884	4.15e-35	up
LOC_Os04g48330	2.69856	1.55e-05	up	Oryza_sativa_newGene_30	6.37683	9.54e-12	up	Oryza_sativa_newGene_2867	1.36516	0.0162066	up	LOC_Os06g50080	1.74367	3.4e-68	up	LOC_Os04g38800	2.12892	0.000316885	up	LOC_Os02g33780	1.06021	0.0161932	up	LOC_Os12g01430	1.15025	0.0021777	up	LOC_Os03g39760	1.53341	2.09e-13	up	LOC_Os09g31502	2.9036	9.97e-24	up
LOC_Os02g36530	1.17235	0.0267243	up	LOC_Os11g13540	4.45408	0.017517	up	LOC_Os01g48680	1.14325	6.8e-09	up	LOC_Os12g29980	2.98079	0.00027203	up	LOC_Os03g60080	1.26631	2.59e-31	up	LOC_Os05g04610	1.47194	5.3e-40	up	LOC_Os01g72170	1.10392	1.27e-09	up	LOC_Os03g24830	1.83515	1.6e-12	up	LOC_Os09g14600	2.48414	2.49e-47	up
LOC_Os04g55710	3.07004	6.93e-48	up	LOC_Os04g17470	5.02467	5.2e-10	up	Oryza_sativa_newGene_1382	1.75144	1.71e-08	up	LOC_Os09g25880	1.01423	3.19e-11	up	LOC_Os07g28780	1.00972	0.000320397	up	LOC_Os08g36480	2.36696	2.13e-08	up	LOC_Os03g44780	1.25234	2.43e-14	up	LOC_Os01g09420	1.02018	3.57e-10	up	LOC_Os06g43140	1.72666	7.5e-17	up
LOC_Os11g27570	9.45161	9.67e-12	up	LOC_Os03g60419	8.45769	2.18e-08	up	LOC_Os09g09540	6.90931	1.24e-08	up	LOC_Os04g56470	1.01573	6.62e-06	up	LOC_Os02g04130	1.77528	1.95e-29	up	LOC_Os05g11510	1.67595	6.87e-36	up	LOC_Os04g33770	1.84404	0.000846508	up	Oryza_sativa_newGene_3633	2.07684	2.89e-07	up	LOC_Os10g07450	1.67038	0.000323105	up
LOC_Os07g43700	1.18034	2.01e-22	up	LOC_Os11g10090	10.1324	8.89e-14	up	LOC_Os07g03860	1.20203	0.0254831	up	Oryza_sativa_newGene_308	1.21434	0.000364068	up	LOC_Os03g18470	1.55671	0.000344559	up	LOC_Os01g12640	1.35091	0.00492036	up	LOC_Os12g02200	1.77782	1.5e-14	up	LOC_Os08g42920	1.18328	1.44e-13	up	LOC_Os02g04170	2.65002	2.59e-24	up
LOC_Os05g39260	1.32204	1.04e-08	up	LOC_Os12g29690	10.9523	2.2e-17	up	LOC_Os01g59160	1.05249	0.000120871	up	LOC_Os02g12030	1.15186	0.0129208	up	LOC_Os04g48484	1.13445	1.87e-11	up	LOC_Os12g25090	2.45479	7.63e-08	up	LOC_Os04g38630	1.08873	5.18e-05	up	LOC_Os02g04170	1.11356	2.01e-09	up	LOC_Os01g31980	1.19389	3.61e-05	up
LOC_Os02g20890	7.62027	0.000430805	up	LOC_Os04g20210	5.59691	6.81e-68	up	LOC_Os01g48950	1.27079	3.85e-12	up	LOC_Os02g45710	2.31524	1.96e-36	up	LOC_Os12g24084	1.1284	0.038351	up	LOC_Os08g45190	2.57187	9.82e-83	up	LOC_Os06g41120	1.66415	2.24e-07	up	LOC_Os07g13370	1.28801	0.00224522	up	LOC_Os04g59610	2.18882	2.12e-34	up
LOC_Os02g30190	2.00525	3.11e-09	up	LOC_Os02g07530	8.08182	7.68e-08	up	Oryza_sativa_newGene_1208	6.53114	3.41e-09	up	LOC_Os11g37960	1.20693	0.00202605	up	LOC_Os04g56930	2.19445	0.000760654	up	LOC_Os03g45340	1.68805	0.000551986	up	LOC_Os02g51930	2.19797	0.00520384	up	LOC_Os11g47000	1.43354	0.00303869	up	LOC_Os01g64960	2.31674	6.6e-20	up
LOC_Os01g64300	1.6212	8.62e-14	up	LOC_Os10g01350	9.24737	1.8e-10	up	Oryza_sativa_newGene_1201	10.5001	2.41e-16	up	LOC_Os02g01870	1.30595	1.44e-19	up	LOC_Os10g07556	1.68565	0.0254878	up	LOC_Os08g41890	1.18078	0.00139205	up	LOC_Os02g01710	1.5321	2.63e-08	up	LOC_Os06g08890	2.23973	1.56e-05	up	LOC_Os02g52640	1.91174	0.00170864	up
LOC_Os02g29620	10.7202	6.84e-16	up	LOC_Os07g32129	9.57714	2.79e-12	up	LOC_Os04g24850	1.96954	1.41e-15	up	LOC_Os02g05550	1.51192	1.82e-05	up	Oryza_sativa_newGene_1736	1.44605	0.000168648	up	LOC_Os06g09240	1.49704	0.00283684	up	LOC_Os01g47600	1.07525	3.81e-07	up	LOC_Os06g46060	1.45224	9.55e-09	up	LOC_Os04g33060	4.09	3.44e-41	up
LOC_Os07g33450	9.86373	1.23e-13	up	LOC_Os11g31680	1.15225	0.0305493	up	LOC_Os11g43404	2.22345	3.7e-24	up	LOC_Os04g20749	1.00699	2.81e-09	up	Oryza_sativa_newGene_4814	1.17445	3.56e-06	up	Oryza_sativa_newGene_2672	1.64122	1.91e-06	up	LOC_Os10g07004	1.06821	0.0220604	up	LOC_Os06g09130	1.20245	0.0301124	up	LOC_Os06g39330	1.32304	0.00437025	up
LOC_Os10g05780	1.17849	0.0252189	up	LOC_Os12g33300	1.99011	0.00526047	up	LOC_Os08g15292	1.32946	0.0199809	up	LOC_Os09g04310	2.21873	3.69e-08	up	LOC_Os12g38300	1.07148	0.0347892	up	LOC_Os01g04920	1.11022	2.61e-09	up	LOC_Os08g25000	1.72396	0.00181627	up	LOC_Os03g18130	1.93276	8.98e-09	up	LOC_Os04g48370	1.15633	0.0045151	up
Oryza_sativa_newGene_2160	5.39699	4.16e-13	up	LOC_Os02g29610	10.6363	8.03e-15	up	LOC_Os08g15296	1.37956	0.00370371	up	LOC_Os01g28500	1.38355	1.84e-10	up	LOC_Os03g46070	1.46307	0.00224249	up	LOC_Os06g36090	1.23565	1.08e-34	up	LOC_Os09g27240	1.03753	5.79e-07	up	LOC_Os05g02690	1.34771	0.00185809	up	LOC_Os11g01540	1.94176	1.78e-05	up
Oryza_sativa_newGene_2165	1.70073	0.0055716	up	LOC_Os01g65150	1.32478	0.00541745	up	LOC_Os09g19229	1.88477	1.22e-17	up	LOC_Os06g04220	1.09932	0.0132036	up	LOC_Os12g03630	1.07747	0.0321892	up	LOC_Os02g50570	1.47461	8.75e-11	up	LOC_Os11g11340	1.42818	7.88e-06	up	LOC_Os08g32520	2.39208	1.01e-16	up	LOC_Os03g49720	2.61922	1.73e-55	up
LOC_Os01g07870	1.01008	6.26e-11	up	LOC_Os03g13690	9.44427	2.23e-11	up	LOC_Os07g40300	1.20023	1.2e-06	up	LOC_Os11g10400	1.0927	0.0022079	up	Oryza_sativa_newGene_901	1.21544	0.000442366	up	LOC_Os06g03670	1.69412	2.97e-05	up	LOC_Os03g16950	3.03114	1.12e-75	up	LOC_Os03g45210	2.67554	0.0201293	up	LOC_Os04g44210	1.1671	5.14e-06	up
LOC_Os10g42800	1.6082	7.39e-10	up	LOC_Os12g29710	9.83794	1.67e-13	up	LOC_Os01g08020	1.28632	0.0350458	up	LOC_Os05g02450	1.64181	2.08e-12	up	LOC_Os01g55340	1.02834	0.0178562	up	LOC_Os01g19800	1.37975	1e-09	up	LOC_Os02g53169	1.19604	0.0031111	up	LOC_Os05g39790	2.06619	3.17e-08	up	LOC_Os03g48060	2.94969	1.11e-05	up
LOC_Os02g50460	1.80651	0.000446977	up	Oryza_sativa_newGene_1565	1.35512	0.0155403	up	LOC_Os07g34190	1.43024	0.000106386	up	LOC_Os08g44830	2.22586	2.63e-05	up	LOC_Os01g12810	1.19822	2.33e-21	up	LOC_Os01g55500	1.33378	0.00117666	up	LOC_Os05g19620	1.11706	4.95e-05	up	LOC_Os02g15120	1.34308	0.000132476	up	LOC_Os04g58390	1.02474	1.19e-06	up
LOC_Os04g26380	3.0596	2.8e-16	up	LOC_Os03g01600	4.38287	0.00674438	up	LOC_Os10g12300	1.1473	1.97e-13	up	LOC_Os03g15020	1.82449	4.64e-17	up	LOC_Os03g14050	1.42845	3.97e-11	up	Oryza_sativa_newGene_3982	2.26023	0.000114967	up	Oryza_sativa_newGene_1503	1.03818	0.000175179	up	LOC_Os09g15050	1.91022	2.77e-06	up	LOC_Os03g51650	1.38665	2.12e-06	up
LOC_Os10g39710	1.11026	0.000439738	up	LOC_Os12g32814	1.96179	5.54e-06	up	LOC_Os05g43310	1.3361	9.23e-09	up	LOC_Os10g34940	1.45334	0.0120477	up	LOC_Os08g35860	2.3191	3.88e-46	up	LOC_Os02g45450	2.63923	5.13e-06	up	LOC_Os11g37590	1.1683	0.000430754	up	Oryza_sativa_newGene_2828	1.66869	0.00457577	up	LOC_Os09g28310	1.38407	2.57e-15	up
LOC_Os09g15980	10.5147	1.55e-13	up	LOC_Os01g41950	5.40325	1.72e-12	up	LOC_Os11g36030	1.3497	0.000171336	up	LOC_Os06g48030	1.33445	2.14e-09	up	LOC_Os10g21590	2.67643	1.16e-20	up	LOC_Os07g46520	4.55105	7.94e-186	up	LOC_Os11g38480	1.53388	1.68e-05	up	Oryza_sativa_newGene_4376	2.16236	0.000370693	up	LOC_Os05g37930	2.04583	1.91e-11	up
LOC_Os01g64110	1.39215	2.32e-10	up	Oryza_sativa_newGene_596	2.04143	4.29e-06	up	LOC_Os04g02850	1.23417	4.82e-10	up	LOC_Os12g43380	3.8636	7.63e-05	up	LOC_Os07g48450	1.56298	0.00432488	up	LOC_Os12g02420	1.00832	0.00531546	up	LOC_Os03g52280	1.16589	3.36e-08	up	LOC_Os12g40300	1.013	5.03e-05	up	LOC_Os01g47080	1.20219	6.38e-07	up
LOC_Os08g41960	1.11964	0.0108156	up	LOC_Os05g16930	1.13311	3.72e-23	up	LOC_Os01g61340	8.88815	1.17e-10	up	LOC_Os10g10480	1.10137	0.000250462	up	LOC_Os02g50090	1.80327	0.000370273	up	LOC_Os10g40550	2.80207	9.34e-07	up	LOC_Os03g31110	1.65155	1.8e-24	up	LOC_Os02g57790	3.01822	2.53e-31	up	LOC_Os03g09110	1.43397	7.7e-22	up
LOC_Os04g49000	1.15946	0.00191046	up	LOC_Os03g41920	1.08548	0.0360641	up	LOC_Os02g45000	1.03377	2.05e-13	up	LOC_Os04g49757	1.25113	3.1e-14	up	Oryza_sativa_newGene_623	1.38764	1.06e-06	up	LOC_Os01g36460	1.57614	1.9e-05	up	LOC_Os03g43910	1.0887	1.81e-09	up	LOC_Os01g38610	1.03926	3.79e-12	up	LOC_Os04g49440	1.20721	0.000755242	up
LOC_Os11g27100	8.97697	1.85e-10	up	LOC_Os09g17930	1.61498	3.66e-06	up	LOC_Os08g01810	6.90689	0.000127313	up	LOC_Os06g25010	1.47866	7.59e-11	up	LOC_Os11g24290	1.18252	0.0276092	up	LOC_Os04g44900	1.10383	3.03e-07	up	LOC_Os04g24220	1.34532	9.94e-06	up	LOC_Os07g44330	1.29444	2.31e-23	up	LOC_Os01g03549	1.98351	4.76e-12	up
LOC_Os11g20330	1.20432	0.0347282	up	Oryza_sativa_newGene_2714	11.018	1.94e-16	up	LOC_Os11g35540	3.01963	1.06e-06	up	Oryza_sativa_newGene_4282	1.56283	3.19e-05	up	LOC_Os05g43390	1.01931	0.0150374	up	LOC_Os05g20100	2.62167	3.04e-06	up	Oryza_sativa_newGene_4207	1.17772	0.0163059	up	LOC_Os02g13100	1.19222	7.57e-15	up	LOC_Os02g57790	2.7464	3.78e-25	up
LOC_Os02g04510	1.31119	1.08e-25	up	LOC_Os09g32210	1.78183	1.62e-06	up	Oryza_sativa_newGene_2060	2.85377	1.38e-07	up	Oryza_sativa_newGene_1823	1.70069	0.0064807	up	LOC_Os11g02964	1.02385	0.00665614	up	LOC_Os07g07040	1.1433	7.1e-08	up	LOC_Os04g12560	1.11132	0.0307401	up	LOC_Os07g03458	2.94369	0.00361213	up	LOC_Os07g44330	4.07701	1.09e-99	up
LOC_Os05g38680	1.19145	2.92e-11	up	LOC_Os10g26650	9.58469	6.12e-12	up	Oryza_sativa_newGene_2291	2.55109	0.000203184	up	LOC_Os02g04270	1.0671	1.31e-13	up	LOC_Os11g37700	4.22417	2.14e-15	up	LOC_Os03g08860	1.15336	1.94e-12	up	LOC_Os01g11020	1.62544	0.000247125	up	LOC_Os09g25470	1.26708	0.00559272	up	LOC_Os04g41850	1.51429	4.54e-24	up
Oryza_sativa_newGene_1097	1.67472	0.00357404	up	LOC_Os01g11860	1.23907	0.000551443	up	Oryza_sativa_newGene_1017	8.87548	5.14e-23	up	Oryza_sativa_newGene_2428	2.15138	2.84e-05	up	LOC_Os01g50820	1.18942	0.00229306	up	LOC_Os01g49210	2.05026	0.000907865	up	LOC_Os04g21660	1.0175	0.0175497	up	LOC_Os05g04550	1.66844	1.68e-69	up	LOC_Os02g13810	1.16221	0.00228563	up
LOC_Os12g12514	1.62535	0.0141861	up	LOC_Os09g15850	10.7643	4.79e-17	up	Oryza_sativa_newGene_4626	1.19307	0.00195257	up	Oryza_sativa_newGene_4703	1.26449	0.000513781	up	LOC_Os11g47310	1.97889	1.09e-09	up	LOC_Os06g34020	1.72282	9.26e-05	up	LOC_Os11g26790	1.27192	0.0137927	up	LOC_Os11g40780	3.08815	1.11e-06	up	LOC_Os04g33450	1.15296	0.0245414	up
LOC_Os01g72620	1.06779	0.00664811	up	LOC_Os02g06260	1.2017	0.00822802	up	LOC_Os03g41110	1.02421	3.46e-09	up	LOC_Os12g42960	1.74874	2.97e-10	up	LOC_Os09g13440	1.46928	0.00237927	up	LOC_Os03g04100	3.42081	5.44e-205	up	LOC_Os08g04120	1.93773	2.1e-17	up	Oryza_sativa_newGene_2867	1.51832	0.0251796	up	LOC_Os05g04550	1.73842	4.33e-41	up
LOC_Os08g14950	3.09851	2.65e-05	up	LOC_Os03g28980	1.50449	0.0347601	up	LOC_Os10g04510	1.57116	0.00479852	up	LOC_Os11g09395	1.62058	0.000272275	up	LOC_Os01g53779	1.13843	1.35e-05	up	LOC_Os01g11010	1.33651	5.98e-06	up	LOC_Os08g09780	2.30941	6.72e-05	up	LOC_Os01g12180	1.43254	1.07e-06	up	LOC_Os11g40780	1.47682	0.00505065	up
LOC_Os09g02270	2.00782	5.81e-09	up	LOC_Os02g26790	2.09506	3.92e-16	up	LOC_Os03g37411	1.56831	5.63e-16	up	LOC_Os03g22740	1.48355	3.98e-58	up	LOC_Os05g03920	1.78184	6.46e-40	up	LOC_Os03g14370	1.18589	3.91e-07	up	LOC_Os06g10140	1.03228	0.0480585	up	LOC_Os01g16350	1.09854	3.77e-09	up	LOC_Os01g61150	1.33408	7.31e-10	up
LOC_Os01g11160	2.36134	3.8e-35	up	LOC_Os03g55030	1.65489	0.0107183	up	LOC_Os07g09675	9.34853	7.18e-12	up	LOC_Os07g35390	1.24512	3.03e-14	up	LOC_Os09g07390	1.63852	0.033795	up	LOC_Os05g48930	1.02544	0.000836183	up	LOC_Os12g33240	1.29273	3.34e-25	up	LOC_Os12g28015	1.06994	8.22e-05	up	LOC_Os02g29550	1.35098	1.01e-24	up
LOC_Os09g28160	1.00401	0.00747891	up	LOC_Os07g09760	1.99735	2.92e-21	up	LOC_Os05g50360	2.24884	0.00012116	up	LOC_Os10g25590	1.07728	1.63e-10	up	LOC_Os02g04510	1.31707	4e-33	up	LOC_Os06g14324	3.60119	1.14e-85	up	Oryza_sativa_newGene_194	1.81482	0.0112082	up	LOC_Os02g58530	1.21481	0.00127673	up	Oryza_sativa_newGene_1382	1.06853	0.0064694	up
LOC_Os11g19764	1.08485	0.00245439	up	LOC_Os04g49739	1.24793	7.61e-05	up	LOC_Os05g50090	2.14853	1.55e-14	up	LOC_Os04g41640	1.57405	6.69e-11	up	LOC_Os11g04030	2.12179	4.15e-26	up	LOC_Os03g17850	1.90347	4.91e-17	up	LOC_Os01g71670	2.0247	1.59e-10	up	LOC_Os01g48950	1.55248	1.51e-11	up	LOC_Os03g43650	1.19491	0.0131853	up
Oryza_sativa_newGene_357	7.3651	3.69e-14	up	LOC_Os02g35760	1.58743	0.0029257	up	LOC_Os11g41034	9.0918	1.42e-06	up	LOC_Os12g29290	1.04086	0.000167731	up	Oryza_sativa_newGene_1090	2.9157	1.17e-11	up	LOC_Os02g44870	1.28764	0.00105894	up	LOC_Os05g18660	1.49851	1.62e-25	up	LOC_Os08g03450	1.00559	1.61e-13	up	LOC_Os09g28600	1.20406	0.0483686	up
Oryza_sativa_newGene_3268	6.17247	0.000831824	up	LOC_Os01g02760	1.61613	0.000136576	up	LOC_Os06g45620	2.11541	1.44e-05	up	LOC_Os03g01740	1.84301	5.06e-22	up	LOC_Os05g08860	2.09905	2.53e-28	up	LOC_Os01g45274	1.83325	1.49e-18	up	LOC_Os08g37960	1.27627	1.9e-39	up	LOC_Os04g40370	1.44998	0.000198698	up	Oryza_sativa_newGene_1203	2.38896	2.89e-06	up
LOC_Os06g06360	1.33237	2.18e-14	up	LOC_Os03g04650	1.07785	8.09e-06	up	LOC_Os10g38730	1.20297	3.66e-05	up	LOC_Os04g48270	1.65081	1.03e-21	up	LOC_Os03g07140	1.42709	0.0286552	up	LOC_Os04g51830	1.43923	0.00162433	up	LOC_Os01g12290	1.54386	0.0259229	up	Oryza_sativa_newGene_1203	1.40595	0.0246455	up	LOC_Os04g24850	1.85757	4.73e-12	up
LOC_Os11g40810	4.62099	3.21e-09	up	LOC_Os01g15510	1.17284	0.00458147	up	LOC_Os06g38830	1.3004	0.00575962	up	LOC_Os09g39850	1.94163	2.36e-11	up	LOC_Os12g41650	1.6078	1.48e-21	up	LOC_Os09g10690	2.05319	1.33e-18	up	LOC_Os02g25780	1.39215	2.89e-06	up	Oryza_sativa_newGene_1201	2.16118	1.82e-06	up	LOC_Os10g42910	1.2857	0.0135627	up
LOC_Os01g66260	8.93281	3.59e-10	up	LOC_Os11g29970	1.21184	7.91e-06	up	LOC_Os09g08910	1.06007	0.0440669	up	LOC_Os12g14220	1.71789	0.00681972	up	LOC_Os06g32610	1.26954	0.0216225	up	LOC_Os06g04920	1.92605	2.25e-07	up	LOC_Os02g49850	1.51474	5.42e-10	up	LOC_Os11g02300	1.02474	3.66e-16	up	LOC_Os01g15970	1.6797	0.00623019	up
LOC_Os07g41310	1.06053	2.81e-05	up	LOC_Os09g15639	12.8949	8.18e-25	up	LOC_Os08g33150	2.66242	7.49e-05	up	LOC_Os01g43750	1.03474	0.0090778	up	LOC_Os10g28080	1.14365	2.8e-07	up	LOC_Os12g01570	1.4768	4.45e-18	up	LOC_Os11g14060	2.00832	0.000314543	up	LOC_Os03g49260	1.87788	0.0113738	up	LOC_Os09g19229	2.13198	1.03e-17	up
LOC_Os06g45540	1.79868	3.37e-05	up	LOC_Os02g29150	1.56272	0.0124634	up	LOC_Os04g55710	1.06719	3.62e-05	up	LOC_Os01g08770	1.37435	1.51e-12	up	LOC_Os05g25920	1.05037	7.41e-09	up	LOC_Os12g05890	1.41519	6.26e-07	up	LOC_Os04g02870	1.14088	4.57e-12	up	LOC_Os04g24850	2.73096	2.58e-24	up	LOC_Os10g37740	1.23703	4.5e-22	up
LOC_Os02g50374	2.50464	9.95e-13	up	LOC_Os06g21210	2.1349	5.84e-18	up	LOC_Os03g02830	1.09322	1.34e-09	up	Oryza_sativa_newGene_4128	1.26021	7.81e-07	up	LOC_Os12g31670	1.69246	0.00017446	up	LOC_Os10g41420	1.41161	3.12e-08	up	LOC_Os12g36320	1.54074	0.0109933	up	LOC_Os02g09320	2.75922	0.000139367	up	LOC_Os07g43330	1.42289	8.06e-23	up
LOC_Os01g51690	1.47098	0.0376085	up	LOC_Os01g41430	2.0188	0.0354189	up	LOC_Os04g43710	1.42865	1.48e-12	up	LOC_Os03g24830	1.33787	5.15e-16	up	LOC_Os02g56310	1.39843	2.19e-16	up	LOC_Os08g02540	1.03482	2.75e-07	up	LOC_Os12g42590	1.50444	8.16e-05	up	LOC_Os04g59200	1.45796	5.63e-05	up	LOC_Os01g08020	9.78781	1.7e-12	up
LOC_Os03g17410	7.90838	5.51e-08	up	LOC_Os05g07560	4.83584	6.46e-09	up	LOC_Os11g27570	5.74211	6.73e-13	up	Oryza_sativa_newGene_3633	1.79044	0.00108446	up	LOC_Os08g35820	1.0144	0.00116788	up	LOC_Os06g44250	2.69329	4.36e-06	up	LOC_Os05g04890	1.48441	0.0251665	up	LOC_Os12g32590	1.38289	7.15e-07	up	LOC_Os02g53200	1.89646	9.16e-05	up
LOC_Os06g49350	2.60455	0.000149128	up	LOC_Os03g63260	1.15133	0.00887007	up	LOC_Os07g33710	1.93813	0.000644612	up	LOC_Os08g42920	1.09723	1.65e-13	up	LOC_Os10g42020	1.56885	0.00633303	up	LOC_Os01g70540	1.63348	4.02e-05	up	LOC_Os02g39080	2.74826	3.39e-39	up	Oryza_sativa_newGene_4593	1.0614	0.0228571	up	LOC_Os04g17100	1.46857	4.63e-07	up
LOC_Os01g51570	1.78734	4.56e-19	up	LOC_Os07g13870	1.87543	0.00591546	up	LOC_Os12g38300	1.35429	0.00456783	up	LOC_Os07g13370	1.27186	7.63e-06	up	LOC_Os03g10210	1.4892	8.87e-06	up	LOC_Os06g03810	2.0898	8.9e-14	up	Oryza_sativa_newGene_1334	1.46311	0.00296168	up	LOC_Os03g44620	1.1889	1.35e-17	up	LOC_Os03g08070	1.55083	2.81e-23	up
LOC_Os01g73250	1.32476	4.36e-09	up	LOC_Os04g49500	2.40536	0.0473916	up	LOC_Os03g46070	2.61142	0.0298607	up	LOC_Os06g08890	1.23223	1.3e-11	up	LOC_Os03g18740	1.65867	1.68e-05	up	LOC_Os09g27050	1.02274	6.65e-19	up	LOC_Os06g22290	2.0516	0.000208465	up	LOC_Os09g19229	1.37287	2.33e-13	up	LOC_Os02g30320	1.74426	9.58e-17	up
LOC_Os01g58310	1.67441	4.64e-06	up	LOC_Os12g38720	1.14528	0.00244797	up	LOC_Os02g20890	11.7685	8.72e-21	up	LOC_Os06g46060	1.96827	2.46e-09	up	LOC_Os06g15730	1.72105	0.0351551	up	LOC_Os09g12720	1.57338	0.00954662	up	LOC_Os11g05820	1.75933	9.49e-07	up	LOC_Os03g22120	1.33084	0.000202646	up	LOC_Os02g45000	1.41165	1.34e-19	up
LOC_Os12g13270	3.45627	4.12e-27	up	LOC_Os02g10550	1.75734	5.06e-05	up	LOC_Os11g16550	1.22132	1.79e-14	up	LOC_Os07g09814	1.30834	0.000573368	up	LOC_Os05g47960	1.84232	5.82e-14	up	LOC_Os01g12210	2.18032	1.4e-08	up	LOC_Os10g26640	1.17144	6.37e-10	up	LOC_Os07g40300	2.09618	9.25e-11	up	LOC_Os07g27810	1.53866	2.56e-08	up
Oryza_sativa_newGene_3433	10.7364	1.62e-22	up	LOC_Os11g28530	1.23856	0.0399346	up	LOC_Os02g29620	11.6273	3.93e-20	up	LOC_Os03g18130	1.25463	2.03e-13	up	LOC_Os01g48446	1.04277	1.44e-13	up	LOC_Os03g28300	1.52244	8.37e-38	up	LOC_Os07g13890	1.59947	2.31e-10	up	LOC_Os02g52150	2.19784	0.00107803	up	Oryza_sativa_newGene_2060	3.72173	1.2e-09	up
LOC_Os04g54180	4.76005	4.38e-09	up	Oryza_sativa_newGene_2925	1.28766	2.51e-06	up	LOC_Os07g33450	7.14647	8.5e-25	up	LOC_Os08g32520	2.24188	1.45e-09	up	LOC_Os03g55590	1.20279	1e-26	up	LOC_Os06g04070	2.84045	3.03e-59	up	LOC_Os12g41680	1.1757	8.46e-11	up	LOC_Os07g34190	1.94734	1.81e-06	up	LOC_Os06g23684	2.05398	4.09e-22	up
LOC_Os03g32560	9.45299	7.15e-11	up	LOC_Os10g12080	8.45832	4.38e-09	up	LOC_Os07g24992	1.00271	0.0430881	up	LOC_Os09g16760	1.11178	2.33e-09	up	LOC_Os12g06280	1.15284	0.0254191	up	LOC_Os07g39350	1.41026	1.68e-23	up	Oryza_sativa_newGene_2013	1.36089	4.49e-05	up	LOC_Os03g04020	1.20959	5.83e-13	up	LOC_Os11g24450	2.82475	1.92e-41	up
LOC_Os07g33610	1.36665	0.00587222	up	LOC_Os05g01380	1.46614	0.0153322	up	LOC_Os05g01730	1.24559	0.000210681	up	LOC_Os05g41780	1.28901	8.31e-19	up	LOC_Os10g39300	1.53966	3.93e-07	up	LOC_Os02g51320	1.13098	0.0077783	up	LOC_Os03g25050	1.67625	0.000100539	up	LOC_Os01g66100	1.1493	7.63e-07	up	LOC_Os05g08370	1.02602	0.000439645	up
LOC_Os03g32040	1.3427	0.0029274	up	Oryza_sativa_newGene_2613	12.6135	1.96e-23	up	LOC_Os11g44330	1.15749	0.00040785	up	LOC_Os09g01140	1.27041	0.0118881	up	LOC_Os07g34520	1.75045	0.00778526	up	LOC_Os03g02920	1.54079	1.68e-11	up	LOC_Os10g06720	1.34966	4.46e-12	up	LOC_Os01g26370	1.00685	2.17e-07	up	LOC_Os02g18540	1.89246	0.000568621	up
LOC_Os03g05920	1.94975	2.15e-17	up	LOC_Os04g12900	10.0504	2.74e-14	up	LOC_Os05g31040	1.2202	5.09e-11	up	LOC_Os03g45210	3.01945	1.9e-06	up	LOC_Os05g10670	1.46741	2.05e-11	up	Oryza_sativa_newGene_1882	2.36897	1.98e-56	up	Oryza_sativa_newGene_2905	1.85636	0.0240003	up	LOC_Os08g42020	1.13596	0.000201977	up	LOC_Os02g46030	6.76947	1.12e-141	up
LOC_Os11g40760	10.2421	9.63e-15	up	Oryza_sativa_newGene_4511	8.17928	3.24e-08	up	LOC_Os10g29390	1.7418	0.00739824	up	LOC_Os07g42354	1.12406	2.95e-07	up	LOC_Os05g44900	1.14812	1.66e-16	up	LOC_Os02g46680	1.08648	4.25e-06	up	LOC_Os09g19300	1.06969	3.94e-12	up	LOC_Os02g45000	1.65458	5.56e-28	up	LOC_Os10g04510	1.42463	0.0101765	up
LOC_Os04g27750	1.11472	0.0243122	up	LOC_Os12g07800	1.23797	0.0079133	up	LOC_Os07g44130	1.01757	5.22e-05	up	LOC_Os03g55540	1.21817	4.87e-16	up	LOC_Os02g57740	1.58961	0.0123555	up	LOC_Os03g39760	1.92308	9.17e-52	up	LOC_Os08g40700	1.59844	2.29e-06	up	LOC_Os04g42380	1.34168	4.6e-23	up	LOC_Os03g37411	2.3237	3.35e-26	up
LOC_Os08g04350	1.37425	0.000985474	up	LOC_Os11g04900	1.65585	0.0115448	up	LOC_Os10g05780	2.17214	0.000173524	up	LOC_Os03g14710	1.32928	1.12e-09	up	LOC_Os02g13510	1.11255	1.18e-08	up	LOC_Os09g31506	1.73084	1.16e-43	up	LOC_Os03g29190	1.65415	5.47e-11	up	LOC_Os06g30470	1.10262	0.000319828	up	LOC_Os02g17500	1.84158	1.29e-28	up
LOC_Os01g44050	1.79476	4.36e-06	up	LOC_Os04g55440	1.10905	0.0018582	up	Oryza_sativa_newGene_2160	10.2147	3.39e-15	up	LOC_Os05g36350	1.03811	0.00587489	up	LOC_Os01g10130	1.44552	0.00285532	up	LOC_Os09g31502	1.18259	1.27e-05	up	LOC_Os03g22050	1.13529	3.81e-12	up	LOC_Os03g45960	5.74707	0.00126855	up	LOC_Os02g54060	1.1645	0.00622488	up
LOC_Os10g03230	1.37626	0.0474958	up	LOC_Os03g29864	1.24433	7.36e-11	up	LOC_Os12g12765	8.76819	1.95e-10	up	LOC_Os02g15120	1.22718	1.16e-08	up	LOC_Os05g45220	1.26316	1.27e-11	up	LOC_Os06g44010	2.43725	6.31e-32	up	Oryza_sativa_newGene_4431	2.24908	0.000238589	up	LOC_Os01g68200	1.27524	0.0016796	up	LOC_Os02g37600	1.22843	2.38e-05	up
LOC_Os09g35790	1.08914	3.15e-06	up	LOC_Os03g14310	11.0616	2.22e-17	up	LOC_Os01g43590	1.7854	0.00119327	up	LOC_Os05g40920	1.72888	7.08e-08	up	LOC_Os01g58310	2.78346	2.93e-19	up	LOC_Os09g14600	1.53653	5.14e-30	up	LOC_Os07g35480	1.83356	7.02e-07	up	LOC_Os09g37320	2.19211	9.5e-06	up	LOC_Os09g14520	1.15188	8.23e-09	up
LOC_Os03g14420	2.11766	3.12e-07	up	LOC_Os05g39130	8.6533	3.56e-09	up	LOC_Os04g26380	3.39389	6.59e-28	up	LOC_Os01g55270	1.5718	6.14e-08	up	LOC_Os06g48200	1.09169	0.0354219	up	LOC_Os03g05900	1.31529	9.18e-17	up	Oryza_sativa_newGene_3314	1.68693	0.000537164	up	LOC_Os12g01490	1.15631	2.49e-05	up	LOC_Os10g38730	1.16705	0.000592104	up
LOC_Os03g06705	1.11794	1.46e-05	up	LOC_Os01g41820	1.18427	6.07e-09	up	LOC_Os04g34290	1.92569	3.25e-08	up	LOC_Os08g09350	1.29101	3.79e-30	up	LOC_Os12g13890	1.63383	1.42e-05	up	Oryza_sativa_newGene_1984	1.10216	0.00394246	up	LOC_Os12g30510	1.42593	2.38e-09	up	LOC_Os06g29650	1.04073	0.0366395	up	LOC_Os02g39730	1.40933	1.13e-36	up
LOC_Os05g46840	2.16908	5.65e-17	up	Oryza_sativa_newGene_283	4.20107	1.63e-12	up	LOC_Os02g26670	1.20283	0.0279375	up	LOC_Os12g17120	1.60451	7.96e-05	up	LOC_Os11g08370	1.05595	0.00140447	up	LOC_Os06g43140	1.37656	7.82e-46	up	LOC_Os09g32130	1.19957	0.0427045	up	LOC_Os06g05910	1.70155	4.79e-06	up	LOC_Os06g37010	1.95809	7.83e-08	up
LOC_Os10g05810	11.0103	7.81e-16	up	LOC_Os04g38290	1.30193	3.16e-10	up	LOC_Os05g43390	1.05716	0.00495401	up	LOC_Os01g32460	1.33103	0.020666	up	LOC_Os03g49210	1.09355	1.64e-34	up	LOC_Os10g07450	1.33754	0.00044951	up	LOC_Os06g05440	2.80964	5.29e-05	up	Oryza_sativa_newGene_4626	1.51666	0.000838662	up	LOC_Os09g28390	1.48511	1.83e-05	up
LOC_Os09g10340	8.03115	6.19e-05	up	LOC_Os05g46130	5.8104	3.26e-06	up	LOC_Os04g39520	1.28741	1.18e-06	up	LOC_Os10g02380	1.21494	2.26e-12	up	LOC_Os02g09510	1.01988	6.9e-06	up	LOC_Os02g04170	2.18818	1.91e-35	up	LOC_Os02g13020	1.08725	0.0127495	up	LOC_Os12g05990	1.342	0.0202639	up	LOC_Os02g36340	1.62145	4.7e-15	up
LOC_Os05g50340	1.23291	0.00965371	up	LOC_Os08g36330	2.01182	0.000499798	up	LOC_Os04g16874	1.34188	2.96e-07	up	LOC_Os09g15050	2.09108	1.34e-17	up	LOC_Os06g35700	3.28208	4.1e-12	up	LOC_Os04g59610	1.95922	4.88e-47	up	LOC_Os03g61360	1.26981	0.00662926	up	LOC_Os02g46030	1.78386	1.38e-15	up	LOC_Os09g08910	1.5585	0.00105744	up
LOC_Os04g45730	1.18414	1.28e-15	up	Oryza_sativa_newGene_4729	8.96646	8.52e-10	up	LOC_Os11g02389	1.03207	4.38e-12	up	Oryza_sativa_newGene_2828	1.92818	6.76e-05	up	LOC_Os06g48620	1.09184	9.32e-21	up	LOC_Os01g64960	2.1627	1.31e-29	up	LOC_Os10g35110	1.58941	7.03e-14	up	LOC_Os07g44740	1.05289	0.000475221	up	LOC_Os05g13370	1.59869	1.55e-05	up
LOC_Os09g35010	2.14534	1.51e-12	up	LOC_Os07g42000	5.79308	8.28e-12	up	LOC_Os09g15980	10.7438	2.96e-17	up	LOC_Os01g04530	2.00689	0.00566056	up	LOC_Os04g27750	1.68791	2.78e-07	up	LOC_Os04g46130	1.83948	1.9e-06	up	LOC_Os02g43519	1.13852	2.66e-09	up	LOC_Os07g46980	1.07356	9.75e-07	up	LOC_Os02g35100	1.98878	7.7e-22	up
LOC_Os02g56219	1.17305	0.00288899	up	LOC_Os02g29210	1.68435	4.1e-07	up	LOC_Os08g14600	2.00897	5.75e-08	up	LOC_Os07g35050	1.29634	5.66e-10	up	LOC_Os06g22919	1.0114	2.93e-16	up	LOC_Os04g33060	2.0512	2.15e-41	up	LOC_Os01g22990	1.11868	1.92e-16	up	LOC_Os04g45870	1.38647	0.00831339	up	LOC_Os08g33150	3.10499	5.85e-10	up
LOC_Os02g47470	1.34038	8.82e-15	up	LOC_Os02g44000	1.21262	0.0215859	up	LOC_Os01g20830	1.3636	1.24e-08	up	LOC_Os06g33880	1.13273	0.000250214	up	LOC_Os08g37595	1.45852	8.62e-05	up	LOC_Os06g39590	1.81768	1.39e-09	up	LOC_Os06g50080	2.15958	3.32e-34	up	LOC_Os10g38730	1.01919	0.000488255	up	LOC_Os05g09724	2.67279	1.36e-10	up
LOC_Os03g46910	1.46996	0.0168462	up	LOC_Os06g46434	3.0013	2.77e-06	up	LOC_Os08g41960	2.16632	0.000919274	up	LOC_Os09g24810	1.28561	0.0454516	up	LOC_Os01g71350	1.26074	1.27e-06	up	LOC_Os11g01540	1.64487	0.000119023	up	LOC_Os12g29980	2.89594	2.04e-10	up	LOC_Os08g20680	1.29659	0.0197464	up	LOC_Os04g55710	2.63752	0.00811004	up
LOC_Os12g24320	1.72775	0.00109669	up	LOC_Os03g56360	10.4448	1.91e-14	up	LOC_Os11g27100	9.34308	8.86e-11	up	LOC_Os06g50450	1.24886	0.000214878	up	LOC_Os10g38870	1.22348	8.82e-32	up	LOC_Os04g33390	3.23874	4.59e-30	up	LOC_Os04g56470	2.65207	5.19e-12	up	LOC_Os01g09080	1.355	0.00204631	up	LOC_Os03g59080	1.46419	6.76e-19	up
LOC_Os04g48850	1.81441	7.29e-25	up	LOC_Os03g29430	7.99466	9.75e-08	up	LOC_Os12g24790	6.67585	5.66e-05	up	LOC_Os03g19570	1.28895	9e-13	up	LOC_Os01g58420	1.81193	2.32e-65	up	LOC_Os03g49720	2.43705	1.67e-107	up	LOC_Os10g25110	1.21127	9.78e-08	up	LOC_Os09g08910	1.13351	0.0287838	up	Oryza_sativa_newGene_4814	3.25474	1.37e-27	up
LOC_Os12g05440	1.67923	1.73e-08	up	Oryza_sativa_newGene_1653	3.87206	7.25e-16	up	LOC_Os12g12514	1.06697	0.000315172	up	LOC_Os06g48300	1.22029	2.58e-05	up	LOC_Os06g02540	1.56165	7.11e-14	up	LOC_Os03g17700	1.57241	5.55e-14	up	Oryza_sativa_newGene_308	1.0195	0.000338283	up	LOC_Os03g18470	1.70163	0.000975334	up	LOC_Os01g09880	1.68113	0.00661487	up
LOC_Os01g51320	1.03	0.0267288	up	Oryza_sativa_newGene_4685	3.57539	1.62e-15	up	LOC_Os08g14950	2.2895	0.00269969	up	LOC_Os04g41140	1.36399	5.6e-09	up	LOC_Os12g07310	2.49286	1.32e-13	up	LOC_Os02g11070	1.56636	1.87e-10	up	LOC_Os11g37960	1.52627	0.000127765	up	LOC_Os03g59530	1.03443	5.69e-05	up	LOC_Os12g38300	2.99383	1.11e-08	up
LOC_Os04g15650	1.86864	1.21e-05	up	LOC_Os05g12640	2.67072	0.000324454	up	LOC_Os08g38960	1.49226	2.89e-07	up	LOC_Os07g06500	1.00639	8.68e-09	up	LOC_Os02g27540	1.9245	7.78e-05	up	LOC_Os03g48060	3.01278	5.71e-25	up	Oryza_sativa_newGene_3211	1.13412	2.59e-05	up	LOC_Os10g37830	1.01385	7.28e-08	up	LOC_Os07g04180	1.01643	2.11e-08	up
LOC_Os11g04720	1.95495	4.22e-17	up	LOC_Os11g38040	1.31463	0.000807515	up	LOC_Os09g02270	3.22737	6.09e-12	up	Oryza_sativa_newGene_2867	1.84458	0.000140962	up	LOC_Os08g43550	1.19709	1.34e-13	up	LOC_Os03g51650	1.51904	3.97e-43	up	LOC_Os03g28990	2.10482	0.0124316	up	LOC_Os02g13650	1.06176	0.00107874	up	LOC_Os07g43700	3.6	5.59e-59	up
LOC_Os07g01810	1.89541	4.3e-08	up	LOC_Os07g45120	1.05913	2.33e-05	up	LOC_Os01g11160	1.11351	1.21e-07	up	LOC_Os02g34740	1.25163	0.00360127	up	LOC_Os12g06200	1.73565	6.06e-22	up	LOC_Os10g05660	1.06044	1.01e-06	up	LOC_Os02g01870	1.79798	1.74e-08	up	LOC_Os08g33150	1.75886	0.00119554	up	LOC_Os11g02730	1.02464	1.13e-07	up
LOC_Os01g66840	1.03058	0.000104363	up	LOC_Os12g12664	11.3859	4.46e-19	up	LOC_Os03g21060	1.12042	0.000672367	up	LOC_Os12g28015	1.34193	5.18e-55	up	LOC_Os01g02190	1.17993	0.00421227	up	LOC_Os08g09230	1.12405	0.0143273	up	Oryza_sativa_newGene_2586	1.80599	0.0142276	up	LOC_Os04g43710	1.62702	4.72e-13	up	LOC_Os05g05600	3.36068	8.15e-91	up
LOC_Os03g51920	1.50844	4.96e-09	up	LOC_Os12g03350	1.35362	0.0244555	up	LOC_Os11g19764	1.61248	2.26e-07	up	LOC_Os02g58530	1.18244	0.0101571	up	LOC_Os12g02450	2.11945	1.43e-11	up	LOC_Os05g37930	1.62631	1.65e-24	up	LOC_Os09g04310	2.0199	6.98e-09	up	Oryza_sativa_newGene_2553	1.43454	0.0140447	up	LOC_Os11g16550	2.19993	4.09e-49	up
LOC_Os01g62950	1.23652	0.00180756	up	LOC_Os07g11739	1.35198	0.0120572	up	Oryza_sativa_newGene_357	10.5177	7.58e-15	up	LOC_Os01g48950	1.57766	6.6e-09	up	LOC_Os04g59190	2.5202	9.3e-50	up	LOC_Os03g09110	1.11777	3.24e-15	up	LOC_Os01g28500	1.49281	0.000103184	up	Oryza_sativa_newGene_4814	1.16003	1.67e-07	up	LOC_Os06g12740	1.13574	0.000106439	up
LOC_Os10g24000	3.73271	1.16e-05	up	LOC_Os05g09740	6.41447	3.15e-07	up	Oryza_sativa_newGene_3268	11.5049	2.72e-18	up	LOC_Os03g59160	1.31385	1.92e-05	up	LOC_Os01g36220	1.16677	4.62e-07	up	LOC_Os12g40900	1.12894	0.000622659	up	LOC_Os11g45930	1.60317	8.63e-05	up	LOC_Os03g42730	1.42208	0.000456335	up	LOC_Os03g12910	1.10661	7.76e-05	up
LOC_Os02g35347	1.2644	0.0167475	up	LOC_Os09g25980	1.99918	5.23e-06	up	LOC_Os01g03980	1.32415	2.1e-15	up	LOC_Os03g56800	1.17215	5.63e-15	up	LOC_Os08g10080	1.33842	6.86e-09	up	LOC_Os04g12960	1.64421	2.11e-05	up	LOC_Os11g10400	2.19364	3.64e-05	up	LOC_Os12g38300	4.188	1.01e-05	up	LOC_Os01g68490	2.44341	4.49e-22	up
LOC_Os04g43800	2.20977	1.05e-10	up	LOC_Os09g08480	1.26888	0.000860814	up	LOC_Os04g21790	1.26892	0.0135597	up	LOC_Os11g46250	1.23156	6.44e-06	up	LOC_Os07g40390	1.04702	0.0144955	up	LOC_Os04g49440	1.59606	1.45e-08	up	LOC_Os05g02450	1.83644	0.000453065	up	LOC_Os03g46070	5.27834	2.87e-06	up	LOC_Os12g04020	1.61609	2.62e-15	up
LOC_Os01g02560	1.58834	8.62e-05	up	LOC_Os11g42030	8.99822	6.56e-10	up	LOC_Os01g04010	1.11592	4.91e-26	up	LOC_Os03g44660	1.01502	4.69e-07	up	LOC_Os09g35010	2.87299	5.93e-97	up	LOC_Os01g03549	1.74205	1.23e-25	up	LOC_Os01g27730	1.01196	1.1e-12	up	LOC_Os07g46280	1.10583	0.00137115	up	LOC_Os01g12810	2.63305	8.69e-32	up
LOC_Os11g10090	9.47602	4.42e-10	up	Oryza_sativa_newGene_1590	10.2521	8.73e-15	up	LOC_Os03g17410	7.20968	4.85e-105	up	LOC_Os04g40370	1.32832	4.86e-06	up	LOC_Os10g27340	1.16677	1.93e-20	up	LOC_Os05g50310	1.06049	1.01e-06	up	LOC_Os03g15020	2.31313	7.87e-20	up	LOC_Os07g02800	1.37025	5.46e-08	up	LOC_Os05g01730	1.85102	3.35e-05	up
LOC_Os10g41100	1.07698	9.42e-09	up	LOC_Os02g05780	2.11556	1.05e-13	up	LOC_Os06g49350	1.85257	0.000327417	up	LOC_Os03g49260	1.73551	4.45e-07	up	LOC_Os04g03796	1.25736	6.19e-09	up	LOC_Os07g39680	1.19521	4.54e-13	up	LOC_Os06g45980	1.03761	2.09e-07	up	LOC_Os02g11790	1.3603	0.00187083	up	LOC_Os05g31040	2.24996	4.69e-22	up
LOC_Os12g29690	9.31875	4.07e-11	up	LOC_Os11g33440	1.94886	0.000992185	up	LOC_Os10g21266	1.36011	0.00398279	up	LOC_Os11g03200	1.18323	9.9e-10	up	LOC_Os01g20940	1.41234	6.03e-23	up	LOC_Os03g30130	1.1407	0.00319298	up	LOC_Os04g03740	2.09619	2.13e-06	up	LOC_Os07g33450	1.00473	0.0212215	up	LOC_Os12g23180	1.54431	6.4e-15	up
LOC_Os05g03960	1.09116	0.000204653	up	LOC_Os11g36110	3.65838	8.21e-24	up	LOC_Os02g34790	8.81414	8.45e-10	up	LOC_Os02g09320	1.94087	1.4e-05	up	LOC_Os04g08360	1.65876	1.05e-06	up	LOC_Os02g57790	1.38788	1.07e-11	up	LOC_Os06g48030	1.35552	3.58e-09	up	LOC_Os01g55340	1.01667	0.0357697	up	LOC_Os03g03670	2.18854	1.22e-16	up
LOC_Os05g41370	1.36033	0.0236476	up	LOC_Os08g12880	5.1374	1.39e-05	up	LOC_Os12g13270	4.1334	1.22e-105	up	LOC_Os04g59200	1.0546	1.96e-05	up	LOC_Os04g40990	1.75498	0.00290617	up	LOC_Os08g23210	1.01763	0.0272544	up	LOC_Os12g43380	3.99344	4.45e-08	up	LOC_Os11g07230	1.38809	8.43e-13	up	LOC_Os05g30350	2.46028	6.74e-99	up
Oryza_sativa_newGene_3542	1.26074	2.18e-15	up	LOC_Os12g10870	8.67247	6.42e-10	up	LOC_Os04g11790	1.40094	0.0157564	up	LOC_Os11g32780	1.05888	1.74e-10	up	LOC_Os04g27190	1.77199	1.31e-19	up	LOC_Os07g44330	3.3596	3.09e-186	up	LOC_Os10g10480	1.58689	2.86e-07	up	LOC_Os01g12810	1.05	1.97e-06	up	LOC_Os06g19130	1.84437	0.0214284	up
LOC_Os04g20210	4.42318	2.75e-41	up	LOC_Os07g06810	2.0685	0.0104798	up	LOC_Os09g01000	2.23114	4.88e-05	up	LOC_Os12g32590	1.80664	3.57e-11	up	LOC_Os08g28700	1.26898	0.00037696	up	LOC_Os04g41850	1.09712	2.65e-22	up	LOC_Os04g56840	1.66739	0.0128434	up	LOC_Os05g01730	1.11489	0.0114654	up	LOC_Os01g45750	1.64125	6.96e-34	up
LOC_Os08g07630	1.93585	1.38e-07	up	LOC_Os01g15520	2.52494	6.1e-21	up	Oryza_sativa_newGene_3433	13.3605	5.65e-18	up	LOC_Os03g44620	1.21151	2.56e-58	up	LOC_Os01g06640	1.13089	0.00298659	up	LOC_Os04g33450	1.45754	1.92e-05	up	LOC_Os10g19334	1.14907	0.00984248	up	LOC_Os10g28370	1.10547	4.88e-06	up	LOC_Os10g42800	2.38159	3.12e-24	up
LOC_Os03g49830	1.05797	1.31e-09	up	LOC_Os09g27500	1.19683	2.17e-07	up	LOC_Os04g51809	1.5704	0.0197457	up	LOC_Os03g22120	2.01699	3.04e-33	up	LOC_Os11g15340	1.23443	1.23e-09	up	LOC_Os06g01480	1.66319	0.000226464	up	Oryza_sativa_newGene_114	3.24591	5.7e-07	up	LOC_Os11g44330	1.12925	0.0020582	up	LOC_Os07g40150	1.03564	0.0243936	up
LOC_Os07g32129	9.30031	1.9e-10	up	LOC_Os04g23630	1.15603	0.00822995	up	LOC_Os03g11734	1.74266	0.02397	up	LOC_Os02g14430	2.94483	0.000105972	up	LOC_Os09g17560	2.03637	2.75e-06	up	LOC_Os05g04550	1.28674	4.47e-37	up	LOC_Os05g14940	1.36871	0.0033382	up	LOC_Os09g25330	1.19223	2.88e-05	up	LOC_Os04g34290	1.73466	3.84e-06	up
LOC_Os11g31680	1.10775	0.0181553	up	LOC_Os07g10160	2.52194	0.00061824	up	LOC_Os03g32040	1.4726	0.00736052	up	LOC_Os10g37290	1.18993	4.11e-10	up	LOC_Os03g60130	1.22648	1.1e-32	up	LOC_Os01g61150	1.10434	3.11e-08	up	LOC_Os02g06120	1.1905	0.0421038	up	LOC_Os05g31040	1.7893	6.72e-25	up	LOC_Os02g53140	1.13615	1.09e-16	up
LOC_Os09g29710	1.75768	0.00108526	up	LOC_Os04g13210	1.3545	0.0303801	up	LOC_Os11g40760	11.0701	2.75e-18	up	LOC_Os07g40300	1.58228	2.4e-06	up	LOC_Os05g44030	2.04935	3.98e-07	up	LOC_Os08g34790	1.36983	2.48e-13	up	LOC_Os04g25650	1.49685	5.51e-05	up	LOC_Os08g35860	2.09589	4.2e-26	up	LOC_Os11g02389	1.09672	1.59e-19	up
LOC_Os12g33300	2.28748	6.3e-11	up	LOC_Os09g15790	1.45743	0.0100713	up	LOC_Os06g12660	1.16301	3e-11	up	LOC_Os02g52150	1.8758	5.93e-08	up	LOC_Os02g54254	1.57168	2.36e-17	up	LOC_Os05g41990	1.96542	0.0455293	up	Oryza_sativa_newGene_4282	1.77704	2.44e-11	up	LOC_Os10g21590	2.27366	1.68e-06	up	LOC_Os03g14690	1.00642	6.1e-08	up
LOC_Os08g31850	2.41333	0.000441192	up	Oryza_sativa_newGene_3890	1.35544	0.0116099	up	LOC_Os03g23970	1.12317	9.27e-07	up	LOC_Os06g15380	1.19742	0.00502841	up	LOC_Os01g10380	1.19966	0.0323056	up	LOC_Os08g01330	1.83063	0.000839281	up	LOC_Os01g41030	1.06391	0.0318799	up	LOC_Os07g48450	2.85358	2.15e-75	up	LOC_Os12g07210	2.22945	2.95e-20	up
LOC_Os02g29610	10.0384	6.09e-14	up	LOC_Os10g38710	1.04887	0.000173026	up	LOC_Os06g33100	1.13233	1.19e-06	up	LOC_Os07g22570	2.11366	1.42e-05	up	LOC_Os04g43380	1.60864	0.0064908	up	LOC_Os03g43650	1.10693	0.000106865	up	LOC_Os01g57490	1.44278	5.44e-09	up	LOC_Os07g44130	1.27242	9.83e-08	up	LOC_Os06g11310	1.74964	0.0103474	up
LOC_Os01g65150	1.51509	0.00163621	up	LOC_Os11g36450	1.01689	0.0027039	up	LOC_Os02g08150	1.03573	5.15e-09	up	LOC_Os05g45875	1.06201	0.0153426	up	LOC_Os02g58200	1.28256	0.00044012	up	Oryza_sativa_newGene_1203	2.11775	5.49e-19	up	LOC_Os09g37006	1.10447	9.13e-09	up	LOC_Os05g30350	1.38701	2.76e-32	up	LOC_Os04g38600	1.67062	1.57e-14	up
LOC_Os03g53010	1.5273	0.00161035	up	LOC_Os09g03680	12.4196	1.28e-13	up	LOC_Os01g72910	1.86033	0.000410756	up	LOC_Os12g37770	2.73227	1.07e-09	up	LOC_Os04g54310	1.17378	3.77e-08	up	LOC_Os10g42910	1.4519	0.00261326	up	LOC_Os02g04270	1.04447	5.51e-12	up	LOC_Os02g50090	2.41976	0.0003134	up	LOC_Os02g07930	3.60428	3.05e-72	up
LOC_Os03g17230	1.06058	0.0254616	up	LOC_Os06g27610	12.7959	5.51e-33	up	LOC_Os03g14420	1.52244	0.00819811	up	LOC_Os01g66100	1.54881	1e-14	up	LOC_Os06g07130	1.03524	1.26e-17	up	LOC_Os01g15970	1.36734	0.00140224	up	Oryza_sativa_newGene_2422	1.40255	0.00363768	up	LOC_Os01g61110	1.39671	0.00975657	up	LOC_Os06g25439	1.34697	1.09e-08	up
LOC_Os03g13690	9.21438	1.31e-10	up	Oryza_sativa_newGene_747	1.07405	0.0390956	up	LOC_Os07g06830	1.19077	2.75e-09	up	LOC_Os06g01360	1.02612	6.63e-24	up	LOC_Os01g73650	1.12761	0.000142126	up	LOC_Os01g36580	1.30348	0.0327404	up	Oryza_sativa_newGene_2428	2.04406	7.4e-06	up	LOC_Os04g34290	3.30774	0.000146258	up	LOC_Os08g41960	3.55562	0.00192591	up
LOC_Os05g37080	2.0979	6.86e-21	up	LOC_Os10g03320	1.86449	3.94e-18	up	LOC_Os01g68650	1.08519	1.66e-07	up	LOC_Os03g61780	1.25742	6.1e-10	up	LOC_Os06g38670	1.90636	4.3e-05	up	LOC_Os03g63540	2.53661	0.000419863	up	Oryza_sativa_newGene_4703	1.88647	2.19e-06	up	LOC_Os04g36670	1.15265	0.000276941	up	LOC_Os03g20700	1.30697	7.39e-35	up
LOC_Os12g29710	8.56116	4.35e-09	up	LOC_Os02g02550	1.10831	2.13e-06	up	LOC_Os05g32480	2.03306	0.00629054	up	LOC_Os01g26370	1.09382	5.22e-12	up	LOC_Os12g04720	1.23013	0.000400175	up	LOC_Os02g53200	1.86394	9.65e-15	up	LOC_Os12g42960	1.80102	4.5e-06	up	LOC_Os03g64150	1.02604	0.000984291	up	LOC_Os03g63700	1.39905	7.73e-18	up
LOC_Os01g46440	1.54187	0.0271844	up	Oryza_sativa_newGene_2886	13.3303	1.05e-26	up	LOC_Os04g16770	2.47303	0.00016479	up	LOC_Os05g07980	1.31433	0.00960008	up	LOC_Os02g45040	1.80049	4.23e-18	up	LOC_Os04g17100	1.84362	1.81e-15	up	LOC_Os03g21999	1.29934	0.00502193	up	LOC_Os05g43390	1.93913	4.99e-07	up	LOC_Os02g04510	4.29705	6.02e-33	up
LOC_Os03g01600	4.79323	2.86e-11	up	Oryza_sativa_newGene_4391	5.86891	2.57e-38	up	LOC_Os10g05810	11.0142	7.39e-18	up	LOC_Os04g38530	1.31734	6.39e-11	up	LOC_Os04g58850	1.22559	4.64e-26	up	LOC_Os06g39750	1.249	3.17e-07	up	LOC_Os11g09395	1.83668	0.000535209	up	LOC_Os08g14600	1.01393	0.0105787	up	LOC_Os12g24790	1.0747	0.000579774	up
LOC_Os12g32814	2.55435	0.000203577	up	LOC_Os02g39764	1.59272	0.00215973	up	LOC_Os08g43550	1.92413	6.81e-40	up	LOC_Os06g30470	1.1288	3.47e-08	up	LOC_Os04g52810	1.73514	0.0133811	up	LOC_Os01g11350	1.86465	0.0224772	up	LOC_Os02g01610	1.04209	0.020291	up	LOC_Os01g20830	1.10091	6.63e-05	up	LOC_Os05g38680	2.35816	1.29e-29	up
LOC_Os01g14090	1.46653	0.000635751	up	LOC_Os01g71720	1.00081	9.76e-05	up	LOC_Os04g35220	1.01628	2.85e-05	up	LOC_Os06g13020	1.24204	1.46e-07	up	LOC_Os10g28680	2.16768	4.86e-12	up	LOC_Os05g38720	1.57436	4.39e-09	up	LOC_Os12g08564	1.67989	4.39e-06	up	LOC_Os11g37700	4.07239	0.000414395	up	LOC_Os11g04030	1.42844	2.29e-12	up
LOC_Os01g64440	1.19813	1.66e-05	up	LOC_Os07g17270	2.86153	4.36e-08	up	LOC_Os07g43530	1.30217	0.0353462	up	LOC_Os03g45960	2.72538	1.88e-08	up	LOC_Os01g15270	1.26679	7.38e-19	up	LOC_Os03g08070	1.20052	3.86e-34	up	LOC_Os07g48510	2.0609	2.48e-19	up	LOC_Os11g47310	1.57801	0.000583969	up	Oryza_sativa_newGene_1099	8.92428	5.85e-10	up
LOC_Os03g40610	2.41603	0.000130327	up	LOC_Os07g08890	1.94614	0.00331379	up	LOC_Os02g56219	1.23913	0.00745111	up	LOC_Os01g68200	1.0878	0.0098307	up	LOC_Os03g05225	1.07388	7.82e-07	up	LOC_Os11g02305	1.20767	2.3e-10	up	LOC_Os03g22740	1.72498	1.2e-40	up	LOC_Os09g13440	1.57882	0.000194214	up	LOC_Os09g32240	1.13852	6.48e-08	up
LOC_Os02g45520	1.677	1.12e-21	up	LOC_Os07g05510	3.66496	1.07e-20	up	LOC_Os07g34020	1.20572	0.00169464	up	LOC_Os06g05910	2.07142	2.37e-29	up	LOC_Os05g38490	1.1587	0.00432339	up	LOC_Os02g30320	1.23043	1.09e-29	up	LOC_Os12g04440	1.20191	6.68e-24	up	LOC_Os01g53779	1.20439	0.000484487	up	LOC_Os12g12514	1.59288	0.00332169	up
LOC_Os01g41950	3.36472	3.09e-18	up	LOC_Os04g20070	3.5528	1.28e-10	up	LOC_Os06g46460	1.43025	0.000211762	up	LOC_Os07g44740	1.21803	1.07e-05	up	LOC_Os05g15880	1.90395	0.00166201	up	LOC_Os05g06110	1.20835	4.66e-05	up	LOC_Os07g35390	1.34757	2.57e-26	up	LOC_Os11g04030	2.08023	1.14e-30	up	LOC_Os10g40710	1.8657	0.000949783	up
Oryza_sativa_newGene_596	1.94812	0.000150173	up	LOC_Os11g44580	1.28868	4.76e-09	up	LOC_Os09g28640	2.60431	2.23e-08	up	LOC_Os05g50090	1.17889	2.19e-07	up	LOC_Os04g20960	1.37451	3.71e-12	up	LOC_Os09g31230	1.74728	0.0177365	up	LOC_Os04g03164	1.28318	0.0138408	up	Oryza_sativa_newGene_1090	1.63772	0.0271434	up	LOC_Os08g14950	1.96792	0.0112748	up
LOC_Os05g16930	1.2714	0.000161381	up	Oryza_sativa_newGene_4213	1.08514	9.79e-05	up	LOC_Os07g17184	1.3782	3.9e-10	up	LOC_Os07g46980	1.13528	2.26e-17	up	LOC_Os12g40180	1.46298	6.43e-11	up	LOC_Os07g27810	2.2962	2.85e-11	up	LOC_Os04g41640	1.4127	0.000157434	up	LOC_Os03g07140	2.04057	0.00360384	up	LOC_Os05g50260	3.37258	4.31e-06	up
Oryza_sativa_newGene_2714	9.83005	3.09e-12	up	LOC_Os01g01930	3.30784	5.68e-10	up	LOC_Os12g24320	2.10816	1.2e-07	up	LOC_Os05g15180	1.07715	0.00244156	up	LOC_Os01g04540	2.36377	8.08e-05	up	LOC_Os06g23684	1.90251	2.74e-35	up	LOC_Os12g16690	1.04722	3.77e-16	up	LOC_Os12g41650	1.34143	2.59e-11	up	LOC_Os03g17590	3.52172	5.95e-37	up
LOC_Os09g32210	1.3993	4.88e-05	up	LOC_Os03g49430	1.03948	0.000533187	up	LOC_Os03g17800	1.05813	0.00662574	up	LOC_Os04g01890	1.78776	0.0151102	up	LOC_Os01g05630	1.08214	8.05e-08	up	LOC_Os02g41650	1.15661	5.19e-09	up	LOC_Os03g05049	1.09781	0.000264506	up	LOC_Os08g14950	2.03506	0.00258465	up	LOC_Os02g56310	1.29242	6.9e-05	up
LOC_Os02g39155	1.44412	4.15e-06	up	LOC_Os03g45220	1.16038	0.00338492	up	Oryza_sativa_newGene_2342	1.00702	0.0329959	up	LOC_Os07g28780	1.17384	7.89e-06	up	LOC_Os09g30418	1.8771	5.69e-96	up	LOC_Os11g24450	2.02264	2.8e-51	up	LOC_Os04g48270	2.01534	5.56e-24	up	LOC_Os10g28080	1.99779	9.22e-11	up	LOC_Os01g11160	1.06359	4.31e-12	up
LOC_Os02g39150	1.64009	3.81e-06	up	LOC_Os06g17920	1.11968	0.0100755	up	Oryza_sativa_newGene_2349	2.77113	3.91e-07	up	LOC_Os05g15350	1.31124	0.00467257	up	LOC_Os09g30412	1.77723	4.64e-120	up	LOC_Os05g08370	1.2589	6.81e-11	up	LOC_Os09g28530	1.02545	0.0180843	up	LOC_Os12g31670	1.93622	0.0114654	up	LOC_Os03g52040	2.02214	1.94e-13	up
LOC_Os01g11860	1.92202	2.66e-11	up	LOC_Os02g56860	1.34399	0.0202466	up	Oryza_sativa_newGene_165	1.19101	0.00782574	up	LOC_Os09g07120	1.3486	9.41e-20	up	LOC_Os04g49194	3.63302	5.4e-20	up	LOC_Os01g21250	3.02396	1.16e-57	up	LOC_Os09g39850	2.53206	2.68e-07	up	LOC_Os07g23660	2.00312	0.000184868	up	LOC_Os01g53090	2.30424	1.76e-11	up
LOC_Os09g29490	1.83958	7.21e-26	up	LOC_Os04g02860	1.54776	9.8e-05	up	LOC_Os03g12110	1.57176	0.0120815	up	LOC_Os02g04130	1.06219	1.35e-11	up	LOC_Os11g01869	1.04748	8.52e-07	up	LOC_Os02g46030	4.85838	3.44e-128	up	LOC_Os03g38570	1.02103	0.0341872	up	LOC_Os03g10210	1.79002	1.93e-06	up	LOC_Os01g41810	1.3076	4.62e-12	up
LOC_Os12g38860	1.17776	0.0373333	up	LOC_Os05g41290	1.52696	9.56e-05	up	LOC_Os04g15650	2.59811	6.67e-08	up	LOC_Os03g18470	1.82267	5.97e-06	up	LOC_Os07g48980	1.45023	7.73e-05	up	LOC_Os04g33640	1.98083	2.94e-23	up	LOC_Os05g45020	1.54519	5.5e-10	up	LOC_Os03g21060	1.54041	1.74e-06	up	LOC_Os10g33420	1.80062	1.38e-26	up
LOC_Os04g05650	1.67919	2.68e-12	up	LOC_Os04g30410	1.41579	0.0264248	up	LOC_Os03g46400	1.22578	0.0313898	up	LOC_Os02g13650	1.11111	4.59e-07	up	LOC_Os03g16670	1.26082	1.19e-15	up	LOC_Os02g17500	1.3534	3.77e-54	up	LOC_Os02g36000	1.44592	0.00563637	up	LOC_Os11g01594	1.42286	4.72e-05	up	LOC_Os03g08390	1.04188	1.43e-07	up
LOC_Os04g15630	1.86482	5.72e-09	up	LOC_Os03g26229	2.46578	1.69e-21	up	LOC_Os06g17020	1.73204	0.00306725	up	LOC_Os12g24084	1.14602	0.0300674	up	LOC_Os07g03710	4.06105	0.00238051	up	LOC_Os04g57550	1.02344	7.54e-10	up	LOC_Os08g01760	1.15745	5.41e-23	up	Oryza_sativa_newGene_759	1.31587	1.28e-08	up	LOC_Os03g10860	1.30124	7.9e-05	up
LOC_Os12g24800	3.91866	0.0276191	up	LOC_Os04g34880	8.8209	1.24e-09	up	LOC_Os06g39460	8.58188	7.29e-10	up	LOC_Os07g01114	1.08741	4.52e-05	up	LOC_Os01g42860	3.50783	4.75e-11	up	LOC_Os09g14520	1.23162	2.24e-13	up	LOC_Os01g08770	1.47484	1.26e-11	up	LOC_Os06g15730	1.70107	2.79e-12	up	LOC_Os03g63370	1.83773	1.59e-11	up
LOC_Os03g55450	1.03944	1.32e-07	up	LOC_Os08g15580	9.8814	9.22e-12	up	LOC_Os12g44110	1.30269	8.34e-10	up	LOC_Os08g33154	1.00565	0.000339042	up	LOC_Os12g30180	1.64425	0.00601244	up	LOC_Os08g37660	1.82632	0.000243344	up	Oryza_sativa_newGene_4128	1.37956	0.00219411	up	Oryza_sativa_newGene_977	1.02509	0.000423693	up	LOC_Os07g01250	1.16934	2.11e-13	up
LOC_Os01g67530	1.37065	4.65e-11	up	LOC_Os08g18000	2.64822	3.82e-22	up	LOC_Os01g60850	1.09663	0.000685046	up	LOC_Os04g43710	1.61462	5.54e-21	up	LOC_Os08g07840	1.07116	3.53e-08	up	LOC_Os01g31370	2.04666	6.79e-12	up	LOC_Os07g06960	1.36999	3.58e-06	up	LOC_Os11g19764	1.12781	0.000206121	up	LOC_Os10g38940	2.72914	1.78e-11	up
LOC_Os02g26790	2.11195	2.27e-18	up	LOC_Os11g17380	3.25485	1.33e-16	up	LOC_Os09g14490	1.36595	2.64e-15	up	Oryza_sativa_newGene_1736	1.19869	0.000602784	up	LOC_Os08g31580	2.00674	7.91e-32	up	LOC_Os02g39730	1.11746	2.6e-22	up	Oryza_sativa_newGene_2985	1.15593	0.000486436	up	LOC_Os01g53090	1.06388	0.000473538	up	LOC_Os03g19940	2.02631	3.33e-16	up
LOC_Os03g55030	1.85814	2.81e-05	up	LOC_Os01g23580	1.02219	0.0264877	up	LOC_Os05g22840	1.59119	0.00122692	up	Oryza_sativa_newGene_4813	1.15117	0.000321008	up	LOC_Os02g38190	1.35134	5.88e-30	up	LOC_Os06g37010	1.35745	0.000307951	up	LOC_Os03g24830	2.13768	1.03e-18	up	LOC_Os02g25650	1.01794	0.0327273	up	LOC_Os11g04954	1.14939	0.000383174	up
LOC_Os07g09760	1.72627	5.35e-08	up	LOC_Os11g15670	8.92956	3.22e-10	up	LOC_Os07g08350	2.50753	0.00170346	up	LOC_Os12g38300	1.31575	0.00425933	up	LOC_Os05g48940	1.13037	7.53e-14	up	LOC_Os09g28390	1.10261	1.82e-05	up	Oryza_sativa_newGene_3633	1.93162	2.08e-07	up	LOC_Os04g25410	1.15996	7.24e-10	up	LOC_Os10g40520	1.86134	0.0181906	up
LOC_Os04g59140	1.30431	2.5e-13	up	Oryza_sativa_newGene_4525	11.8714	1.42e-54	up	LOC_Os05g51240	1.42463	1.01e-05	up	LOC_Os03g46070	2.39661	0.0195235	up	LOC_Os06g02680	1.00747	0.0204245	up	LOC_Os03g60080	1.02333	1.83e-12	up	LOC_Os04g55610	1.13684	1.04e-05	up	Oryza_sativa_newGene_3268	1.37946	0.0031249	up	LOC_Os03g12620	1.14874	1.3e-08	up
LOC_Os12g04500	1.84425	1.05e-10	up	LOC_Os02g14630	1.07031	0.00230705	up	LOC_Os03g51920	1.3196	0.0084818	up	LOC_Os07g46280	1.75229	2.95e-16	up	LOC_Os01g74480	1.90744	0.00225979	up	LOC_Os02g36340	2.27318	8.06e-60	up	LOC_Os08g42920	1.24628	3.37e-13	up	LOC_Os08g13060	1.29751	3.83e-07	up	LOC_Os06g50950	1.07145	0.0420375	up
LOC_Os01g64350	1.50572	1.59e-09	up	LOC_Os07g48010	2.4447	1.92e-10	up	LOC_Os06g39708	1.40648	0.00180571	up	LOC_Os07g02800	1.23671	2.76e-36	up	LOC_Os10g05000	1.41038	0.0110977	up	LOC_Os02g53690	1.92475	0.000588776	up	LOC_Os07g13370	1.71577	0.000744357	up	LOC_Os10g39300	1.74655	0.0115543	up	LOC_Os03g08100	2.82618	1.87e-11	up
LOC_Os11g41870	2.03731	8.97e-07	up	LOC_Os12g32480	2.72668	1.1e-09	up	LOC_Os10g24000	7.31214	4.1e-18	up	LOC_Os02g11790	1.57789	2.61e-25	up	Oryza_sativa_newGene_2138	2.30713	5.47e-06	up	LOC_Os03g55320	1.1013	4.64e-11	up	LOC_Os11g47000	1.71839	0.000775398	up	LOC_Os07g34520	3.8881	4.08e-07	up	LOC_Os01g24440	1.84994	7.96e-12	up
LOC_Os01g55310	1.49599	6.82e-05	up	LOC_Os04g33240	1.75881	0.0409346	up	LOC_Os11g11940	12.224	9.39e-22	up	LOC_Os01g55960	1.01723	0.00622714	up	LOC_Os01g52610	3.4201	5.18e-08	up	LOC_Os05g13370	1.18341	3.62e-05	up	LOC_Os06g08890	2.7724	7.74e-09	up	LOC_Os03g19940	1.02361	4.74e-09	up	LOC_Os09g28730	1.65887	4.29e-16	up
LOC_Os11g13820	2.62555	1.83e-05	up	LOC_Os06g07200	1.3102	3.22e-28	up	LOC_Os01g33710	1.40334	0.00717336	up	LOC_Os02g01350	1.16441	2.77e-14	up	LOC_Os10g18370	1.58613	1.85e-26	up	LOC_Os07g41590	1.46347	2.37e-05	up	LOC_Os06g46060	1.73001	2.28e-11	up	LOC_Os05g10670	2.17935	2.61e-52	up	LOC_Os01g73250	3.24855	7.88e-20	up
LOC_Os03g02330	1.32564	5.96e-10	up	LOC_Os07g35750	1.24666	1.18e-14	up	LOC_Os01g02560	1.58669	2.85e-24	up	LOC_Os11g07230	1.0022	9.82e-14	up	LOC_Os07g48280	1.74155	5.74e-45	up	LOC_Os07g01110	2.40079	1.1e-06	up	LOC_Os07g09814	1.54484	0.023651	up	LOC_Os02g57740	2.54799	8.65e-05	up	LOC_Os04g38220	2.65554	8.17e-09	up
LOC_Os09g34890	1.13035	0.03696	up	LOC_Os09g09750	10.4006	1.32e-14	up	Oryza_sativa_newGene_30	8.99566	2.48e-10	up	LOC_Os03g14050	1.08428	1.3e-10	up	LOC_Os05g46395	1.11786	5.31e-06	up	LOC_Os02g50000	4.12248	0.00124087	up	LOC_Os04g02890	1.12137	1.87e-12	up	LOC_Os02g13510	2.08135	7.05e-44	up	LOC_Os01g45200	1.09761	9.76e-05	up
LOC_Os04g37570	2.54792	0.00244561	up	LOC_Os01g56080	1.01706	0.0282201	up	LOC_Os08g39640	8.91183	1.57e-10	up	LOC_Os09g25330	1.09354	0.000357452	up	LOC_Os03g61920	1.18715	2.98e-08	up	LOC_Os02g35100	1.49105	2.77e-10	up	LOC_Os06g09130	1.71754	0.000363458	up	LOC_Os03g44430	1.09975	0.00173028	up	LOC_Os02g08320	1.12815	0.000583671	up
LOC_Os03g58850	1.06759	0.0125815	up	LOC_Os05g11320	1.55014	0.0020811	up	LOC_Os11g13540	3.57371	3.44e-11	up	LOC_Os08g35860	2.09265	2.18e-41	up	LOC_Os12g42730	1.9952	7.59e-39	up	LOC_Os05g09724	2.78195	1.52e-05	up	LOC_Os03g18130	3.07081	2.14e-36	up	LOC_Os07g12600	1.32133	2.94e-08	up	LOC_Os09g01000	1.79198	0.0123109	up
LOC_Os09g15639	11.0386	4.67e-16	up	LOC_Os06g23870	12.1844	3.25e-16	up	LOC_Os04g54310	1.22131	6.38e-14	up	LOC_Os10g21590	2.44886	3.7e-23	up	LOC_Os12g03040	2.64247	1.12e-19	up	LOC_Os04g55710	1.86094	0.000119665	up	LOC_Os05g02690	1.60434	2.35e-06	up	LOC_Os09g39720	2.44765	0.000805187	up	LOC_Os01g07700	1.59291	5.45e-10	up
LOC_Os01g37750	1.18128	0.00249874	up	LOC_Os06g30250	1.08943	0.00280522	up	LOC_Os05g30710	1.12279	0.00514573	up	LOC_Os07g48450	1.31009	0.0117406	up	LOC_Os12g32360	1.07998	4.14e-05	up	LOC_Os05g34170	1.00952	7.1e-08	up	LOC_Os01g65730	1.43242	3.32e-07	up	LOC_Os02g34790	2.29277	0.00119093	up	LOC_Os04g51809	2.66784	0.0406229	up
LOC_Os03g18010	1.14588	0.0315227	up	LOC_Os11g40970	12.7889	5.91e-24	up	LOC_Os10g21212	1.36261	0.000160323	up	Oryza_sativa_newGene_2972	1.84558	0.000573525	up	LOC_Os01g12820	2.01218	0.00239819	up	LOC_Os07g48610	1.47144	2.01e-06	up	LOC_Os01g20894	1.0607	0.0310243	up	LOC_Os04g11790	1.66998	0.0262491	up	LOC_Os08g34210	2.26093	1.65e-43	up
LOC_Os06g21210	1.77585	5.88e-38	up	LOC_Os08g26220	3.39023	3.6e-07	up	LOC_Os11g15520	1.20243	0.00367847	up	LOC_Os08g42440	1.0698	1.85e-15	up	LOC_Os04g34170	1.09647	0.0208396	up	LOC_Os03g59080	1.25694	6.53e-23	up	LOC_Os08g32520	1.93382	3.66e-12	up	LOC_Os01g34860	1.19826	0.00226586	up	LOC_Os03g16700	1.17444	7.27e-35	up
LOC_Os01g41430	1.13558	9.84e-06	up	LOC_Os07g35380	1.24711	0.000247498	up	LOC_Os11g10090	10.217	6.69e-15	up	Oryza_sativa_newGene_623	1.0672	0.00097186	up	LOC_Os03g40610	2.55041	6.85e-05	up	LOC_Os07g42960	1.12448	9.71e-19	up	LOC_Os09g16760	1.27674	4.16e-15	up	LOC_Os04g51809	1.27222	0.0452619	up	LOC_Os07g32560	1.17968	6.12e-09	up
LOC_Os04g48290	1.74319	1.39e-13	up	LOC_Os06g21240	1.55829	0.0333953	up	LOC_Os03g23050	1.35364	0.000333625	up	LOC_Os12g04880	1.04029	1.46e-08	up	LOC_Os01g26039	1.36727	3.19e-20	up	Oryza_sativa_newGene_4814	2.18388	6.09e-32	up	LOC_Os10g28120	1.42858	2.64e-05	up	LOC_Os08g16350	1.09627	0.028803	up	LOC_Os09g20390	1.27023	2.44e-06	up
LOC_Os03g01720	1.25366	0.0253302	up	LOC_Os02g35320	1.35355	0.00162751	up	LOC_Os12g29690	11.0808	2.12e-18	up	LOC_Os09g32730	1.38079	3.66e-08	up	LOC_Os01g47070	1.82003	3.22e-16	up	LOC_Os01g09880	3.13157	3.67e-20	up	LOC_Os03g45210	2.98594	0.00478941	up	LOC_Os03g49210	1.37972	6.05e-24	up	LOC_Os07g01090	1.3281	2.71e-05	up
LOC_Os05g51130	1.96783	3.86e-14	up	LOC_Os03g43770	1.57451	0.0271852	up	Oryza_sativa_newGene_3542	1.21344	9.27e-07	up	LOC_Os05g43390	1.05298	0.0117149	up	LOC_Os07g26110	1.19376	0.0176191	up	LOC_Os07g43700	2.44619	2.17e-70	up	LOC_Os07g42354	1.13662	0.00191565	up	LOC_Os02g09510	1.78915	2.05e-22	up	LOC_Os09g30458	2.8186	5.18e-08	up
LOC_Os12g38720	1.55343	5.96e-07	up	LOC_Os01g48000	1.12137	7.57e-05	up	LOC_Os08g02110	1.00642	6.03e-05	up	LOC_Os01g66180	1.48876	2.45e-12	up	LOC_Os01g32770	1.32603	3.97e-24	up	LOC_Os05g05600	2.49986	1.19e-158	up	LOC_Os03g14710	1.4533	2.81e-13	up	LOC_Os06g35700	4.6838	0.000711411	up	LOC_Os03g53300	2.63485	3.13e-36	up
LOC_Os02g10550	2.07459	5.9e-10	up	LOC_Os02g10520	1.52572	8.21e-06	up	LOC_Os04g20210	4.43693	2.56e-37	up	LOC_Os11g37700	4.74254	4.87e-16	up	LOC_Os02g43820	1.99283	0.00396359	up	LOC_Os11g16550	1.35004	1.8e-12	up	LOC_Os05g36350	1.37895	0.00166758	up	LOC_Os02g36020	1.13424	0.00261067	up	LOC_Os06g48620	1.2069	1.12e-06	up
Oryza_sativa_newGene_2925	1.08315	0.00530883	up	Oryza_sativa_newGene_4481	1.25511	1.81e-10	up	LOC_Os02g06560	2.19341	3.11e-05	up	LOC_Os12g14140	1.32436	2.16e-08	up	LOC_Os08g08960	1.35725	0.0256387	up	LOC_Os01g68490	1.54688	5.65e-13	up	LOC_Os05g39790	1.69185	0.00252313	up	LOC_Os11g40760	1.65956	1.18e-08	up	LOC_Os02g13350	1.04976	0.000183432	up
Oryza_sativa_newGene_4457	1.07329	5.77e-07	up	LOC_Os06g30090	1.88412	0.00118141	up	LOC_Os07g32129	9.39135	1.49e-11	up	LOC_Os01g50820	1.37948	1.58e-05	up	LOC_Os09g21802	1.22227	4.6e-16	up	LOC_Os12g04020	1.18116	1.37e-08	up	LOC_Os02g15120	1.84732	1.79e-09	up	LOC_Os12g44130	1.54883	0.000384155	up	LOC_Os04g51390	1.36914	2.36e-16	up
LOC_Os10g25230	1.13469	0.000159113	up	LOC_Os09g15060	2.45712	8.59e-11	up	LOC_Os09g29710	4.21707	0.0436053	up	LOC_Os11g47310	2.11794	1.68e-13	up	LOC_Os02g52000	3.37225	3.05e-06	up	LOC_Os01g12810	1.8606	1.69e-49	up	LOC_Os05g40920	1.19934	0.000511243	up	LOC_Os04g27750	1.50008	4.87e-06	up	LOC_Os11g11320	1.52099	2.44e-07	up
LOC_Os04g41970	1.30699	0.000513569	up	LOC_Os06g19210	3.63639	8.3e-06	up	LOC_Os02g29610	11.0855	2.41e-18	up	LOC_Os09g13440	2.66246	0.00404536	up	LOC_Os12g38860	2.01062	4.93e-05	up	LOC_Os07g36170	2.0349	1.75e-07	up	LOC_Os01g55270	1.19156	0.024403	up	LOC_Os11g06980	1.11184	7.72e-06	up	LOC_Os01g43700	1.08091	0.0430283	up
LOC_Os06g48570	2.92954	3e-37	up	LOC_Os06g13940	1.66618	0.0237606	up	LOC_Os01g65150	2.13998	0.00184764	up	LOC_Os01g53779	1.20884	1.43e-06	up	LOC_Os11g31190	1.01322	1.68e-10	up	LOC_Os12g26690	2.24824	0.000459201	up	LOC_Os08g09350	1.34268	3.2e-27	up	LOC_Os05g05820	1.54263	0.0029238	up	LOC_Os02g08150	1.2917	1.41e-16	up
LOC_Os01g06870	3.12868	5.6e-10	up	LOC_Os11g27170	2.51825	0.000422882	up	LOC_Os01g59970	1.12227	1.21e-06	up	LOC_Os05g03920	2.00332	1.94e-53	up	LOC_Os04g54210	2.59897	2.36e-52	up	LOC_Os12g23180	1.12343	3.01e-27	up	LOC_Os10g02380	1.15975	0.0003459	up	LOC_Os09g28500	1.53789	0.000184669	up	LOC_Os02g51070	1.73956	1.91e-26	up
LOC_Os06g13140	1.61015	0.00150179	up	LOC_Os05g11428	1.03821	2.74e-06	up	LOC_Os03g13690	9.87279	1.19e-13	up	LOC_Os05g43130	2.26201	0.0282002	up	Oryza_sativa_newGene_893	1.22074	0.00391325	up	LOC_Os03g03670	1.45405	3.44e-30	up	LOC_Os09g15050	1.93359	2.84e-06	up	LOC_Os06g33100	2.16994	2.1e-18	up	LOC_Os06g18930	1.81591	0.0115549	up
LOC_Os03g13740	1.29924	0.000321084	up	LOC_Os04g52440	4.79077	2.48e-45	up	LOC_Os04g39460	1.58941	0.00435489	up	LOC_Os12g29480	2.69138	0.00189588	up	LOC_Os03g28980	1.70807	0.00148515	up	LOC_Os05g30350	1.44268	1.22e-30	up	LOC_Os04g57790	1.07608	3.53e-09	up	LOC_Os08g37595	1.57227	0.00287959	up	LOC_Os03g17660	1.72527	8.74e-26	up
LOC_Os07g30950	1.28443	0.0220107	up	LOC_Os11g35980	1.21103	0.00224445	up	LOC_Os12g29710	10.116	9.38e-15	up	LOC_Os04g16080	1.27558	3.24e-08	up	Oryza_sativa_newGene_621	1.96637	1.08e-09	up	LOC_Os08g34900	2.70908	3.71e-05	up	LOC_Os07g35050	1.17887	0.000799429	up	Oryza_sativa_newGene_2951	1.21927	9.74e-12	up	LOC_Os08g16830	2.45206	7.38e-08	up
LOC_Os01g48290	1.07111	0.00145512	up	Oryza_sativa_newGene_3495	1.07201	7.58e-05	up	Oryza_sativa_newGene_1565	1.36089	0.00729411	up	LOC_Os09g07390	2.11024	0.00189296	up	LOC_Os01g09850	1.08232	9.22e-09	up	LOC_Os01g45750	1.23006	4.88e-35	up	LOC_Os11g01836	1.2279	0.0331085	up	LOC_Os10g38870	1.42513	7.78e-24	up	LOC_Os01g55660	1.16762	1.75e-10	up
LOC_Os10g12080	10.3879	3.95e-14	up	LOC_Os10g29670	5.75938	5.1e-19	up	LOC_Os03g01600	4.6458	9.89e-26	up	LOC_Os02g05640	1.807	0.000280764	up	LOC_Os09g24220	1.29251	4.19e-06	up	LOC_Os10g42800	2.24355	1.42e-21	up	LOC_Os06g33880	1.12062	0.0218891	up	LOC_Os11g46070	1.55446	0.0487299	up	LOC_Os02g56080	1.22805	6.99e-16	up
Oryza_sativa_newGene_2613	10.094	5.96e-20	up	LOC_Os11g34110	1.24104	3.23e-05	up	Oryza_sativa_newGene_2138	2.74011	0.0437234	up	Oryza_sativa_newGene_1090	2.41353	4.84e-05	up	LOC_Os06g43990	1.21311	8.22e-18	up	LOC_Os11g24290	1.59148	0.00207385	up	LOC_Os12g40300	1.20857	3.99e-06	up	LOC_Os03g11910	1.59496	2.89e-05	up	LOC_Os04g39290	4.2979	3.61e-25	up
LOC_Os04g12900	10.4028	7.28e-15	up	LOC_Os08g43700	1.73346	0.0412058	up	LOC_Os12g32814	3.1965	2.11e-13	up	LOC_Os01g05900	1.33365	2.38e-25	up	LOC_Os11g15230	1.3657	3.55e-05	up	LOC_Os02g53140	1.00119	2.34e-30	up	LOC_Os04g42451	1.23339	0.00328776	up	LOC_Os01g72910	1.83593	0.0013961	up	LOC_Os07g30960	2.89517	2.98e-20	up
LOC_Os12g07800	1.35202	0.00805069	up	LOC_Os11g43410	4.53622	4.22e-10	up	LOC_Os05g48200	1.8457	0.0112683	up	LOC_Os03g07140	2.31189	2.45e-08	up	LOC_Os06g10360	1.25504	0.0245358	up	LOC_Os02g12730	1.28249	0.00396471	up	LOC_Os07g41120	2.52885	8.68e-05	up	LOC_Os02g36619	1.92467	1.6e-07	up	LOC_Os09g18360	1.04007	7.19e-05	up
LOC_Os09g19280	1.1194	0.00538998	up	LOC_Os02g09310	4.79002	5.49e-18	up	LOC_Os06g50230	1.34137	5.21e-24	up	LOC_Os10g05240	1.10842	0.000159412	up	LOC_Os02g40900	1.02572	8.02e-12	up	LOC_Os03g14690	1.00766	1.36e-14	up	LOC_Os02g13100	1.45678	1.22e-46	up	LOC_Os12g07310	1.66881	0.00307708	up	LOC_Os04g38410	1.5947	2.73e-44	up
LOC_Os03g29864	1.62317	1.1e-09	up	LOC_Os08g13870	4.70662	2.04e-10	up	LOC_Os02g45520	1.04471	1.46e-06	up	LOC_Os12g41650	1.44249	8.64e-13	up	LOC_Os11g02240	1.40826	0.00358591	up	LOC_Os03g19310	1.21963	5.08e-27	up	LOC_Os11g03990	1.35841	2.12e-09	up	LOC_Os10g40950	1.92819	9.41e-07	up	LOC_Os04g23180	1.00084	3.73e-10	up
LOC_Os07g33954	1.45209	4.91e-05	up	LOC_Os04g26360	7.99124	9.98e-11	up	LOC_Os06g39780	1.15285	0.0276833	up	LOC_Os10g28080	1.16388	3.33e-18	up	LOC_Os05g30340	1.49041	0.00223924	up	LOC_Os12g07210	1.55699	2.37e-45	up	LOC_Os07g04810	2.61592	7.89e-06	up	LOC_Os11g40110	1.5694	0.00791511	up	LOC_Os05g38410	1.38734	0.045028	up
LOC_Os03g08840	1.05345	9.14e-08	up	Oryza_sativa_newGene_1656	10.2184	5.86e-15	up	LOC_Os12g24170	1.24905	1.03e-20	up	LOC_Os12g31670	1.51433	0.000818662	up	LOC_Os05g31570	1.46107	4.77e-17	up	LOC_Os02g49310	1.2265	0.000212045	up	LOC_Os07g03458	3.20847	0.0140916	up	LOC_Os09g18360	1.35249	5.84e-07	up	LOC_Os12g06200	1.7263	6.93e-20	up
LOC_Os03g14310	11.7589	1.54e-18	up	LOC_Os12g29200	9.91236	6.34e-14	up	LOC_Os01g41950	4.78648	1.54e-23	up	LOC_Os08g35820	1.01127	0.000706237	up	LOC_Os08g08690	1.28487	0.00615016	up	LOC_Os06g11310	2.33038	2.14e-07	up	LOC_Os04g36890	1.0195	8.89e-13	up	LOC_Os10g25660	1.2545	0.000882633	up	LOC_Os10g37260	2.0065	6.94e-06	up
LOC_Os01g51890	2.82606	2.11e-29	up	LOC_Os01g43270	1.17868	0.000923645	up	Oryza_sativa_newGene_596	1.69773	1.39e-05	up	LOC_Os10g42020	1.39241	0.0146137	up	LOC_Os02g37920	1.01538	1.28e-06	up	LOC_Os04g38600	1.38558	5.4e-21	up	LOC_Os03g19570	1.33352	8.18e-11	up	LOC_Os01g32170	1.1174	0.00036212	up	LOC_Os12g02450	3.33962	6.72e-05	up
LOC_Os04g38290	1.28995	1.45e-05	up	Oryza_sativa_newGene_1912	5.47935	6.95e-24	up	LOC_Os07g06450	1.17178	3.72e-06	up	LOC_Os09g15800	1.21154	0.00283814	up	LOC_Os03g58850	1.78179	7.35e-07	up	LOC_Os10g35820	1.1209	0.0159756	up	LOC_Os09g25470	1.92217	0.00040711	up	LOC_Os02g28040	1.03517	2.11e-07	up	LOC_Os08g10080	1.53977	4.91e-15	up
LOC_Os12g20324	1.07465	0.000314724	up	LOC_Os08g09670	1.43705	9.26e-10	up	Oryza_sativa_newGene_2714	11.2993	8.68e-19	up	LOC_Os03g10810	1.28541	4.53e-12	up	LOC_Os09g24580	3.25978	2.72e-72	up	LOC_Os02g07930	2.826	4.13e-112	up	LOC_Os04g41140	1.47201	5.3e-09	up	LOC_Os02g27540	2.68405	7.93e-06	up	LOC_Os07g43530	1.53217	0.000133833	up
Oryza_sativa_newGene_3374	1.2485	0.000550054	up	LOC_Os10g40200	6.10801	0.0307603	up	Oryza_sativa_newGene_4654	4.52657	6.79e-11	up	LOC_Os12g37630	1.00724	9.96e-20	up	LOC_Os03g22720	1.07921	2.66e-21	up	LOC_Os06g25439	1.09619	2.02e-11	up	LOC_Os06g51410	1.04815	3.59e-08	up	LOC_Os05g32480	1.2625	0.0307676	up	LOC_Os05g50340	3.29621	2.57e-06	up
LOC_Os08g36330	1.94005	9.3e-05	up	LOC_Os12g14150	2.74676	4.56e-05	up	LOC_Os09g32210	1.94142	4.14e-11	up	LOC_Os03g19436	2.29465	0.0135679	up	LOC_Os12g08810	1.08732	2.64e-23	up	LOC_Os02g48860	1.32753	4.91e-07	up	LOC_Os07g47150	1.44674	6.81e-05	up	LOC_Os02g47330	1.25402	0.0232837	up	LOC_Os03g32490	2.28019	5.01e-63	up
LOC_Os08g34240	2.46347	2.18e-12	up	LOC_Os04g54110	1.13885	0.00534163	up	LOC_Os03g07170	1.93154	0.000140518	up	LOC_Os07g23660	1.14289	0.0195558	up	LOC_Os08g20090	1.2153	0.000665551	up	LOC_Os03g63700	1.00155	5.15e-12	up	LOC_Os11g40780	1.62138	0.0185162	up	LOC_Os08g43550	3.60017	1.65e-86	up	LOC_Os02g47470	1.48399	1.72e-08	up
LOC_Os11g04710	1.41666	5.42e-15	up	LOC_Os04g07030	12.386	1.6e-22	up	LOC_Os07g15190	1.70726	0.000700271	up	LOC_Os03g10210	1.34359	3.54e-07	up	LOC_Os11g11410	1.17406	0.00744245	up	LOC_Os02g04510	3.50836	2.31e-131	up	LOC_Os04g43164	1.08879	7.55e-05	up	LOC_Os12g06200	1.11636	1.39e-07	up	LOC_Os11g03390	2.36595	4.43e-23	up
LOC_Os12g39520	1.26386	0.000513881	up	LOC_Os02g40180	8.95762	4.35e-10	up	LOC_Os01g11860	1.75218	5.7e-07	up	LOC_Os11g01594	1.06392	0.000434681	up	LOC_Os11g05494	2.19398	1.62e-06	up	LOC_Os05g38680	1.24765	0.00581558	up	LOC_Os07g06500	1.19355	0.000540703	up	LOC_Os12g02450	1.36088	0.012523	up	LOC_Os09g28640	1.46829	0.000130528	up
LOC_Os06g04900	1.89946	0.00151962	up	Oryza_sativa_newGene_2549	11.0647	5.65e-18	up	LOC_Os09g15850	9.00199	7.6e-12	up	Oryza_sativa_newGene_759	1.20037	4.51e-17	up	LOC_Os04g48290	1.43735	4.75e-17	up	LOC_Os11g04030	1.35721	3.57e-15	up	Oryza_sativa_newGene_2867	2.21164	1.34e-05	up	LOC_Os09g15370	1.66711	2.69e-06	up	LOC_Os06g40500	2.18259	8.18e-12	up
LOC_Os01g20206	2.4201	5.07e-06	up	LOC_Os04g39300	1.04993	0.0134586	up	LOC_Os02g06260	1.30744	0.00131959	up	LOC_Os11g19764	1.18576	4.4e-06	up	LOC_Os05g36270	1.08636	1.44e-06	up	LOC_Os01g19970	1.14193	3.34e-05	up	LOC_Os02g34740	1.72329	0.0200081	up	LOC_Os04g59190	2.06694	3.83e-10	up	LOC_Os12g43340	1.099	0.047171	up
LOC_Os05g50654	1.20692	0.0256492	up	LOC_Os12g03594	1.14898	5.39e-08	up	LOC_Os08g10330	1.55356	0.0239004	up	LOC_Os04g42490	1.06692	7.71e-11	up	LOC_Os05g46220	1.12905	8.79e-09	up	LOC_Os03g58350	1.46356	0.0139824	up	LOC_Os01g12180	1.7817	8.14e-11	up	LOC_Os01g36220	2.35357	2.32e-11	up	LOC_Os03g17800	1.91166	2.7e-05	up
LOC_Os05g45810	1.29971	0.000712652	up	LOC_Os11g35240	8.93142	5.19e-10	up	LOC_Os12g24800	5.50765	0.000344479	up	LOC_Os04g25410	1.37349	3.18e-19	up	Oryza_sativa_newGene_652	1.02189	9.79e-05	up	Oryza_sativa_newGene_3831	8.39115	1.77e-09	up	LOC_Os09g09540	1.39094	0.00930086	up	LOC_Os08g10080	1.6339	1.74e-16	up	LOC_Os06g50870	1.20273	2.59e-22	up
LOC_Os06g39880	1.05453	0.018802	up	LOC_Os08g28730	1.01841	1.13e-05	up	LOC_Os04g29680	1.44148	5.3e-05	up	LOC_Os05g44340	1.77101	0.000365145	up	LOC_Os02g44990	2.01068	4.45e-17	up	LOC_Os05g08860	1.31401	9.69e-09	up	LOC_Os01g16350	1.08095	3.55e-13	up	LOC_Os02g10310	1.00594	2.63e-14	up	LOC_Os10g10180	1.03074	9e-09	up
LOC_Os08g31980	1.01299	0.0102617	up	LOC_Os09g17920	11.7695	4.57e-20	up	LOC_Os02g26790	2.23802	1.33e-31	up	LOC_Os03g55590	1.09862	5.84e-16	up	LOC_Os08g07390	1.09247	1.18e-09	up	LOC_Os12g12514	1.81985	0.000136721	up	LOC_Os01g48950	1.97355	3.92e-12	up	LOC_Os03g39530	2.21627	0.000551029	up	LOC_Os01g61230	1.16911	2.62e-11	up
LOC_Os02g29210	1.27421	8.42e-09	up	Oryza_sativa_newGene_738	10.3204	5.3e-14	up	LOC_Os03g55030	2.1364	0.00103054	up	LOC_Os08g13060	1.33183	4.96e-13	up	LOC_Os06g20310	1.04581	0.000637291	up	LOC_Os05g25920	1.29279	1.59e-07	up	LOC_Os03g59160	1.03055	0.000947282	up	Oryza_sativa_newGene_2654	1.00943	5.26e-06	up	LOC_Os03g01930	4.73294	3.21e-73	up
LOC_Os06g12310	1.05784	4.63e-10	up	LOC_Os03g06900	2.36024	3.51e-09	up	LOC_Os07g09760	1.70207	2.39e-10	up	LOC_Os10g39300	3.05019	3.49e-17	up	LOC_Os02g58100	1.48607	1.99e-18	up	LOC_Os05g50260	2.35088	9.45e-06	up	LOC_Os03g56800	1.30957	1.74e-34	up	LOC_Os10g27010	1.49249	0.0122975	up	Oryza_sativa_newGene_1877	1.25356	0.00695709	up
LOC_Os02g07730	1.65877	0.0036929	up	Oryza_sativa_newGene_4240	11.1386	8.97e-18	up	LOC_Os01g64350	1.39807	5.83e-23	up	LOC_Os05g10670	2.18039	5.61e-39	up	LOC_Os11g35850	1.10255	0.000312609	up	LOC_Os03g17590	2.74706	1.9e-40	up	LOC_Os11g46250	1.34689	0.000113729	up	LOC_Os04g01330	1.0449	1.01e-05	up	LOC_Os04g15650	1.39757	0.002895	up
LOC_Os08g38160	1.07168	0.000167537	up	Oryza_sativa_newGene_4244	12.1466	1.07e-21	up	LOC_Os09g09490	1.48296	8.49e-06	up	LOC_Os12g01590	1.18589	1.03e-19	up	LOC_Os03g08470	1.33121	1.19e-07	up	LOC_Os02g23826	1.32323	0.0261433	up	LOC_Os01g73830	1.85997	0.0152526	up	LOC_Os04g03796	2.71658	9.95e-17	up	LOC_Os09g32080	1.14599	0.000639888	up
LOC_Os02g58270	1.77081	3.82e-07	up	LOC_Os06g43150	11.2826	7.55e-18	up	LOC_Os01g55310	1.22715	0.00078488	up	LOC_Os02g13510	1.31347	7.08e-14	up	LOC_Os01g72530	2.46793	1.34e-18	up	LOC_Os02g56310	2.03884	2.82e-47	up	LOC_Os04g40370	1.18055	0.0132312	up	LOC_Os12g24320	1.42163	0.000298173	up	LOC_Os01g02010	1.72715	0.000336581	up
LOC_Os06g46434	3.13026	1.5e-07	up	LOC_Os08g42840	2.58919	0.000334157	up	LOC_Os04g49739	1.32557	0.00613193	up	LOC_Os10g35660	2.09525	0.000910438	up	LOC_Os11g19790	1.15638	0.00642733	up	LOC_Os04g38880	1.3452	0.0106992	up	Oryza_sativa_newGene_1201	1.49134	0.0136401	up	LOC_Os01g20940	1.03064	6.24e-13	up	LOC_Os04g57310	3.31476	1.74e-22	up
LOC_Os03g39910	2.03491	0.0128433	up	LOC_Os04g34110	4.60816	8.04e-07	up	LOC_Os02g35760	1.62689	0.000308854	up	LOC_Os01g10130	1.38338	0.00638522	up	LOC_Os08g30520	1.09204	0.0281107	up	LOC_Os03g18740	1.89524	1.93e-13	up	LOC_Os03g49260	1.97473	0.000110162	up	LOC_Os04g08360	2.40578	7.05e-08	up	LOC_Os02g49680	2.99257	1.47e-62	up
LOC_Os07g39210	2.32589	0.000190425	up	Oryza_sativa_newGene_4243	4.98647	2.5e-18	up	LOC_Os01g02760	1.59346	5.14e-09	up	LOC_Os03g44430	2.41852	1.64e-27	up	LOC_Os06g36560	1.50951	2.26e-27	up	LOC_Os03g52040	1.65752	5.58e-10	up	LOC_Os11g34160	1.12457	2.21e-10	up	LOC_Os04g40990	3.05289	1.97e-27	up	LOC_Os03g25440	1.36455	0.018587	up
Oryza_sativa_newGene_1653	6.17523	1.76e-35	up	LOC_Os11g38820	8.47363	4.92e-09	up	LOC_Os01g42780	1.1547	0.000712221	up	LOC_Os08g05830	1.49834	3.22e-43	up	LOC_Os01g58280	2.12339	0.0298389	up	LOC_Os05g47960	1.43347	2.39e-10	up	LOC_Os01g24980	1.10849	0.0220424	up	Oryza_sativa_newGene_167	1.07471	4.4e-13	up	LOC_Os09g17560	1.83091	0.000333329	up
LOC_Os01g67630	2.43611	6.23e-12	up	LOC_Os06g21140	1.91101	8.51e-14	up	LOC_Os03g04650	1.41988	0.000317645	up	LOC_Os05g45220	1.10461	1.3e-05	up	LOC_Os04g30250	1.8606	6.43e-15	up	LOC_Os10g33420	1.37916	4.21e-46	up	LOC_Os11g03200	1.04643	1.93e-06	up	LOC_Os09g17360	1.17253	0.00469468	up	LOC_Os03g12700	9.40737	7.19e-82	up
LOC_Os01g29330	1.55624	4.29e-08	up	LOC_Os01g45520	1.17613	0.0429788	up	LOC_Os08g13890	1.24997	2.8e-08	up	LOC_Os01g58310	1.39057	0.00227657	up	LOC_Os02g43330	1.44608	0.0197023	up	LOC_Os03g08390	1.90607	1.35e-34	up	LOC_Os02g09320	2.61275	9.94e-21	up	LOC_Os04g27190	1.47242	8.08e-06	up	LOC_Os06g39708	1.30501	0.00769798	up
LOC_Os03g19240	1.12547	3.12e-17	up	LOC_Os10g16440	12.1582	1.29e-21	up	LOC_Os01g15510	1.0154	0.0125504	up	LOC_Os06g48200	1.09038	3.36e-16	up	LOC_Os01g38980	1.32018	4.23e-28	up	LOC_Os03g04310	1.17245	0.0207392	up	LOC_Os04g59200	1.37948	6.6e-06	up	LOC_Os04g02900	1.03794	5.66e-12	up	LOC_Os01g40310	1.69349	3.74e-13	up
LOC_Os08g14570	1.04091	5.44e-18	up	LOC_Os12g21784	11.3429	3.67e-19	up	LOC_Os11g05770	1.31451	8.45e-11	up	LOC_Os07g40810	1.12374	0.00690904	up	LOC_Os11g06220	1.20185	7.92e-14	up	LOC_Os03g63370	1.87617	1.09e-09	up	LOC_Os11g32780	1.28519	0.0036512	up	LOC_Os01g01330	1.40684	7.7e-05	up	LOC_Os04g43800	3.0867	6.39e-10	up
LOC_Os07g40690	1.5941	6.17e-05	up	Oryza_sativa_newGene_1811	11.9735	6.64e-21	up	LOC_Os11g29970	1.84484	2.34e-18	up	LOC_Os04g11790	1.30163	0.00267328	up	LOC_Os04g54220	2.0261	0.0020213	up	LOC_Os01g50750	4.08974	1.69e-06	up	LOC_Os12g32590	2.31236	2.32e-20	up	LOC_Os08g28700	2.77959	1.49e-07	up	LOC_Os04g54310	1.13577	2.23e-12	up
LOC_Os04g44230	1.67112	0.04666	up	Oryza_sativa_newGene_2091	10.0444	2.44e-14	up	LOC_Os09g15639	9.33937	6.49e-33	up	LOC_Os01g34860	1.49553	6.37e-09	up	LOC_Os09g19280	1.66228	3.65e-07	up	LOC_Os10g38940	1.50634	9.6e-08	up	LOC_Os03g44620	1.0869	1.38e-22	up	LOC_Os01g06640	1.90966	9.99e-09	up	LOC_Os05g33840	2.29692	4.65e-75	up
LOC_Os04g02910	1.06175	5.65e-17	up	LOC_Os04g22120	1.46316	0.00481291	up	LOC_Os05g27780	1.02455	2.2e-11	up	LOC_Os03g47140	1.18231	1.14e-05	up	LOC_Os02g12210	1.09976	8.37e-06	up	LOC_Os02g55870	1.67498	1.74e-10	up	LOC_Os03g22120	2.38167	1.07e-39	up	LOC_Os06g33200	1.23488	6.24e-05	up	LOC_Os09g32470	1.1656	0.0176049	up
LOC_Os07g37320	1.13445	7.48e-13	up	LOC_Os10g04110	4.6677	9.24e-14	up	LOC_Os01g66730	1.36499	0.028712	up	LOC_Os12g13890	3.45103	1.31e-10	up	LOC_Os03g12670	1.04058	1.22e-20	up	LOC_Os07g46570	1.39199	3.4e-22	up	LOC_Os02g14430	2.0119	2.78e-10	up	LOC_Os06g17020	1.23732	0.0278041	up	LOC_Os01g02600	1.14474	0.0167566	up
LOC_Os09g27900	1.02336	0.00029716	up	LOC_Os08g14350	12.9203	3e-24	up	LOC_Os02g29150	1.47357	0.00857978	up	LOC_Os09g37690	1.19163	0.0497828	up	LOC_Os04g32740	1.8272	3.01e-18	up	LOC_Os03g19940	1.12318	1.3e-06	up	LOC_Os07g40300	2.3643	1.77e-12	up	LOC_Os09g14490	1.09374	1.29e-07	up	LOC_Os04g58330	1.99405	1.54e-21	up
LOC_Os07g45120	1.13173	0.00109405	up	LOC_Os11g41100	3.99519	9.91e-24	up	LOC_Os06g21210	1.6318	1.22e-22	up	LOC_Os03g49210	1.15552	3.77e-39	up	Oryza_sativa_newGene_130	4.89169	6.07e-28	up	LOC_Os01g66010	3.033	9.59e-06	up	LOC_Os02g52150	2.38059	9.13e-06	up	LOC_Os09g17560	3.18872	2.67e-12	up	LOC_Os03g18160	1.4531	3.48e-25	up
LOC_Os12g12664	6.60873	8.77e-18	up	LOC_Os08g39350	1.18281	1.51e-18	up	LOC_Os03g34040	1.03304	7.75e-06	up	LOC_Os06g35700	2.7924	9.96e-11	up	LOC_Os05g03500	2.50152	5.6e-05	up	LOC_Os10g40520	1.05376	2.27e-07	up	LOC_Os07g34190	1.13207	0.021618	up	LOC_Os07g08350	1.70313	0.00446298	up	LOC_Os05g29030	1.04499	4.59e-07	up
LOC_Os02g41954	2.75445	2.27e-07	up	LOC_Os07g01070	1.28711	0.0224952	up	LOC_Os03g63260	1.31104	0.0173167	up	LOC_Os02g36020	1.09876	2.06e-10	up	Oryza_sativa_newGene_1323	1.37522	0.0262504	up	LOC_Os02g50374	1.20379	0.0107878	up	LOC_Os07g22570	2.06232	0.000302335	up	LOC_Os05g51240	1.10018	0.00252106	up	LOC_Os10g41100	3.99975	1.6e-144	up
LOC_Os05g09740	7.35129	1.77e-23	up	LOC_Os04g40470	1.16137	0.00317468	up	LOC_Os07g13870	2.11005	3.83e-05	up	LOC_Os01g70570	1.01452	8.78e-18	up	LOC_Os02g15950	1.2327	4.9e-13	up	LOC_Os03g08100	2.53522	6.82e-24	up	LOC_Os07g42880	1.26036	0.00376706	up	LOC_Os01g59730	1.45958	0.0112495	up	LOC_Os04g52810	1.14519	0.0147635	up
LOC_Os04g33980	1.03069	0.00555389	up	LOC_Os07g06355	8.59496	1.16e-09	up	Oryza_sativa_newGene_2076	1.19377	3.43e-14	up	LOC_Os02g25280	1.70976	0.000885587	up	LOC_Os02g03700	1.55252	2.82e-26	up	LOC_Os01g24440	1.1633	1.46e-08	up	LOC_Os06g38480	1.31251	3.89e-07	up	LOC_Os05g44030	2.14067	2.73e-06	up	LOC_Os02g21340	2.74026	1.94e-08	up
LOC_Os05g46340	1.41114	4.24e-09	up	LOC_Os10g27470	1.18238	0.00090442	up	LOC_Os12g38720	1.25211	5.23e-05	up	LOC_Os12g44130	1.19183	3.27e-09	up	LOC_Os12g39520	1.6875	1.15e-12	up	LOC_Os01g73250	1.23096	7.8e-09	up	LOC_Os07g07830	1.40891	0.0316713	up	LOC_Os02g54254	1.52328	8.09e-06	up	LOC_Os02g06560	2.10384	5.4e-07	up
LOC_Os03g31730	1.09974	4.65e-07	up	LOC_Os11g33320	11.3499	5.97e-13	up	LOC_Os02g10550	1.75762	1.84e-15	up	LOC_Os04g27750	2.34843	5.22e-12	up	LOC_Os04g57340	2.32847	8.53e-167	up	LOC_Os01g58310	1.37781	0.000705276	up	LOC_Os06g01360	1.1409	8.93e-16	up	LOC_Os10g30970	1.0172	4.15e-05	up	LOC_Os12g16220	1.37416	1.68e-27	up
LOC_Os10g25400	2.02326	0.00564677	up	LOC_Os08g21410	10.7054	2.36e-16	up	LOC_Os11g28530	2.26777	0.000642704	up	LOC_Os11g06980	1.02046	2.17e-06	up	LOC_Os11g42510	1.48978	4.68e-29	up	LOC_Os04g38220	2.0257	1.08e-14	up	LOC_Os03g61780	1.05699	0.0199063	up	LOC_Os10g03540	1.37644	0.00567022	up	LOC_Os03g49830	1.94514	1.4e-17	up
LOC_Os11g42030	9.64029	2.57e-12	up	LOC_Os09g08130	1.90491	0.0490404	up	Oryza_sativa_newGene_2925	1.72077	1.42e-12	up	LOC_Os09g28500	1.09089	6.96e-08	up	LOC_Os09g20990	1.0467	5.63e-09	up	LOC_Os01g45200	1.07426	3.58e-07	up	LOC_Os03g18620	1.21344	3.32e-13	up	LOC_Os04g54310	3.29016	1.81e-31	up	LOC_Os03g16670	2.39262	8.28e-17	up
LOC_Os05g41150	1.17847	0.00108133	up	LOC_Os02g05910	1.12988	0.000322196	up	LOC_Os11g35850	1.16585	2.64e-09	up	LOC_Os04g25060	1.14817	1.91e-06	up	Oryza_sativa_newGene_4580	1.02542	0.0201463	up	LOC_Os01g07700	1.09475	4.44e-21	up	LOC_Os01g26370	1.60568	2.41e-21	up	LOC_Os11g03680	1.38345	0.000110833	up	LOC_Os02g57160	2.44249	1.74e-42	up
LOC_Os02g05780	1.64689	2.23e-08	up	LOC_Os08g42700	2.81685	1.74e-33	up	LOC_Os02g56360	5.04877	3.94e-09	up	LOC_Os06g33100	1.86712	4.61e-10	up	LOC_Os07g35020	2.03226	2.81e-08	up	LOC_Os08g34210	1.67579	3.85e-39	up	LOC_Os05g07980	2.12045	0.000346627	up	LOC_Os06g38670	2.76542	0.00812303	up	LOC_Os06g47550	1.17802	7.51e-25	up
LOC_Os02g47150	1.28041	0.00759856	up	LOC_Os01g10810	1.28412	0.000104653	up	LOC_Os10g38229	1.05669	0.00705195	up	Oryza_sativa_newGene_2042	1.40923	0.0132909	up	LOC_Os02g38950	1.01679	6.92e-05	up	LOC_Os03g16700	1.2482	1.08e-55	up	LOC_Os04g38530	1.17147	2.86e-21	up	LOC_Os12g04720	1.4556	0.000589627	up	LOC_Os03g10080	3.35879	3.31e-65	up
LOC_Os11g36110	3.76744	1.45e-12	up	LOC_Os06g12470	7.24597	7.01e-51	up	Oryza_sativa_newGene_486	1.1793	0.00212014	up	Oryza_sativa_newGene_2956	1.66518	0.000489954	up	LOC_Os05g42424	1.05998	2.97e-27	up	LOC_Os04g28020	1.22305	4.45e-06	up	LOC_Os04g42380	1.13277	1.28e-20	up	LOC_Os04g52810	2.32975	2.54e-11	up	LOC_Os10g35950	1.82039	4.85e-09	up
LOC_Os08g12880	4.10273	1.62e-06	up	Oryza_sativa_newGene_3421	1.21483	2.42e-20	up	LOC_Os07g12480	1.45892	0.00172443	up	Oryza_sativa_newGene_4469	1.44987	0.0017941	up	LOC_Os12g36880	2.01703	0.0327142	up	LOC_Os09g20390	1.51643	1.22e-13	up	LOC_Os06g30470	1.2277	2.03e-05	up	LOC_Os12g37519	1.40001	0.0126462	up	LOC_Os04g58200	4.19926	1.51e-35	up
LOC_Os03g08330	1.10249	1.17e-06	up	LOC_Os04g51870	4.21374	1.08e-06	up	LOC_Os06g48570	1.60943	1.35e-18	up	LOC_Os07g34650	1.57461	3.45e-44	up	LOC_Os01g48930	1.59968	2.47e-64	up	LOC_Os05g35930	1.67153	0.00725561	up	LOC_Os06g13020	1.19915	1.24e-06	up	LOC_Os05g38880	1.03758	0.000214518	up	LOC_Os01g45460	1.56082	0.000263327	up
LOC_Os08g08850	1.41688	1.93e-05	up	LOC_Os05g51110	2.45106	1.57e-30	up	LOC_Os02g37190	2.92345	1.64e-06	up	LOC_Os02g56130	1.17957	0.000309967	up	LOC_Os01g62610	2.31814	6.02e-10	up	LOC_Os08g31030	1.6552	6.18e-08	up	LOC_Os01g04140	1.709	0.00793638	up	LOC_Os03g05225	1.01272	1.95e-08	up	LOC_Os06g08670	1.36026	7.71e-12	up
LOC_Os01g16980	1.29668	1.13e-05	up	LOC_Os03g62950	2.34498	7.64e-11	up	LOC_Os10g12080	10.4753	1.81e-15	up	LOC_Os10g38870	1.10275	4.21e-17	up	LOC_Os05g36140	1.53097	0.000291242	up	LOC_Os09g30458	2.669	4.24e-07	up	LOC_Os03g45960	5.54306	0.000459467	up	LOC_Os08g02110	1.09015	8.68e-05	up	LOC_Os05g01760	1.71968	9.72e-54	up
LOC_Os01g08460	1.07042	3.73e-08	up	LOC_Os06g10109	1.60366	0.0033104	up	LOC_Os02g18070	1.12284	6.88e-05	up	LOC_Os11g06640	1.06259	0.00412387	up	LOC_Os04g33760	1.40876	1.6e-06	up	LOC_Os03g53300	1.84044	7.95e-56	up	LOC_Os12g42070	1.18745	1.87e-11	up	LOC_Os01g04540	1.91178	1.68e-15	up	LOC_Os01g13740	1.36111	5.16e-19	up
LOC_Os09g24620	1.12126	0.0276431	up	LOC_Os10g39100	1.40942	0.0310352	up	Oryza_sativa_newGene_2613	11.9517	1.05e-21	up	Oryza_sativa_newGene_3779	1.05635	1.66e-05	up	LOC_Os06g44034	1.03615	2.45e-17	up	LOC_Os01g52710	1.46232	3.02e-08	up	LOC_Os01g68200	1.08068	0.0456851	up	LOC_Os02g06560	2.08142	0.000912726	up	LOC_Os04g56710	1.80848	1.86e-23	up
LOC_Os04g34140	1.05575	1.98e-09	up	LOC_Os07g35350	2.18709	0.0199484	up	LOC_Os01g58280	1.29093	0.000366974	up	LOC_Os01g58420	1.26944	5.4e-26	up	LOC_Os08g02300	1.29744	0.0254044	up	LOC_Os01g54400	1.00311	7.37e-23	up	LOC_Os09g37320	1.55796	0.00891495	up	LOC_Os09g30418	1.8917	6.42e-25	up	LOC_Os02g08100	1.28612	0.00083967	up
LOC_Os06g49750	2.34298	4.17e-28	up	LOC_Os07g05700	2.18034	7.97e-13	up	LOC_Os04g12900	9.91565	9.1e-14	up	LOC_Os12g07310	2.20858	3.92e-12	up	LOC_Os07g42590	1.99194	4.62e-37	up	LOC_Os05g32960	1.11686	0.000589983	up	LOC_Os12g01490	1.29882	3.95e-08	up	LOC_Os09g30412	1.86338	1.36e-49	up	LOC_Os10g18370	4.98571	3.77e-149	up
LOC_Os05g40770	1.07416	4.09e-12	up	LOC_Os11g40770	9.68809	7.56e-13	up	LOC_Os12g07800	1.38332	0.00106871	up	LOC_Os10g25660	1.02502	0.00175369	up	LOC_Os05g27350	2.42222	2.36e-11	up	LOC_Os08g37595	1.19765	5.89e-05	up	Oryza_sativa_newGene_2298	1.82741	0.00213925	up	LOC_Os04g49194	3.22441	1.36e-19	up	LOC_Os12g42730	1.14622	2.75e-10	up
LOC_Os02g26430	1.31263	0.00269839	up	LOC_Os06g21230	4.8449	1.03e-24	up	LOC_Os04g54220	1.11827	0.00737768	up	Oryza_sativa_newGene_1539	1.10571	8.57e-09	up	LOC_Os09g24310	1.6803	0.00748335	up	LOC_Os08g13920	1.2131	4.26e-20	up	LOC_Os06g05910	2.28233	1.8e-14	up	LOC_Os03g29540	1.36998	1.27e-30	up	LOC_Os01g71190	1.73144	7.06e-10	up
LOC_Os02g26210	1.70117	4.44e-21	up	LOC_Os11g25260	6.58377	5.22e-07	up	LOC_Os09g19280	1.10833	2.41e-07	up	LOC_Os02g27540	1.76658	0.00284963	up	LOC_Os07g46030	1.3692	0.0131834	up	LOC_Os04g54390	1.22836	0.0119478	up	Oryza_sativa_newGene_4626	1.22782	0.00239091	up	LOC_Os07g48980	2.2755	0.0229484	up	LOC_Os12g03040	1.63863	2.03e-18	up
LOC_Os01g15520	2.11076	3.83e-12	up	LOC_Os06g12940	4.16814	5.93e-08	up	LOC_Os07g43560	1.91737	6.38e-11	up	Oryza_sativa_newGene_1442	1.54416	0.00444455	up	Oryza_sativa_newGene_416	1.55845	8.89e-08	up	LOC_Os06g07300	1.0357	0.0203211	up	LOC_Os02g57340	1.13017	1.36e-07	up	LOC_Os06g03690	1.02513	5.53e-07	up	LOC_Os11g47970	3.83533	3.14e-105	up
LOC_Os09g27500	2.18578	3.82e-11	up	LOC_Os08g35910	1.21186	0.00419111	up	LOC_Os04g55440	2.03116	1.16e-06	up	LOC_Os08g43550	2.44837	6.27e-115	up	LOC_Os03g20080	1.35868	0.00131692	up	LOC_Os02g14990	1.21115	0.000619224	up	LOC_Os07g44740	1.39581	1.95e-06	up	LOC_Os03g16670	1.37787	4.99e-13	up	LOC_Os11g07600	1.04437	0.0022605	up
LOC_Os04g23630	1.40648	0.00546502	up	LOC_Os08g02000	9.22232	1.7e-11	up	LOC_Os03g29864	1.46973	7.65e-07	up	LOC_Os06g08920	1.6326	1.64e-09	up	LOC_Os02g39180	1.1258	1.86e-20	up	LOC_Os02g51070	1.10395	3.04e-26	up	LOC_Os04g37940	1.3041	2.48e-05	up	LOC_Os04g39320	1.36613	3.09e-09	up	LOC_Os01g26039	3.81215	4.61e-55	up
LOC_Os02g09990	1.18265	0.0139298	up	LOC_Os11g36790	3.35829	8.82e-08	up	LOC_Os10g33210	1.41018	2.97e-08	up	LOC_Os09g15370	1.21147	0.00093098	up	LOC_Os12g25200	1.17841	0.0137646	up	LOC_Os06g18930	1.4891	0.0022857	up	LOC_Os07g46980	1.39101	8.91e-13	up	LOC_Os07g03710	5.42255	2.31e-05	up	LOC_Os02g45520	3.92783	1.04e-53	up
LOC_Os10g01470	1.0584	3.77e-08	up	LOC_Os11g01240	1.70542	1.21e-09	up	LOC_Os03g14310	8.81724	2.33e-29	up	LOC_Os01g07620	1.34067	0.0374264	up	LOC_Os10g27280	1.56194	1.89e-05	up	LOC_Os03g17660	1.04919	2.48e-12	up	LOC_Os04g45870	1.87209	0.0015594	up	LOC_Os12g37350	1.07228	0.0238743	up	LOC_Os07g46460	1.0613	2.35e-09	up
LOC_Os01g67540	1.62426	0.000677716	up	LOC_Os10g03220	2.46962	0.000571121	up	LOC_Os05g39130	8.83415	1.17e-09	up	LOC_Os04g59190	2.62427	3.78e-44	up	LOC_Os09g09944	1.38044	7.08e-05	up	LOC_Os08g16830	1.42829	1.64e-05	up	LOC_Os08g20680	1.85388	6.7e-08	up	LOC_Os01g42860	5.47882	0.00118377	up	LOC_Os03g42130	1.29121	0.000728296	up
LOC_Os02g53380	1.586	0.00188603	up	LOC_Os03g42350	1.75551	7.91e-06	up	LOC_Os01g41820	1.37383	1.22e-08	up	LOC_Os01g36220	1.28797	6.11e-09	up	LOC_Os03g25130	1.07804	0.000124993	up	LOC_Os04g59620	1.0643	0.0187971	up	LOC_Os11g14980	1.26826	0.0183474	up	LOC_Os09g29710	4.30252	0.0173849	up	LOC_Os03g03440	1.48941	5.22e-37	up
LOC_Os01g70080	1.47109	8.06e-15	up	Oryza_sativa_newGene_2639	11.9339	5.63e-21	up	Oryza_sativa_newGene_283	4.63116	3.84e-07	up	LOC_Os03g39530	1.68077	0.000756965	up	Oryza_sativa_newGene_2801	1.41038	2.77e-08	up	LOC_Os02g56080	1.15217	1.62e-13	up	LOC_Os06g38830	1.16974	0.0164462	up	LOC_Os05g32190	1.057	0.0124987	up	LOC_Os01g47070	1.34786	4.72e-28	up
LOC_Os09g03680	11.8109	1.75e-19	up	LOC_Os05g36310	1.8589	0.00151286	up	LOC_Os04g38290	1.27497	2.67e-07	up	LOC_Os09g35010	2.15101	1.29e-38	up	LOC_Os11g09310	1.25661	1.58e-25	up	LOC_Os04g39290	3.84697	3.68e-48	up	LOC_Os07g28780	1.35876	8.96e-05	up	LOC_Os07g46852	1.27487	1.12e-09	up	LOC_Os01g32770	1.4181	8.37e-10	up
LOC_Os06g27610	8.70493	4.37e-33	up	LOC_Os11g31705	1.52561	0.000769443	up	LOC_Os11g11780	1.33618	6.56e-05	up	LOC_Os07g35370	1.04359	7.96e-11	up	LOC_Os03g10050	1.01586	8.08e-05	up	LOC_Os02g52670	1.54751	0.000997229	up	LOC_Os05g15350	1.47931	0.0202336	up	LOC_Os04g06280	1.12768	0.0252685	up	LOC_Os09g30130	1.11296	0.0124165	up
LOC_Os08g07660	2.72088	4.3e-37	up	LOC_Os04g12920	11.3218	2.29e-18	up	LOC_Os05g46130	8.01091	3.77e-08	up	LOC_Os08g27140	1.08937	0.00251791	up	LOC_Os03g21800	1.65927	7.78e-09	up	LOC_Os07g04960	1.65883	0.0191155	up	LOC_Os09g07120	1.32862	2.54e-10	up	LOC_Os07g06490	1.28649	0.000454288	up	LOC_Os09g37480	1.86007	0.000334534	up
LOC_Os05g12040	2.82815	5.92e-06	up	LOC_Os05g05010	8.72046	7.61e-10	up	LOC_Os08g36330	2.80642	4.52e-05	up	LOC_Os10g27340	1.26403	1.45e-22	up	LOC_Os02g34760	1.05769	1.75e-06	up	LOC_Os04g33690	1.23841	2.92e-05	up	LOC_Os10g40020	1.49266	0.000174571	up	LOC_Os02g38190	1.21784	1.13e-19	up	Oryza_sativa_newGene_4654	2.7464	1.67e-05	up
LOC_Os08g38040	5.87776	1.22e-23	up	LOC_Os07g02790	1.51483	0.000137817	up	LOC_Os06g36330	1.37337	5.99e-05	up	LOC_Os04g03796	2.39326	1.39e-49	up	LOC_Os01g16370	1.38142	7.45e-07	up	LOC_Os01g60640	2.01288	2.28e-19	up	LOC_Os03g18470	1.52615	0.00156789	up	LOC_Os05g48940	1.00326	8.54e-11	up	LOC_Os02g47020	1.57134	3.82e-19	up
LOC_Os07g40890	1.26945	0.0358049	up	LOC_Os01g44250	1.1593	0.0149091	up	Oryza_sativa_newGene_4729	9.06669	1.6e-11	up	LOC_Os12g24320	2.69241	7.06e-09	up	LOC_Os04g51140	1.20482	0.00254245	up	LOC_Os07g30960	2.12424	1.02e-76	up	Oryza_sativa_newGene_2752	2.67494	0.00309174	up	LOC_Os12g06560	1.2763	0.00239321	up	LOC_Os07g42420	1.31298	0.000206031	up
LOC_Os10g03320	2.33275	1.79e-13	up	Oryza_sativa_newGene_2395	2.97065	7.47e-05	up	LOC_Os01g52740	2.12183	1.37e-17	up	LOC_Os01g20940	1.5898	1.14e-33	up	LOC_Os12g31860	1.8563	0.0121125	up	LOC_Os12g08160	1.75019	1.05e-07	up	LOC_Os10g37830	1.14881	2.13e-14	up	Oryza_sativa_newGene_2138	4.48005	0.000308463	up	LOC_Os07g38900	2.25643	0.000808269	up
LOC_Os02g02550	1.00968	0.000948437	up	LOC_Os11g06240	2.28199	5.23e-05	up	LOC_Os11g36090	1.37726	0.0003903	up	LOC_Os04g08360	1.40743	2.73e-05	up	LOC_Os01g73810	2.15801	0.00117871	up	LOC_Os03g03280	1.1651	1.96e-07	up	LOC_Os02g13650	1.03743	0.000645749	up	LOC_Os01g52610	2.79245	5.33e-06	up	LOC_Os06g49110	1.81137	7.77e-37	up
Oryza_sativa_newGene_2886	10.2153	1.59e-14	up	Oryza_sativa_newGene_3111	8.01514	1.28e-13	up	LOC_Os02g29210	2.23062	7.96e-12	up	LOC_Os04g40990	1.61686	0.0037588	up	LOC_Os06g33250	1.04503	0.0150101	up	LOC_Os05g10210	1.87145	4.66e-05	up	Oryza_sativa_newGene_4047	2.41487	0.00138062	up	LOC_Os10g18370	1.83713	2.81e-22	up	LOC_Os01g13390	3.07295	1.81e-44	up
Oryza_sativa_newGene_4391	6.05187	2.67e-31	up	Oryza_sativa_newGene_3113	1.63323	3.34e-06	up	LOC_Os08g07740	1.50424	0.00265219	up	LOC_Os07g40790	1.03538	1.01e-11	up	LOC_Os04g28160	5.90635	6.51e-12	up	LOC_Os04g38410	1.18614	2.81e-09	up	LOC_Os08g33154	1.29829	1.31e-05	up	LOC_Os10g03780	1.50701	1.62e-07	up	LOC_Os09g06464	3.7783	5.37e-94	up
LOC_Os11g42960	1.06174	0.00108482	up	Oryza_sativa_newGene_3112	7.64841	1.8e-10	up	LOC_Os10g03570	1.59714	6.01e-08	up	LOC_Os09g17360	2.88414	9.22e-19	up	LOC_Os10g39770	1.79063	1.13e-21	up	Oryza_sativa_newGene_3914	3.03586	5.86e-08	up	LOC_Os04g43710	2.12835	4.8e-29	up	LOC_Os05g46395	1.34925	1.64e-10	up	LOC_Os01g63810	1.69749	2.49e-21	up
LOC_Os04g34590	1.31403	0.000222222	up	LOC_Os06g06850	2.01267	0.000354556	up	LOC_Os02g58270	2.33656	3e-35	up	LOC_Os08g04440	1.30471	4.95e-20	up	LOC_Os01g16170	1.96946	1.3e-72	up	LOC_Os04g23180	1.04051	5.57e-13	up	LOC_Os06g22340	1.15744	1.4e-07	up	LOC_Os12g42730	1.65046	4.9e-25	up	LOC_Os01g22600	1.13285	1.9e-17	up
LOC_Os02g51900	1.07146	0.00700109	up	LOC_Os01g17320	1.59181	2.66e-07	up	LOC_Os06g46434	2.55163	5.46e-11	up	LOC_Os08g28700	1.05926	0.00476866	up	LOC_Os04g12430	1.33021	4.14e-06	up	LOC_Os01g15100	1.2984	0.00391682	up	Oryza_sativa_newGene_2553	1.72792	0.00156206	up	LOC_Os12g03040	3.3343	2.49e-52	up	LOC_Os03g01800	3.95599	1.28e-14	up
LOC_Os04g01520	1.14103	0.000357243	up	LOC_Os09g03750	2.18762	4.42e-05	up	Oryza_sativa_newGene_1653	7.1989	4.65e-38	up	LOC_Os01g06640	1.40347	4.38e-08	up	LOC_Os01g63260	1.69817	1.33e-09	up	LOC_Os05g38410	2.157	3.3e-14	up	LOC_Os10g05540	1.33511	0.0239442	up	LOC_Os12g32360	1.83705	2.19e-10	up	LOC_Os02g52990	1.36121	3.56e-06	up
Oryza_sativa_newGene_881	2.2278	0.000192925	up	LOC_Os12g28710	3.52376	2.75e-08	up	Oryza_sativa_newGene_4685	4.21196	7.69e-16	up	LOC_Os03g46400	1.1376	0.00497076	up	LOC_Os03g05750	2.48779	3.59e-55	up	LOC_Os12g06200	1.53076	6.79e-21	up	LOC_Os05g35520	1.27579	1.07e-08	up	LOC_Os09g36060	1.27876	7.3e-07	up	LOC_Os12g24800	4.19792	2.92e-11	up
LOC_Os01g64360	1.41859	4.65e-09	up	LOC_Os07g13100	2.48517	1.61e-05	up	LOC_Os11g02610	1.34807	4.32e-26	up	LOC_Os12g06070	1.70332	9.09e-06	up	LOC_Os03g54220	1.12003	3.43e-08	up	LOC_Os12g43363	1.14129	0.0176773	up	Oryza_sativa_newGene_4813	1.72846	0.000320484	up	LOC_Os06g50230	2.37609	3.39e-54	up	LOC_Os04g44700	1.63782	5.29e-28	up
LOC_Os07g05510	5.93721	2.19e-12	up	LOC_Os11g28104	4.92157	3.78e-34	up	LOC_Os09g26260	1.78439	0.014771	up	LOC_Os07g36950	1.35819	3.21e-10	up	LOC_Os06g12060	1.42574	4.54e-07	up	LOC_Os10g37260	1.89449	4.03e-14	up	LOC_Os03g42730	1.34413	2.06e-06	up	LOC_Os01g26039	1.25763	1.25e-08	up	LOC_Os07g10495	2.02188	7.74e-10	up
LOC_Os01g12440	1.22586	0.00104554	up	LOC_Os02g07380	1.30911	2.53e-05	up	LOC_Os07g40690	1.1558	0.00275932	up	LOC_Os01g60850	1.46783	8.04e-10	up	LOC_Os01g33050	1.11984	1.52e-26	up	LOC_Os12g02450	1.14576	0.0314396	up	LOC_Os11g45410	1.01878	0.00492088	up	LOC_Os06g39780	1.51613	0.0094409	up	LOC_Os06g36070	1.42647	0.0002737	up
LOC_Os04g20070	2.46478	0.00114997	up	LOC_Os06g06520	4.98603	2.68e-06	up	LOC_Os04g17700	1.23507	1.45e-08	up	LOC_Os07g44840	1.01297	0.000602009	up	LOC_Os01g09220	2.22909	2.07e-49	up	LOC_Os08g10080	1.21991	1.39e-12	up	LOC_Os03g46070	5.42633	1.3e-05	up	LOC_Os12g07260	1.07006	1.38e-07	up	Oryza_sativa_newGene_621	2.74494	2.75e-12	up
LOC_Os01g01930	2.14237	5.83e-05	up	LOC_Os10g02990	8.3767	1.04e-08	up	LOC_Os04g48390	1.00582	5.41e-07	up	Oryza_sativa_newGene_3121	1.09432	0.0198816	up	LOC_Os05g34830	1.33199	3.73e-05	up	LOC_Os08g44840	1.26898	1.95e-05	up	LOC_Os01g18880	1.08101	4.91e-09	up	LOC_Os01g41950	1.50516	8.97e-05	up	Oryza_sativa_newGene_2697	2.6055	0.00932804	up
LOC_Os03g49430	1.2162	0.0280584	up	LOC_Os05g02200	2.77907	0.000260951	up	LOC_Os11g38040	1.78061	4.65e-09	up	LOC_Os11g15340	1.01809	0.0009019	up	LOC_Os05g35010	1.01645	0.0043675	up	LOC_Os03g32499	1.07806	1.52e-07	up	LOC_Os07g46280	1.76395	2.82e-10	up	LOC_Os08g26700	1.29317	0.00223569	up	LOC_Os07g49110	1.7832	9.96e-24	up
LOC_Os11g40460	1.24842	0.00906042	up	LOC_Os03g03120	8.74132	1.91e-11	up	LOC_Os12g12664	11.1313	1.24e-18	up	LOC_Os07g38130	1.06519	6.99e-06	up	LOC_Os01g09100	1.42048	7.81e-09	up	LOC_Os03g32490	2.13957	5.93e-22	up	LOC_Os07g02800	1.64731	1.7e-12	up	LOC_Os01g47070	1.96219	6.77e-41	up	LOC_Os07g49114	1.94799	9.59e-14	up
LOC_Os01g72330	1.33502	3.78e-05	up	LOC_Os11g11950	9.64884	1.5e-16	up	Oryza_sativa_newGene_2804	1.85677	0.000250929	up	LOC_Os06g50850	1.20782	2.74e-08	up	LOC_Os03g63760	1.23113	5.73e-07	up	LOC_Os03g12510	2.35519	0.000414413	up	LOC_Os02g11790	2.12466	3.5e-19	up	LOC_Os06g37440	1.04935	2.77e-12	up	LOC_Os01g07530	2.00384	3.23e-30	up
LOC_Os02g56860	1.52492	0.000103209	up	Oryza_sativa_newGene_4166	11.1512	6.61e-17	up	Oryza_sativa_newGene_2807	1.38627	1.77e-12	up	LOC_Os05g06440	1.25939	4.23e-17	up	LOC_Os02g09990	3.1685	1.6e-40	up	LOC_Os02g47470	2.37598	7.43e-07	up	LOC_Os03g46560	1.19138	0.00121366	up	LOC_Os07g26110	2.52483	4.09e-06	up	LOC_Os01g03040	1.35745	2.92e-22	up
LOC_Os08g39560	1.13927	0.000476787	up	LOC_Os12g02814	9.94079	3.26e-11	up	LOC_Os05g09740	6.64916	3.15e-57	up	LOC_Os05g15040	1.03744	1.68e-16	up	LOC_Os11g07120	1.36351	2.92e-06	up	LOC_Os11g03390	1.52406	5e-32	up	LOC_Os03g57910	1.09765	5.84e-20	up	LOC_Os01g32770	1.05393	1.4e-14	up	LOC_Os02g55920	1.15248	0.00199995	up
LOC_Os04g02860	1.8972	2.53e-11	up	LOC_Os01g07980	2.45941	2.91e-10	up	LOC_Os12g04940	1.27062	0.000208015	up	LOC_Os05g04150	1.318	8.08e-18	up	LOC_Os01g08100	1.68488	4.04e-08	up	LOC_Os06g40500	2.14307	1.11e-15	up	LOC_Os01g55960	1.30123	0.0272381	up	LOC_Os09g17930	1.49288	0.0279684	up	LOC_Os03g23980	2.79002	2.24e-60	up
LOC_Os03g32314	1.06915	8.65e-13	up	LOC_Os06g10790	2.02497	0.00035335	up	LOC_Os09g25980	1.26651	0.00714898	up	LOC_Os07g09400	1.06625	6.38e-33	up	LOC_Os07g35410	1.32188	1.01e-16	up	LOC_Os12g43340	1.02454	0.0334094	up	LOC_Os02g01350	1.35126	9.82e-12	up	Oryza_sativa_newGene_2713	2.78198	0.0103978	up	LOC_Os09g28740	1.10643	3.64e-05	up
LOC_Os06g35960	1.29304	0.000515868	up	LOC_Os01g58450	2.1661	0.000782413	up	Oryza_sativa_newGene_207	1.64866	4.57e-07	up	LOC_Os05g44030	2.07931	2.12e-10	up	LOC_Os04g44810	1.11181	2.83e-16	up	LOC_Os03g17800	1.02274	0.00730762	up	LOC_Os11g07230	1.35039	8.45e-11	up	Oryza_sativa_newGene_2714	1.337	0.00608315	up	Oryza_sativa_newGene_3446	1.41769	0.0172142	up
LOC_Os12g41110	2.07133	1.03e-10	up	LOC_Os07g32060	1.52194	2.54e-06	up	LOC_Os09g08480	1.85593	0.000401216	up	LOC_Os02g54254	1.69628	2.26e-35	up	LOC_Os04g01874	3.27269	6.03e-23	up	LOC_Os09g05030	1.03439	7.46e-09	up	LOC_Os08g35860	1.64433	1.11e-25	up	Oryza_sativa_newGene_4654	2.56262	0.000125661	up	LOC_Os02g50140	2.24314	0.000919574	up
LOC_Os03g29150	2.83827	0.000142273	up	LOC_Os12g10640	1.0194	4.01e-09	up	LOC_Os11g42030	9.69464	9e-13	up	LOC_Os01g10380	1.42714	0.00255493	up	LOC_Os09g36200	1.04212	0.00120137	up	LOC_Os03g04070	1.89221	1.22e-13	up	LOC_Os11g39940	1.0923	0.000867846	up	LOC_Os06g51530	1.25083	0.0126839	up	LOC_Os05g35440	1.3378	7.45e-18	up
LOC_Os08g18000	2.65239	2.8e-06	up	LOC_Os05g49300	1.47323	2.96e-13	up	Oryza_sativa_newGene_1590	8.18712	1.56e-08	up	LOC_Os02g34960	1.66679	3.49e-07	up	LOC_Os11g47610	6.19034	5.66e-08	up	LOC_Os03g01930	3.54137	7.6e-191	up	LOC_Os10g21590	2.84505	7.94e-18	up	LOC_Os06g05740	1.34382	1.1e-05	up	LOC_Os10g41930	1.76856	1.78e-14	up
LOC_Os11g17380	1.68249	0.0210751	up	Oryza_sativa_newGene_4334	1.46592	0.0131444	up	LOC_Os02g05780	2.07667	1.22e-16	up	LOC_Os02g15110	1.49429	0.00518522	up	LOC_Os05g16054	3.84634	1.03e-16	up	LOC_Os11g13750	1.88372	0.00294214	up	LOC_Os07g48450	1.88927	5.33e-30	up	LOC_Os03g07170	1.67404	0.0072787	up	LOC_Os03g58850	1.45702	0.00226173	up
LOC_Os01g23580	1.54993	0.000321135	up	LOC_Os07g04850	1.12075	2.33e-07	up	LOC_Os11g36110	3.84564	1.57e-19	up	LOC_Os11g29490	1.32263	2.15e-13	up	LOC_Os02g53384	1.57221	0.00187903	up	LOC_Os12g05440	1.82318	0.00287628	up	LOC_Os06g04340	1.42674	0.000463045	up	LOC_Os04g38780	1.46224	9.64e-05	up	LOC_Os10g42770	1.22557	0.0045387	up
LOC_Os04g31804	2.06501	4.04e-07	up	LOC_Os02g36140	5.79409	1.8e-05	up	LOC_Os08g12880	2.69413	0.01084	up	LOC_Os10g03540	1.45841	0.000325083	up	LOC_Os03g08930	1.13122	0.000152893	up	LOC_Os04g27190	1.01337	1.21e-10	up	LOC_Os03g06910	1.14488	0.00260548	up	LOC_Os09g21802	1.86143	2.73e-13	up	LOC_Os05g50840	2.04455	1.83e-54	up
LOC_Os07g05940	2.03836	0.00842912	up	LOC_Os07g01390	9.05712	2.4e-10	up	LOC_Os12g10870	8.90433	2.26e-10	up	LOC_Os08g37630	1.32196	4.42e-06	up	LOC_Os01g46380	1.60442	3.68e-70	up	LOC_Os01g42190	1.26882	3.1e-06	up	LOC_Os02g50090	2.1538	0.00215045	up	LOC_Os11g40590	1.11327	0.000522326	up	LOC_Os09g08390	1.19827	3.16e-33	up
LOC_Os02g41510	1.38236	3.03e-09	up	LOC_Os02g05410	1.02786	1.5e-15	up	LOC_Os08g08850	1.23699	0.000337384	up	Oryza_sativa_newGene_35	1.25305	0.0384484	up	LOC_Os06g06160	1.03124	9.62e-20	up	LOC_Os06g06550	2.2368	0.00151081	up	LOC_Os12g12765	2.45773	0.0237265	up	LOC_Os05g49470	1.2219	0.0250734	up	LOC_Os12g08810	3.56641	2.74e-41	up
LOC_Os08g03400	1.23981	0.010205	up	LOC_Os09g01360	2.12545	0.000238242	up	LOC_Os12g32820	1.18696	3.02e-06	up	Oryza_sativa_newGene_36	1.6502	0.000151365	up	LOC_Os11g14900	4.98705	1.14e-05	up	LOC_Os09g32080	1.18882	2.82e-08	up	LOC_Os11g34700	1.50031	0.00465826	up	LOC_Os03g51840	1.02962	0.0071418	up	LOC_Os04g33080	1.17186	9.99e-31	up
Oryza_sativa_newGene_4525	7.11667	2.19e-07	up	LOC_Os10g02260	3.37139	3.36e-87	up	LOC_Os11g06300	1.20318	0.00447576	up	LOC_Os06g30420	1.54519	7.98e-07	up	LOC_Os04g27670	2.60021	1.27e-10	up	LOC_Os01g02010	2.51482	2.55e-09	up	LOC_Os09g15644	1.77909	0.00084543	up	LOC_Os07g13600	1.73726	0.000543533	up	LOC_Os02g49870	1.14102	4.53e-14	up
LOC_Os07g48010	3.10936	5.66e-09	up	LOC_Os03g57720	6.01572	4.84e-34	up	LOC_Os09g24620	1.1406	0.00198654	up	LOC_Os01g39840	1.10444	6.63e-10	up	LOC_Os03g18850	1.96563	6.68e-28	up	LOC_Os04g57310	2.69303	1.71e-13	up	LOC_Os03g16780	1.02509	2.85e-12	up	LOC_Os03g31160	1.00895	2.65e-05	up	LOC_Os01g55870	1.12301	1.55e-08	up
LOC_Os04g33240	1.11237	0.000515672	up	LOC_Os06g20440	1.19395	0.00145609	up	LOC_Os07g39980	1.10074	1.47e-14	up	LOC_Os06g07130	1.01516	1.44e-20	up	LOC_Os01g64820	1.1702	0.0168001	up	LOC_Os02g49680	2.3643	4.39e-61	up	LOC_Os12g04880	1.27338	0.000118703	up	LOC_Os08g35190	1.31541	5.69e-28	up	LOC_Os01g72480	1.15764	2.26e-10	up
LOC_Os07g35750	2.10157	3.79e-40	up	LOC_Os12g11860	9.50474	1.91e-12	up	LOC_Os03g18600	1.09738	1.51e-13	up	LOC_Os11g03680	1.34758	1.64e-05	up	LOC_Os07g33330	1.07607	2.07e-14	up	LOC_Os03g25440	1.32463	0.000622659	up	LOC_Os05g43390	1.61212	4.23e-07	up	LOC_Os07g47370	1.41599	0.00123821	up	LOC_Os03g34040	1.06342	6.01e-07	up
LOC_Os09g09750	8.86995	4.86e-10	up	LOC_Os11g31630	10.3156	6.48e-14	up	LOC_Os02g26210	1.5449	2.76e-19	up	LOC_Os12g06910	1.24981	1.15e-12	up	LOC_Os07g03740	1.77281	0.00473755	up	LOC_Os11g10260	2.94505	1.04e-06	up	LOC_Os01g71930	1.10824	0.000540522	up	LOC_Os02g06260	1.50035	0.0155031	up	LOC_Os03g04770	2.18215	5.81e-29	up
LOC_Os02g15290	2.32	7.89e-14	up	LOC_Os02g17090	1.63684	0.0017839	up	LOC_Os01g15520	2.30943	4.09e-27	up	LOC_Os06g38670	3.00537	1.52e-13	up	LOC_Os12g01010	1.70424	0.00164004	up	LOC_Os05g43870	1.64552	0.00224123	up	LOC_Os09g24680	1.13738	0.000238351	up	LOC_Os04g54210	3.50238	4.23e-45	up	Oryza_sativa_newGene_652	1.50108	6.1e-17	up
LOC_Os01g56080	1.00275	0.0334038	up	LOC_Os10g09870	1.7667	0.00317152	up	LOC_Os09g27500	1.76224	8.78e-08	up	LOC_Os12g04720	1.26256	4.81e-05	up	Oryza_sativa_newGene_451	2.03347	0.00130935	up	LOC_Os03g12700	6.35485	4.41e-114	up	LOC_Os01g66180	1.28845	1.67e-05	up	Oryza_sativa_newGene_893	1.01906	0.0485462	up	LOC_Os02g37770	2.25331	0.000123925	up
LOC_Os05g11320	1.57728	1.15e-05	up	LOC_Os03g27590	1.01602	2.16e-08	up	LOC_Os01g61320	1.48214	0.000622949	up	LOC_Os08g17610	1.0046	0.00017478	up	LOC_Os03g04460	1.07873	3.08e-23	up	LOC_Os02g54780	1.06797	2.6e-12	up	LOC_Os04g35650	1.19787	0.000104585	up	LOC_Os11g32360	1.06501	2.35e-07	up	LOC_Os01g62070	1.29882	1.35e-19	up
LOC_Os03g53540	1.16877	5.64e-05	up	LOC_Os02g30974	1.87008	0.00119744	up	LOC_Os04g23630	1.03844	0.0287919	up	LOC_Os02g45040	1.45784	2.61e-10	up	LOC_Os07g25730	1.00137	4.06e-05	up	LOC_Os01g67820	2.18221	0.000646859	up	LOC_Os11g37700	3.7668	2e-12	up	LOC_Os04g29680	2.00009	4.29e-13	up	LOC_Os05g34650	1.76156	5.18e-19	up
LOC_Os09g28650	2.573	1.88e-19	up	LOC_Os06g25294	1.87645	1.04e-11	up	Oryza_sativa_newGene_3525	1.29288	6.7e-05	up	LOC_Os04g12480	1.0046	2.14e-08	up	LOC_Os03g55776	2.21527	1.56e-75	up	LOC_Os03g55120	1.08625	0.00707706	up	LOC_Os12g14140	1.77017	5.59e-24	up	Oryza_sativa_newGene_621	1.99234	4.8e-10	up	LOC_Os04g40150	1.35825	1.77e-12	up
LOC_Os07g48260	1.08245	7.99e-05	up	LOC_Os09g23399	9.77574	5.71e-12	up	LOC_Os03g26930	1.49425	0.00986531	up	LOC_Os11g15520	1.22738	0.00354736	up	LOC_Os05g33010	1.50918	4.49e-41	up	LOC_Os01g56940	3.51721	4.11e-06	up	LOC_Os11g47310	1.78424	1.41e-05	up	LOC_Os03g40170	1.28982	0.0384299	up	LOC_Os02g58100	5.6564	1.71e-46	up
LOC_Os06g23870	8.44319	1.25e-15	up	Oryza_sativa_newGene_1448	9.92988	7.7e-13	up	LOC_Os10g21326	1.13946	0.00850529	up	LOC_Os05g11650	1.37239	0.0237256	up	LOC_Os02g10240	1.89194	3.61e-05	up	LOC_Os01g40310	1.5329	2.84e-62	up	LOC_Os09g13440	1.07019	0.0154114	up	Oryza_sativa_newGene_2697	1.24135	0.0102335	up	LOC_Os03g48270	1.08649	1.06e-09	up
LOC_Os01g56690	2.70983	1.9e-15	up	LOC_Os05g29170	1.07922	6.2e-06	up	LOC_Os09g33530	1.02853	0.00227729	up	LOC_Os12g07390	1.11058	0.000607937	up	LOC_Os08g40690	3.21871	6.14e-08	up	LOC_Os02g35347	1.49577	7.3e-05	up	LOC_Os01g53779	1.27303	0.000530827	up	LOC_Os09g24220	1.10303	0.00121262	up	LOC_Os11g43860	1.80288	3.57e-16	up
LOC_Os02g42850	1.91628	1.72e-07	up	LOC_Os11g06290	1.65869	0.0378423	up	LOC_Os10g41692	1.06132	0.0189854	up	LOC_Os05g05040	1.18519	0.0257763	up	LOC_Os09g29690	2.619	1.9e-06	up	LOC_Os04g43380	8.64821	1.89e-10	up	LOC_Os02g49880	1.31206	2.84e-13	up	LOC_Os01g60920	1.4345	9.27e-05	up	LOC_Os01g37690	1.19244	5.59e-06	up
LOC_Os04g13260	1.17623	0.0486717	up	LOC_Os01g20800	1.1871	0.0155931	up	LOC_Os10g38710	1.2442	3.32e-06	up	LOC_Os01g67510	1.31166	9.91e-21	up	LOC_Os08g29720	1.01999	1.16e-27	up	LOC_Os12g12260	1.04742	4.28e-07	up	LOC_Os11g38930	1.21738	0.000654379	up	LOC_Os06g46120	1.05171	0.0165366	up	LOC_Os09g33680	3.48593	1.19e-64	up
LOC_Os05g39930	1.20678	0.000166336	up	LOC_Os04g26320	11.2002	2.67e-17	up	LOC_Os09g03680	9.44619	9.87e-30	up	LOC_Os03g23050	1.70991	0.000880333	up	LOC_Os08g37970	1.22677	0.000549629	up	LOC_Os04g52780	1.00045	0.0204311	up	LOC_Os05g43130	2.56673	0.0111005	up	LOC_Os12g03094	1.61937	8.56e-06	up	LOC_Os06g48570	1.12744	6.76e-08	up
LOC_Os02g50110	1.22944	7.1e-05	up	LOC_Os02g05920	1.97898	2.74e-08	up	LOC_Os12g34108	2.70383	3.18e-06	up	LOC_Os03g07920	1.55149	8.72e-21	up	LOC_Os07g40230	1.04794	0.00119231	up	LOC_Os04g43800	2.56832	1.2e-15	up	LOC_Os07g37410	1.25069	0.0079194	up	LOC_Os06g23800	1.24377	0.00034067	up	LOC_Os03g52010	1.65963	3.31e-20	up
LOC_Os11g40970	10.2536	2.45e-23	up	Oryza_sativa_newGene_741	9.50587	2.28e-11	up	LOC_Os06g27610	8.65016	0.000233945	up	LOC_Os04g52810	1.35781	0.0252136	up	LOC_Os01g19160	1.19587	0.0391196	up	LOC_Os01g07420	1.13554	0.00114461	up	LOC_Os12g29480	1.75958	0.01261	up	LOC_Os05g30340	1.25845	0.00707239	up	LOC_Os09g39760	1.17966	0.000633376	up
LOC_Os08g26220	6.81654	1.33e-63	up	LOC_Os02g07400	1.91419	1.36e-07	up	LOC_Os04g56370	2.03313	0.000972501	up	LOC_Os10g28680	2.02389	1.11e-09	up	LOC_Os01g68730	1.47782	0.00413216	up	LOC_Os05g33840	1.74041	2.63e-59	up	LOC_Os04g16080	1.65635	2.94e-05	up	Oryza_sativa_newGene_3	1.33606	0.0142341	up	LOC_Os04g41350	1.98849	4.88e-08	up
LOC_Os06g02490	1.54246	0.000373034	up	LOC_Os01g02790	3.56298	1.57e-11	up	LOC_Os08g38040	8.63353	2.1e-14	up	LOC_Os05g38880	1.37888	2.05e-09	up	LOC_Os05g33580	2.21518	1.63e-06	up	LOC_Os09g32470	1.9423	1.25e-08	up	Oryza_sativa_newGene_2740	1.45514	0.00186437	up	LOC_Os10g10130	1.0092	1.51e-20	up	LOC_Os02g37190	1.29472	0.000109769	up
LOC_Os10g20350	2.24358	0.0102228	up	LOC_Os11g42390	4.41868	4.2e-07	up	LOC_Os10g03320	2.16643	2.48e-14	up	LOC_Os01g15270	1.21807	6.17e-29	up	LOC_Os01g52851	1.2041	2.59e-05	up	LOC_Os05g05690	1.05983	3.3e-05	up	LOC_Os01g63400	1.04989	2e-07	up	LOC_Os03g02550	1.08657	9.31e-10	up	LOC_Os02g36570	2.65947	2.89e-47	up
LOC_Os02g01355	2.12444	0.0382221	up	LOC_Os07g40920	1.63348	0.00018795	up	LOC_Os02g02550	1.28728	1.84e-05	up	LOC_Os06g22070	1.04587	3.71e-11	up	Oryza_sativa_newGene_2021	1.69073	8.66e-29	up	LOC_Os08g24790	2.08489	0.0347277	up	Oryza_sativa_newGene_3834	1.27922	0.0106312	up	LOC_Os01g42780	1.39786	0.000239271	up	LOC_Os11g02440	2.89817	2.28e-08	up
Oryza_sativa_newGene_4489	1.05599	0.00845588	up	LOC_Os11g29960	2.44308	5.59e-15	up	LOC_Os01g25270	1.18384	0.0177522	up	LOC_Os04g44100	1.84359	0.0244833	up	LOC_Os04g59300	1.76199	9.16e-05	up	LOC_Os04g58330	1.6805	1.95e-49	up	Oryza_sativa_newGene_1090	2.12352	0.00122302	up	Oryza_sativa_newGene_3446	1.9287	0.00305839	up	LOC_Os09g38410	1.51418	8.01e-43	up
Oryza_sativa_newGene_3623	1.01867	0.00351713	up	LOC_Os07g07770	9.92365	2.97e-13	up	Oryza_sativa_newGene_2886	11.2032	4.15e-18	up	LOC_Os05g15880	3.44418	1.32e-14	up	LOC_Os09g25070	2.53072	0.0440415	up	LOC_Os03g18160	1.22483	6.19e-24	up	LOC_Os01g05900	1.51097	1.03e-13	up	LOC_Os05g31570	2.32527	1.22e-42	up	LOC_Os04g25440	1.09987	1.04e-05	up
LOC_Os10g38276	1.32842	0.00444415	up	LOC_Os03g59190	3.46496	8.83e-67	up	Oryza_sativa_newGene_4391	5.81159	2.41e-57	up	LOC_Os08g42600	1.88204	0.00344369	up	LOC_Os08g39730	1.63277	0.000181161	up	LOC_Os04g43680	1.52133	2.21e-16	up	LOC_Os03g07140	1.91468	0.00700936	up	LOC_Os03g16730	1.00653	0.00695323	up	LOC_Os10g12080	2.06841	7.5e-07	up
LOC_Os07g35880	1.12186	0.0001	up	LOC_Os01g66760	2.99948	3.41e-06	up	LOC_Os08g43970	1.32046	0.00672412	up	LOC_Os03g18270	1.44421	6.79e-38	up	LOC_Os02g16060	1.64142	0.000166417	up	LOC_Os10g41100	3.30782	1.03e-60	up	LOC_Os02g44290	1.14848	8.66e-09	up	LOC_Os02g37920	1.14453	7.31e-07	up	LOC_Os05g26820	1.17587	0.0173275	up
LOC_Os07g42220	1.04969	1.51e-05	up	LOC_Os02g05686	2.30715	2.08e-22	up	LOC_Os06g15330	1.02321	1.23e-05	up	LOC_Os04g20960	1.30835	3.1e-13	up	Oryza_sativa_newGene_3920	1.46432	0.042794	up	LOC_Os03g09070	2.53168	7.41e-24	up	LOC_Os08g16100	1.09567	0.02126	up	LOC_Os03g58850	1.4511	9.39e-05	up	LOC_Os07g26690	1.77699	2.03e-09	up
LOC_Os06g12560	1.11757	0.0344838	up	Oryza_sativa_newGene_3872	1.77503	0.00048257	up	LOC_Os02g51900	1.01663	0.00263796	up	LOC_Os12g40180	1.74136	9.4e-09	up	LOC_Os05g13360	1.05426	1.89e-06	up	LOC_Os02g21340	3.8578	9.65e-10	up	LOC_Os10g05240	1.30482	0.00906939	up	LOC_Os09g15639	1.02904	0.0216552	up	LOC_Os04g54220	1.17345	0.00872816	up
LOC_Os08g41820	1.01566	3.03e-10	up	Oryza_sativa_newGene_3871	11.6305	2.72e-19	up	LOC_Os02g39764	1.39773	0.0103002	up	LOC_Os01g04540	2.6106	1.1e-12	up	LOC_Os01g58130	1.91556	2.16e-06	up	LOC_Os08g10730	1.34033	0.00708168	up	LOC_Os07g45030	2.34953	0.0360296	up	LOC_Os08g25250	1.16763	0.0452998	up	LOC_Os08g31630	1.12741	0.000686891	up
LOC_Os11g31060	1.38614	0.0373714	up	LOC_Os09g37420	1.24128	0.0103854	up	LOC_Os01g71720	1.44451	0.00197664	up	LOC_Os01g05630	1.3586	2.8e-17	up	LOC_Os03g04370	1.26212	3.36e-12	up	LOC_Os05g38490	3.35537	4.39e-05	up	LOC_Os03g45990	1.02122	0.0349555	up	LOC_Os03g15230	1.27486	1.34e-21	up	LOC_Os07g31884	1.73306	0.00577587	up
LOC_Os07g12340	1.10318	1.09e-05	up	LOC_Os02g12010	4.89849	2.36e-28	up	Oryza_sativa_newGene_881	2.4227	0.00138889	up	LOC_Os09g30418	1.59709	2.64e-69	up	LOC_Os04g54240	1.26647	1.33e-09	up	LOC_Os01g61760	1.23455	8.75e-12	up	LOC_Os01g34630	1.05665	0.000130432	up	LOC_Os11g05494	1.86741	2.21e-07	up	LOC_Os04g44924	1.06012	0.00831215	up
LOC_Os06g30090	1.7252	1.73e-07	up	LOC_Os04g31790	2.5832	6.59e-10	up	LOC_Os07g05510	4.15221	2.52e-07	up	LOC_Os09g30412	1.36956	1.78e-46	up	LOC_Os04g53210	1.32036	0.000178853	up	LOC_Os08g01670	1.25407	3.38e-13	up	LOC_Os10g28080	1.96662	3.39e-15	up	LOC_Os02g51330	1.01274	7.5e-09	up	LOC_Os04g58710	2.73583	2.17e-21	up
LOC_Os12g08025	1.65361	0.00122252	up	LOC_Os12g24040	1.9551	0.00706022	up	LOC_Os04g20070	2.95922	1.94e-09	up	LOC_Os04g49194	3.31485	3.37e-10	up	LOC_Os11g37950	2.7092	0.0224554	up	LOC_Os05g01810	1.82151	1.59e-22	up	LOC_Os08g35820	1.36866	0.000963288	up	LOC_Os05g47660	1.09574	4.4e-05	up	LOC_Os03g41080	1.24104	8.45e-23	up
LOC_Os11g45740	1.47819	5.96e-10	up	LOC_Os12g11830	10.0534	1.58e-14	up	LOC_Os01g59300	6.70243	1.99e-07	up	LOC_Os03g29540	1.50573	2.4e-25	up	LOC_Os11g37970	1.36695	6.29e-06	up	LOC_Os07g38630	1.37909	3.75e-07	up	LOC_Os10g42020	1.52002	0.00657377	up	LOC_Os07g13870	1.45451	0.010431	up	LOC_Os06g39140	1.59887	4.83e-20	up
LOC_Os09g15060	2.48951	6.78e-05	up	LOC_Os03g43490	10.953	9.77e-16	up	LOC_Os06g20150	1.41933	2.92e-40	up	LOC_Os07g41190	1.26323	1.07e-12	up	LOC_Os01g50730	1.27203	1.48e-05	up	LOC_Os12g16220	1.07055	3.35e-15	up	LOC_Os09g15800	1.67116	2.13e-06	up	LOC_Os02g44990	1.57302	1.31e-27	up	LOC_Os09g20240	1.21793	4.83e-10	up
LOC_Os06g19210	2.4692	7.46e-05	up	LOC_Os04g15550	10.3498	2.71e-39	up	LOC_Os11g44580	1.38439	1.5e-07	up	LOC_Os06g03520	2.7624	3e-48	up	LOC_Os08g04780	1.1932	6.72e-29	up	LOC_Os09g30414	1.08297	4.44e-07	up	LOC_Os12g37630	1.19309	1.91e-26	up	LOC_Os01g72670	1.05238	0.0076451	up	LOC_Os01g51890	1.124	0.00544079	up
LOC_Os07g34006	1.60131	2.21e-08	up	LOC_Os01g37350	1.04195	0.000275664	up	LOC_Os05g33900	1.48014	0.0271457	up	LOC_Os04g39320	1.20694	5.5e-06	up	LOC_Os01g37370	1.83828	2.74e-06	up	LOC_Os03g49830	1.62372	1.24e-18	up	LOC_Os07g23660	1.84815	0.00475647	up	LOC_Os11g28530	1.90399	0.00428508	up	LOC_Os03g54100	1.21101	1.13e-06	up
LOC_Os04g39380	1.13538	0.0107475	up	LOC_Os01g01670	1.17223	4.81e-12	up	LOC_Os01g01930	2.03215	8.34e-08	up	LOC_Os01g42860	2.12139	7.26e-07	up	LOC_Os02g02780	3.07542	2.35e-24	up	LOC_Os10g36360	1.85534	0.00448252	up	LOC_Os03g10210	1.6395	1.86e-10	up	LOC_Os02g58100	1.09384	2.47e-05	up	LOC_Os01g12740	1.62003	6.22e-05	up
LOC_Os06g13940	1.64558	0.00686346	up	LOC_Os01g04580	1.30297	0.0333711	up	LOC_Os05g49100	1.516	0.0117454	up	LOC_Os12g30180	1.76085	0.00122771	up	LOC_Os01g21160	1.35093	1.45e-19	up	LOC_Os03g16670	1.61863	4.27e-33	up	LOC_Os04g32030	1.4333	5.08e-13	up	LOC_Os11g35850	2.06565	2.61e-13	up	LOC_Os02g45670	2.06405	1.73e-45	up
LOC_Os11g27170	2.53627	0.000367182	up	LOC_Os04g38260	1.17218	5.97e-07	up	LOC_Os03g49430	1.98688	0.00113108	up	LOC_Os08g07840	2.07198	4.53e-55	up	LOC_Os08g44750	1.41834	0.00252827	up	LOC_Os02g57160	1.82672	3.96e-65	up	LOC_Os06g35574	1.38816	3.64e-05	up	Oryza_sativa_newGene_4183	1.12499	0.000976499	up	Oryza_sativa_newGene_2879	1.02302	0.0384324	up
LOC_Os07g34940	1.01177	0.00204483	up	LOC_Os01g12750	1.24418	5.61e-05	up	LOC_Os11g40460	1.94002	2.16e-07	up	LOC_Os09g29710	1.41915	0.0147262	up	LOC_Os03g15960	1.8642	4.79e-26	up	LOC_Os06g47550	1.05316	6.03e-23	up	LOC_Os06g18150	1.08901	0.00227608	up	LOC_Os12g34400	1.1097	0.0231224	up	LOC_Os06g13760	2.22295	0.000371859	up
LOC_Os04g23780	1.1686	0.0199293	up	LOC_Os05g13790	1.47819	0.0187002	up	LOC_Os03g45220	1.06167	0.000155282	up	LOC_Os09g10080	1.87628	0.00059877	up	LOC_Os06g48020	3.07553	1.04e-06	up	LOC_Os08g35710	1.50423	0.0185461	up	LOC_Os11g01594	1.46496	2.19e-05	up	Oryza_sativa_newGene_486	1.16339	0.00274619	up	LOC_Os02g30810	1.36653	0.0341931	up
LOC_Os01g51140	1.05944	0.00054825	up	LOC_Os05g35100	8.7625	1.68e-09	up	LOC_Os02g56860	1.47383	2.77e-07	up	LOC_Os07g46852	1.01815	6.2e-06	up	LOC_Os03g03034	1.14999	9.34e-18	up	LOC_Os06g45950	1.31724	0.000381748	up	Oryza_sativa_newGene_759	1.45777	1.35e-09	up	LOC_Os07g12480	2.01657	0.000230102	up	LOC_Os12g43130	3.53274	5.22e-34	up
LOC_Os04g52440	3.35812	1.79e-13	up	LOC_Os04g32340	1.61004	7.46e-21	up	LOC_Os07g42300	1.60155	1.59e-56	up	LOC_Os08g31580	1.37147	1.19e-15	up	LOC_Os05g01940	1.23012	7.48e-39	up	LOC_Os04g37430	1.80724	9.14e-15	up	LOC_Os06g15730	1.36038	0.000732651	up	LOC_Os03g08470	1.35015	2.14e-05	up	LOC_Os11g42510	2.9971	7.44e-45	up
LOC_Os06g14260	1.96357	0.00259544	up	LOC_Os05g04770	1.67243	0.0144074	up	LOC_Os08g39560	1.11516	0.000113749	up	Oryza_sativa_newGene_259	1.36998	0.00483531	up	LOC_Os02g48400	1.10645	7.44e-05	up	LOC_Os01g42860	1.37135	0.0143959	up	LOC_Os11g19764	1.2565	3.92e-07	up	LOC_Os02g37190	2.2654	4.9e-06	up	LOC_Os11g41150	1.86283	7.26e-05	up
LOC_Os10g29670	5.22094	5.11e-14	up	LOC_Os10g10840	8.36986	8.25e-09	up	LOC_Os04g02860	2.43041	3.03e-08	up	LOC_Os10g25780	1.20077	1.24e-14	up	LOC_Os05g39930	2.28325	2.03e-35	up	LOC_Os03g10080	1.83934	3.67e-26	up	LOC_Os02g25650	1.21069	0.00615725	up	LOC_Os11g19790	1.0609	0.0442301	up	LOC_Os10g38610	3.09018	1.45e-13	up
LOC_Os04g49950	2.29406	2.46e-05	up	LOC_Os12g25800	2.10352	3.94e-08	up	LOC_Os05g41290	1.17729	0.000306913	up	LOC_Os03g20710	1.14473	0.00289553	up	LOC_Os02g50600	1.2758	4.05e-14	up	Oryza_sativa_newGene_2073	1.37675	7.92e-09	up	LOC_Os04g25410	1.37114	1.69e-14	up	LOC_Os01g14610	1.13294	4.28e-14	up	LOC_Os07g01020	2.02629	1.22e-22	up
LOC_Os06g51360	1.26123	5.6e-14	up	LOC_Os12g41630	1.2385	0.00057071	up	LOC_Os06g07030	1.3246	2.66e-16	up	LOC_Os02g38190	1.05694	6.16e-21	up	LOC_Os07g43800	3.42249	3.46e-44	up	LOC_Os03g14500	1.16423	4.71e-15	up	LOC_Os05g06014	1.00454	6.87e-08	up	LOC_Os05g01380	1.8971	0.00473255	up	LOC_Os01g58910	1.23209	0.048753	up
LOC_Os11g43410	6.58983	1.19e-09	up	LOC_Os02g34380	1.64716	0.000375209	up	LOC_Os06g04190	1.48822	0.014102	up	LOC_Os05g48940	1.23825	7.38e-16	up	LOC_Os11g05980	2.81534	4.39e-26	up	LOC_Os12g07580	1.06223	0.0109605	up	LOC_Os01g03360	2.28976	0.0335945	up	LOC_Os06g36560	1.37243	3.02e-05	up	LOC_Os01g60110	1.56119	1.87e-06	up
LOC_Os02g02930	2.10438	0.0129665	up	LOC_Os02g04820	8.05325	6.22e-08	up	LOC_Os08g18000	2.92174	8.97e-07	up	LOC_Os12g06560	2.11601	2.09e-11	up	LOC_Os01g52730	2.14062	1.31e-60	up	LOC_Os04g58200	2.29082	0.00080689	up	Oryza_sativa_newGene_3268	1.38209	0.000358418	up	LOC_Os01g58280	1.81913	4.53e-06	up	LOC_Os01g52740	1.27836	1.45e-06	up
LOC_Os04g26360	10.3456	7.22e-15	up	LOC_Os07g34550	12.9585	1.38e-17	up	LOC_Os11g17380	4.9723	3.95e-33	up	LOC_Os01g74480	1.3276	0.0358861	up	LOC_Os05g06420	1.08886	0.000225407	up	LOC_Os09g39410	1.89974	7.16e-11	up	LOC_Os07g39530	1.06852	0.00128032	up	LOC_Os07g44610	1.12638	7.27e-19	up	LOC_Os05g42424	1.07716	1.52e-10	up
LOC_Os10g41330	1.54725	1.78e-11	up	LOC_Os05g49250	1.07413	1.94e-07	up	LOC_Os06g35550	1.1107	0.000161368	up	LOC_Os10g05000	1.63786	0.00334691	up	LOC_Os02g52490	1.53378	0.00270903	up	LOC_Os05g01760	1.30494	5.58e-43	up	LOC_Os02g07050	1.35838	0.000550075	up	LOC_Os04g30250	2.56281	3.38e-37	up	LOC_Os06g14030	1.84019	2.18e-18	up
Oryza_sativa_newGene_1656	9.86748	2.91e-13	up	LOC_Os04g02920	1.66005	6.88e-07	up	LOC_Os01g23580	1.56953	7.04e-06	up	Oryza_sativa_newGene_2138	1.67904	0.0080735	up	LOC_Os01g48360	1.35961	5.93e-06	up	LOC_Os04g56710	1.57191	3.13e-63	up	LOC_Os08g13060	1.34793	3.5e-08	up	LOC_Os10g14011	1.14522	5.17e-08	up	LOC_Os05g45810	2.40818	3.16e-15	up
LOC_Os01g66860	1.77872	1.28e-19	up	LOC_Os09g16790	1.13641	0.0171904	up	LOC_Os04g31804	2.33307	1.43e-14	up	LOC_Os03g06920	1.23086	0.000826722	up	LOC_Os03g08624	1.0601	1.44e-10	up	LOC_Os02g08100	1.14306	1.04e-16	up	LOC_Os08g44150	1.18657	0.0371307	up	LOC_Os06g42060	1.01751	0.0026795	up	LOC_Os01g01160	3.4313	5.76e-41	up
LOC_Os07g35160	8.47444	4.38e-09	up	Oryza_sativa_newGene_3935	1.58282	0.0258593	up	LOC_Os11g15670	8.80651	1.78e-09	up	LOC_Os01g52610	3.84329	3.81e-15	up	LOC_Os04g52090	2.73476	6.09e-105	up	LOC_Os10g18370	3.76646	2.46e-152	up	LOC_Os10g03669	1.2243	4.1e-05	up	LOC_Os07g42610	1.21214	3e-08	up	LOC_Os10g40570	2.03735	1.16e-13	up
LOC_Os01g71310	1.43713	0.000673052	up	Oryza_sativa_newGene_2321	9.41736	2.44e-12	up	LOC_Os04g16846	1.42108	0.00377657	up	LOC_Os10g03780	1.72544	3.73e-13	up	LOC_Os01g33770	1.21913	0.00754148	up	LOC_Os01g45700	1.81156	2.2e-19	up	LOC_Os07g34520	2.32	0.000106455	up	LOC_Os04g54220	3.98725	1.16e-10	up	LOC_Os01g69080	1.25289	3.12e-07	up
LOC_Os06g01350	1.14805	0.000870302	up	Oryza_sativa_newGene_4307	1.93299	0.000270128	up	LOC_Os04g16844	1.09391	0.0019859	up	LOC_Os03g61920	1.4247	8.12e-16	up	LOC_Os12g32760	2.21297	4.43e-130	up	LOC_Os12g42730	1.02015	0.00610187	up	LOC_Os11g45230	1.47846	0.000436725	up	LOC_Os12g42420	2.20032	1.23e-53	up	LOC_Os07g08970	1.71635	3.58e-17	up
LOC_Os01g14440	1.15105	7.18e-11	up	LOC_Os10g41838	1.214	0.00123444	up	LOC_Os04g16848	1.57714	0.00612639	up	LOC_Os05g18680	1.12599	5.51e-08	up	LOC_Os11g45060	1.39914	8.43e-07	up	LOC_Os01g71190	1.51557	3.62e-12	up	LOC_Os05g10670	2.3481	1.29e-41	up	LOC_Os09g19280	1.62325	1.79e-14	up	LOC_Os07g22930	5.38383	2.93e-69	up
LOC_Os11g14380	1.47732	0.00328248	up	LOC_Os05g25080	12.0806	8.28e-10	up	Oryza_sativa_newGene_4525	10.5202	6.16e-30	up	LOC_Os12g03040	1.93995	3.28e-12	up	LOC_Os04g55600	1.84138	1.1e-07	up	LOC_Os03g12250	1.2017	4.02e-18	up	LOC_Os06g07770	1.09832	0.00554293	up	LOC_Os04g55440	1.38084	0.000584012	up	LOC_Os02g58270	2.94863	3.46e-40	up
Oryza_sativa_newGene_4164	10.927	1.67e-22	up	Oryza_sativa_newGene_211	10.5418	3.05e-15	up	LOC_Os02g14630	1.51856	6.03e-05	up	LOC_Os01g12820	1.24512	0.0359139	up	LOC_Os12g43450	1.62666	0.000363681	up	LOC_Os11g47970	3.02282	3.46e-264	up	LOC_Os09g15770	1.00575	6.52e-24	up	LOC_Os06g19260	1.31395	3.64e-08	up	LOC_Os03g10090	3.18725	9.41e-23	up
Oryza_sativa_newGene_682	1.20544	0.0235361	up	Oryza_sativa_newGene_218	1.79973	3.65e-17	up	LOC_Os07g48010	2.76837	7.45e-17	up	LOC_Os09g36060	1.32695	2.81e-13	up	Oryza_sativa_newGene_1992	2.30227	3.81e-11	up	LOC_Os01g26039	2.82926	1.27e-89	up	LOC_Os12g01590	1.03391	1.17e-06	up	LOC_Os03g12670	1.2157	6.28e-14	up	LOC_Os10g07470	2.04326	0.00667115	up
LOC_Os07g06700	2.8546	2.08e-10	up	LOC_Os10g29650	3.52768	2.53e-33	up	LOC_Os12g32480	3.13338	1.74e-09	up	LOC_Os04g34170	1.12902	2.39e-05	up	LOC_Os10g01844	2.15619	0.000261946	up	LOC_Os02g45520	2.77015	3.77e-54	up	LOC_Os06g03165	1.35037	0.0317109	up	LOC_Os04g32740	2.61986	1.96e-46	up	LOC_Os02g56050	1.2493	8.45e-21	up
LOC_Os08g33720	1.69536	1.95e-08	up	LOC_Os10g10750	13.2592	2.53e-26	up	LOC_Os04g33240	1.50975	0.000529959	up	LOC_Os03g40610	2.57087	5.87e-07	up	LOC_Os05g48800	1.02409	1.82e-20	up	LOC_Os09g25610	5.23142	1.69e-08	up	LOC_Os02g13510	1.99027	4.43e-46	up	LOC_Os01g41820	1.25127	7.36e-09	up	LOC_Os06g03720	1.50337	0.00738906	up
LOC_Os02g35365	1.2671	0.0167299	up	LOC_Os04g59210	1.63946	6.43e-08	up	LOC_Os06g07200	1.07068	0.000411704	up	LOC_Os12g36870	1.03986	0.000647809	up	LOC_Os02g57060	1.02374	4.86e-19	up	LOC_Os03g03440	1.32726	6.56e-22	up	LOC_Os10g35660	1.52014	0.0489989	up	Oryza_sativa_newGene_130	8.45559	3.01e-09	up	LOC_Os07g48770	1.60291	0.0003392	up
LOC_Os08g45090	1.09363	0.0257898	up	LOC_Os02g39330	1.43012	0.006203	up	LOC_Os07g35750	1.33543	8.12e-09	up	LOC_Os03g05720	1.08505	8.05e-19	up	LOC_Os06g42164	1.24594	1.59e-05	up	LOC_Os09g37480	2.65677	1.38e-07	up	LOC_Os12g11500	2.392	5.67e-05	up	Oryza_sativa_newGene_2879	1.74517	5.48e-06	up	LOC_Os06g06770	1.08902	3.09e-11	up
Oryza_sativa_newGene_4150	4.63718	4.46e-05	up	LOC_Os06g24920	6.38555	5.03e-08	up	LOC_Os09g09750	9.80011	1.3e-13	up	LOC_Os10g26950	1.32615	0.002331	up	LOC_Os03g53910	1.50473	1.47e-20	up	LOC_Os01g19940	1.71386	1.92e-24	up	LOC_Os03g44430	2.59419	7.89e-23	up	LOC_Os05g03500	1.96572	0.00234581	up	LOC_Os07g42590	1.94174	4.5e-06	up
LOC_Os05g31970	1.87122	0.00836668	up	LOC_Os01g18860	2.59813	4.36e-16	up	LOC_Os01g56080	1.1379	0.000346649	up	LOC_Os11g36150	1.05949	3.56e-10	up	LOC_Os07g46060	1.23481	1.74e-06	up	LOC_Os02g47020	1.14855	4.88e-35	up	LOC_Os08g05830	1.52249	1.87e-19	up	LOC_Os08g39150	1.0681	7.03e-09	up	LOC_Os04g41460	1.62451	2.35e-68	up
Oryza_sativa_newGene_3518	4.17401	5.44e-07	up	LOC_Os09g37330	1.16598	9.99e-09	up	LOC_Os05g11320	1.71738	2.25e-43	up	LOC_Os12g07260	1.2386	7.59e-29	up	LOC_Os06g19970	1.16863	2.45e-07	up	LOC_Os04g40510	1.39948	0.00311596	up	LOC_Os07g12600	1.32897	1.73e-07	up	LOC_Os10g28570	1.39783	0.00122153	up	LOC_Os01g67630	1.34129	0.0278006	up
Oryza_sativa_newGene_1912	3.39379	5.98e-10	up	LOC_Os02g06830	3.5148	4.62e-09	up	LOC_Os09g28650	2.87352	6.27e-15	up	Oryza_sativa_newGene_592	1.99429	0.0112232	up	LOC_Os03g28410	1.08492	6.64e-25	up	LOC_Os08g02600	1.64006	3.11e-06	up	Oryza_sativa_newGene_781	1.13107	2.53e-11	up	Oryza_sativa_newGene_3372	1.17999	0.00615375	up	LOC_Os12g02310	1.02	0.00523484	up
LOC_Os06g06900	1.21478	2.58e-05	up	Oryza_sativa_newGene_4618	11.4136	4.28e-19	up	LOC_Os06g23870	9.47329	5.66e-05	up	LOC_Os01g47070	1.46996	1.18e-07	up	LOC_Os01g55690	1.64193	0.000176931	up	LOC_Os03g45730	1.27352	1.07e-19	up	LOC_Os09g39720	1.82997	0.0307396	up	Oryza_sativa_newGene_1323	1.92728	0.00187299	up	LOC_Os03g19240	1.58113	6.93e-15	up
LOC_Os12g23700	1.69973	0.0139565	up	LOC_Os04g54010	1.10652	0.00273953	up	LOC_Os01g38190	1.11485	0.0267502	up	LOC_Os04g43300	1.23973	1.31e-08	up	LOC_Os08g30900	2.45235	1.87e-10	up	LOC_Os08g08960	2.18012	0.0216532	up	LOC_Os04g11790	1.64578	0.0197705	up	LOC_Os01g01360	1.39961	3.53e-12	up	LOC_Os08g14570	2.67747	1.2e-12	up
LOC_Os08g09670	1.3592	0.00542002	up	LOC_Os12g42540	1.34019	0.0152975	up	LOC_Os04g13260	1.08898	8.8e-07	up	LOC_Os07g26110	1.57263	0.000801291	up	LOC_Os04g53830	1.58028	8.97e-15	up	LOC_Os04g45821	1.097	0.00809884	up	LOC_Os01g34860	1.31827	0.000111879	up	LOC_Os07g09460	1.0495	0.00229359	up	LOC_Os12g44370	1.09323	1.01e-06	up
LOC_Os10g40200	5.62676	2.44e-50	up	LOC_Os05g10940	1.17084	5.77e-08	up	LOC_Os01g32830	1.08752	7.67e-05	up	LOC_Os09g17930	1.43267	0.00216862	up	LOC_Os06g08120	1.28468	3.53e-05	up	LOC_Os03g48810	1.62818	3.3e-07	up	LOC_Os03g47140	1.22988	2.66e-06	up	LOC_Os02g30810	3.05882	5.79e-07	up	LOC_Os07g09340	1.07273	2.26e-25	up
LOC_Os02g37140	1.30317	6.63e-09	up	LOC_Os01g24940	1.99709	0.00176337	up	LOC_Os11g35450	1.35791	1.47e-05	up	LOC_Os12g12950	1.84642	2.07e-05	up	LOC_Os02g43340	1.04172	1.77e-11	up	LOC_Os02g52000	1.45995	0.0081309	up	LOC_Os08g16350	1.50559	3.74e-09	up	LOC_Os02g15950	1.37422	2.62e-11	up	LOC_Os11g02610	1.66719	4e-53	up
LOC_Os03g28940	1.12974	1.01e-14	up	LOC_Os11g31480	1.43002	0.00257899	up	Oryza_sativa_newGene_3655	2.22328	0.000102605	up	LOC_Os12g16670	1.33462	4.87e-05	up	LOC_Os07g12340	1.74027	7.77e-26	up	LOC_Os04g43440	1.47435	0.000132281	up	LOC_Os03g49210	1.33155	2.22e-24	up	LOC_Os02g03700	1.64883	9.19e-27	up	LOC_Os08g33670	1.30116	0.0180647	up
LOC_Os03g05240	1.06136	0.0262724	up	Oryza_sativa_newGene_4388	11.3351	1.04e-17	up	LOC_Os11g40970	8.11069	5.92e-11	up	LOC_Os02g43820	3.43686	4.61e-09	up	LOC_Os05g44300	1.3398	7.72e-07	up	LOC_Os07g38900	2.03321	9.76e-06	up	LOC_Os02g09510	1.10268	2.87e-09	up	LOC_Os12g39520	1.10613	0.00137264	up	LOC_Os03g14730	1.2818	7.46e-11	up
LOC_Os04g07030	10.6315	2.26e-15	up	LOC_Os08g43960	2.3491	0.00238275	up	Oryza_sativa_newGene_1515	1.03809	0.000593657	up	LOC_Os12g06335	2.09201	0.0333804	up	LOC_Os08g08120	1.07302	4.62e-14	up	LOC_Os02g20040	1.30989	0.000880131	up	LOC_Os06g35700	4.73232	0.000157988	up	LOC_Os03g46470	1.20239	0.0164343	up	LOC_Os04g48390	2.16018	9.84e-21	up
LOC_Os04g57720	1.60512	3.73e-13	up	LOC_Os04g15580	1.27085	4.67e-05	up	LOC_Os08g26220	5.72251	8.09e-40	up	LOC_Os02g57980	1.54301	2.36e-32	up	LOC_Os09g30250	1.52742	7.47e-10	up	LOC_Os06g49110	1.55002	2.91e-76	up	LOC_Os02g36020	1.92179	2.24e-07	up	Oryza_sativa_newGene_4580	1.12416	0.0240756	up	LOC_Os04g59440	2.31542	2.43e-15	up
Oryza_sativa_newGene_1708	2.1366	5.2e-05	up	Oryza_sativa_newGene_1725	2.2237	2.74e-05	up	LOC_Os02g35320	1.28814	5.11e-05	up	LOC_Os09g21802	1.21254	9.17e-18	up	LOC_Os09g15060	1.74881	0.00329774	up	LOC_Os02g48320	1.14483	0.00170648	up	LOC_Os06g38730	1.20152	0.00650277	up	LOC_Os01g52740	2.64039	2.87e-23	up	LOC_Os01g65260	2.12605	1.09e-20	up
Oryza_sativa_newGene_2549	10.9029	4.55e-17	up	LOC_Os10g05570	2.92108	4.6e-10	up	LOC_Os01g48940	1.55093	1.25e-21	up	LOC_Os02g52000	1.89408	0.0343124	up	LOC_Os10g09990	1.56318	7.51e-05	up	LOC_Os01g59150	1.11931	2.65e-17	up	LOC_Os01g70570	1.20255	4e-08	up	LOC_Os02g38950	1.67964	3.17e-05	up	LOC_Os03g37840	1.74192	2.15e-14	up
LOC_Os04g02754	1.12577	6.55e-10	up	LOC_Os01g05640	1.05009	0.0361401	up	LOC_Os01g26310	1.7846	0.000344664	up	LOC_Os12g38860	1.31041	0.00491479	up	LOC_Os07g35060	1.29649	1.35e-07	up	LOC_Os03g09850	1.33998	9.33e-07	up	LOC_Os12g44130	1.93788	2.19e-08	up	LOC_Os06g13560	2.10042	0.0224541	up	LOC_Os01g46140	1.31966	0.0455225	up
LOC_Os07g05620	1.20008	5.23e-05	up	LOC_Os01g56870	1.32258	0.0188268	up	LOC_Os03g02480	1.01542	7.75e-05	up	LOC_Os03g31160	1.19528	1.13e-08	up	LOC_Os07g43510	1.88407	1.05e-10	up	LOC_Os01g13390	2.93024	1.55e-92	up	LOC_Os04g27750	1.3385	1.09e-05	up	LOC_Os03g23920	1.46821	0.0116831	up	LOC_Os04g41160	2.51022	2.64e-33	up
LOC_Os08g28730	1.95542	2.04e-23	up	LOC_Os04g07110	2.07589	2.45e-14	up	LOC_Os03g39230	1.62984	0.00154553	up	LOC_Os03g58070	1.07985	2.39e-40	up	LOC_Os07g15959	3.42643	9.17e-31	up	LOC_Os09g06464	3.27073	1.41e-63	up	LOC_Os04g50660	1.30172	4.19e-15	up	LOC_Os12g36880	1.82638	0.00184024	up	LOC_Os01g45439	1.05475	3.74e-08	up
LOC_Os04g47140	1.67408	4.14e-10	up	LOC_Os04g14990	10.1882	4.37e-14	up	LOC_Os05g46290	1.21099	0.00330479	up	LOC_Os08g35190	1.02743	6.57e-14	up	LOC_Os12g18020	1.22436	0.00693693	up	LOC_Os01g63810	1.31136	1.31e-30	up	LOC_Os09g28500	1.60845	4.9e-05	up	LOC_Os01g48930	1.58776	1.05e-55	up	LOC_Os01g51040	2.75144	4.52e-26	up
LOC_Os04g23550	1.44265	1.17e-09	up	LOC_Os01g45290	5.41883	1.13e-05	up	LOC_Os01g53100	1.10674	0.0210209	up	LOC_Os07g47370	1.28181	1.88e-05	up	LOC_Os03g49820	1.61949	6.41e-05	up	LOC_Os03g01800	4.12536	3.08e-21	up	LOC_Os04g25060	1.6622	1.21e-05	up	LOC_Os01g62610	1.58126	0.000497679	up	LOC_Os01g61880	2.13804	1.37e-11	up
LOC_Os09g17920	8.70719	2.06e-13	up	LOC_Os01g01940	3.39375	5.15e-09	up	LOC_Os06g02490	1.26567	6.54e-06	up	LOC_Os01g16810	3.5311	6.41e-14	up	LOC_Os10g41850	1.66274	2e-05	up	LOC_Os02g52990	1.07875	2.75e-09	up	LOC_Os01g29820	1.26042	4e-09	up	LOC_Os01g01160	1.05556	0.000172565	up	LOC_Os05g41150	1.82746	0.000364193	up
LOC_Os03g13770	1.51453	1.67e-09	up	LOC_Os02g57860	9.67307	6.07e-13	up	LOC_Os10g20350	1.98838	0.000612467	up	LOC_Os08g33100	1.484	1.76e-09	up	LOC_Os07g10840	1.02625	0.0163134	up	LOC_Os01g07570	1.24475	0.0330077	up	LOC_Os06g33100	2.4998	4.31e-16	up	LOC_Os11g36090	1.59303	5.56e-05	up	LOC_Os02g46970	3.16221	3.7e-13	up
LOC_Os01g53920	1.68032	8e-22	up	LOC_Os06g11830	11.5644	6.99e-20	up	LOC_Os08g02030	3.91422	1.11e-05	up	LOC_Os04g54210	2.90525	9.89e-80	up	LOC_Os09g32660	1.16876	0.000611169	up	LOC_Os09g30490	1.52959	4.21e-06	up	Oryza_sativa_newGene_2042	1.85285	0.005464	up	LOC_Os12g21950	1.06145	0.043621	up	LOC_Os01g10260	1.37729	3.57e-07	up
LOC_Os08g36920	1.29873	8.62e-08	up	LOC_Os05g36184	2.18091	6.15e-06	up	LOC_Os02g10520	1.2879	0.000528229	up	Oryza_sativa_newGene_893	1.43775	0.000366991	up	LOC_Os05g10414	1.03499	1.26e-13	up	LOC_Os04g49110	1.09461	2.81e-14	up	LOC_Os06g08884	1.7288	0.000282073	up	LOC_Os04g33760	1.17915	3.97e-08	up	LOC_Os05g11010	1.36954	1.01e-05	up
Oryza_sativa_newGene_738	9.19042	1.86e-09	up	LOC_Os05g36186	2.77168	2.16e-08	up	Oryza_sativa_newGene_4481	1.0159	0.000333075	up	LOC_Os03g28980	1.17264	0.0369519	up	Oryza_sativa_newGene_2000	1.90522	1.44e-19	up	LOC_Os04g44700	1.22156	5.34e-30	up	LOC_Os12g38770	1.68647	0.011237	up	LOC_Os10g23090	1.34755	0.0407594	up	LOC_Os01g05840	2.38269	0.0205812	up
LOC_Os03g06900	2.6076	3.69e-13	up	LOC_Os10g02300	3.26724	3.28e-10	up	LOC_Os11g05660	1.57653	1.27e-05	up	LOC_Os04g29680	1.53619	0.000458496	up	LOC_Os03g54860	1.03242	0.00279097	up	LOC_Os07g10495	1.83811	1.27e-10	up	Oryza_sativa_newGene_2951	1.36807	1.89e-11	up	LOC_Os06g09600	1.8044	0.0423581	up	LOC_Os08g08850	10.4167	1.18e-15	up
LOC_Os02g50470	1.66225	1.67e-05	up	LOC_Os01g59819	2.7288	0.0300086	up	LOC_Os10g38276	1.32853	0.0280649	up	LOC_Os03g40170	1.27138	0.00397862	up	LOC_Os08g05510	1.05141	1.1e-19	up	Oryza_sativa_newGene_621	2.5801	4.1e-18	up	LOC_Os02g01332	1.3137	2.22e-08	up	LOC_Os11g07250	1.20642	0.00578728	up	LOC_Os03g38650	1.05821	0.00807373	up
Oryza_sativa_newGene_4240	9.49441	9.67e-12	up	LOC_Os04g21890	1.31853	5.39e-07	up	LOC_Os10g38274	1.86093	0.00191176	up	LOC_Os01g09850	1.11009	3.95e-09	up	LOC_Os12g04200	2.01016	2.2e-08	up	Oryza_sativa_newGene_2697	2.25002	1.13e-33	up	LOC_Os01g71350	1.35112	2.45e-11	up	Oryza_sativa_newGene_4685	1.61319	0.0243379	up	LOC_Os06g04090	1.39385	0.00151071	up
Oryza_sativa_newGene_4244	8.14611	1.35e-22	up	LOC_Os06g28240	1.53423	0.00170905	up	LOC_Os07g35880	1.40136	0.000928581	up	LOC_Os12g32470	1.36531	1.15e-16	up	LOC_Os06g05000	1.01462	0.0144113	up	LOC_Os01g56330	1.09485	3.18e-07	up	LOC_Os07g34650	1.6516	2.92e-13	up	LOC_Os08g14390	1.51025	8.06e-06	up	LOC_Os01g08460	3.272	5.1e-30	up
LOC_Os10g39700	2.15143	3.86e-06	up	LOC_Os06g09260	10.1768	6.82e-15	up	LOC_Os01g25010	1.40638	1.67e-07	up	LOC_Os02g19410	1.819	0.000121684	up	LOC_Os10g34200	1.17414	4.87e-09	up	LOC_Os04g31410	1.51792	0.00893558	up	LOC_Os02g56130	1.33482	1.04e-05	up	LOC_Os11g02610	1.61143	3.47e-24	up	LOC_Os08g40615	1.65251	2.56e-08	up
LOC_Os06g43150	10.5685	4.67e-16	up	LOC_Os01g37360	1.21934	2.42e-08	up	LOC_Os07g08810	1.07122	3.1e-05	up	LOC_Os07g48560	5.65106	7.45e-09	up	LOC_Os05g18524	1.02558	2.15e-08	up	LOC_Os07g49110	1.90524	1.22e-17	up	LOC_Os11g09970	1.06151	0.00343285	up	LOC_Os02g01020	1.0583	1.59e-14	up	LOC_Os10g37760	2.24905	0.0117026	up
LOC_Os01g50900	2.93082	0.000931622	up	LOC_Os07g48020	1.57139	1.34e-25	up	LOC_Os08g41820	1.0348	2.03e-09	up	LOC_Os12g01860	1.12696	3.22e-10	up	LOC_Os01g08870	1.10127	4.85e-05	up	LOC_Os07g49114	1.3374	0.000107646	up	LOC_Os11g47039	1.4176	0.0112168	up	Oryza_sativa_newGene_416	1.46828	0.0222027	up	LOC_Os10g39770	1.20038	1.37e-13	up
Oryza_sativa_newGene_4243	5.41432	2.16e-11	up	LOC_Os02g02240	8.38454	1.6e-11	up	LOC_Os01g02200	1.08618	3.42e-30	up	LOC_Os11g15230	1.25231	5.03e-05	up	LOC_Os08g31090	1.05747	0.0012865	up	LOC_Os01g07530	2.09691	2.08e-41	up	LOC_Os10g38870	1.02596	6.61e-11	up	LOC_Os01g65710	1.25945	0.0309015	up	LOC_Os09g38080	1.9704	2.61e-18	up
LOC_Os02g43790	1.02901	0.00109468	up	LOC_Os01g49230	1.2485	0.00499043	up	LOC_Os06g30090	1.73103	0.00214532	up	LOC_Os12g37415	1.27692	0.0101465	up	LOC_Os10g41330	2.86684	3.8e-100	up	LOC_Os11g10460	1.04935	6.03e-05	up	LOC_Os11g06640	1.2255	0.0179945	up	LOC_Os02g13360	1.64692	2.18e-12	up	LOC_Os06g49750	1.90091	0.000245694	up
LOC_Os06g21140	1.69999	6.62e-10	up	LOC_Os04g40500	1.09956	0.000476385	up	LOC_Os09g15060	1.36663	0.000195808	up	LOC_Os05g06530	1.02626	0.000193838	up	LOC_Os07g35560	1.44774	2.71e-06	up	LOC_Os06g11150	1.61453	5.93e-15	up	LOC_Os02g36619	1.64636	6.11e-06	up	LOC_Os08g33670	1.54601	0.00427082	up	LOC_Os10g34030	1.24461	2.14e-15	up
LOC_Os10g28970	1.40019	0.00345196	up	LOC_Os12g11510	8.64171	3.83e-09	up	LOC_Os10g09990	1.40651	1.43e-08	up	LOC_Os06g10360	1.71047	0.000293851	up	LOC_Os08g09900	1.02344	0.00166457	up	LOC_Os01g03040	1.29432	2.33e-30	up	Oryza_sativa_newGene_3779	2.29318	7.39e-25	up	LOC_Os02g05244	1.01385	0.000880151	up	LOC_Os05g35360	1.17389	0.0325546	up
LOC_Os10g16440	7.8433	1.94e-05	up	LOC_Os04g01650	1.75761	0.000116025	up	LOC_Os06g19210	2.89339	7.58e-11	up	LOC_Os12g03094	1.06101	0.000309973	up	LOC_Os10g42170	1.05481	0.000280288	up	LOC_Os03g38330	1.4969	0.0153823	up	LOC_Os12g07310	1.94186	1.91e-07	up	LOC_Os03g01442	1.5174	0.00105233	up	LOC_Os09g39560	1.06855	6.71e-21	up
LOC_Os03g14910	1.50659	0.00613721	up	LOC_Os06g48010	1.15395	0.00218072	up	LOC_Os04g39380	1.29022	4.66e-07	up	LOC_Os11g02240	1.5237	0.00128017	up	LOC_Os09g35020	3.01003	3.37e-32	up	LOC_Os01g28030	1.0857	0.0384232	up	LOC_Os10g40950	1.75166	1.04e-05	up	LOC_Os04g09350	1.24132	1.28e-16	up	LOC_Os07g23120	1.30995	0.0053741	up
LOC_Os01g72610	1.04811	4.61e-12	up	LOC_Os08g42720	1.58083	7.26e-06	up	LOC_Os07g10840	1.11211	1.32e-08	up	LOC_Os05g30340	2.21535	5.45e-07	up	LOC_Os07g38840	1.03869	6.18e-05	up	LOC_Os02g55920	1.05958	0.000106376	up	LOC_Os04g10400	1.11583	5.48e-06	up	LOC_Os11g38040	1.01495	0.00133638	up	LOC_Os02g26210	1.80135	2.02e-14	up
LOC_Os01g58020	1.01421	0.0296727	up	LOC_Os01g05730	2.31862	2.66e-07	up	LOC_Os08g14700	2.6867	0.000191455	up	LOC_Os04g49739	1.48466	0.00484067	up	LOC_Os03g13400	1.3044	0.0271013	up	LOC_Os06g49320	1.28181	2.43e-28	up	LOC_Os11g40110	1.61652	0.00419572	up	LOC_Os03g25130	1.0487	0.0040915	up	LOC_Os01g41900	2.26453	1.45e-20	up
LOC_Os03g01320	2.11618	0.00153529	up	Oryza_sativa_newGene_2447	1.07212	0.0356446	up	LOC_Os05g11428	1.07032	0.000104575	up	LOC_Os03g02550	1.21177	4.7e-37	up	LOC_Os10g24020	1.11737	1.32e-05	up	LOC_Os03g23980	2.22574	3.33e-105	up	LOC_Os08g30554	1.82709	7.7e-06	up	Oryza_sativa_newGene_2801	1.94088	7.76e-12	up	LOC_Os01g52640	1.57929	1.85e-22	up
LOC_Os04g50216	1.10546	3.12e-17	up	LOC_Os06g29260	1.07948	3.28e-09	up	LOC_Os04g52440	3.72933	1.57e-09	up	LOC_Os06g36910	1.41372	6.69e-07	up	LOC_Os06g12050	1.18088	0.0073149	up	LOC_Os07g31470	1.1888	0.0468627	up	LOC_Os10g25660	1.40615	0.000170384	up	Oryza_sativa_newGene_2807	1.74033	7.17e-14	up	LOC_Os04g06520	1.77474	0.0086548	up
Oryza_sativa_newGene_1811	6.98385	0.000468228	up	LOC_Os01g58630	1.34322	0.00640388	up	LOC_Os11g35980	2.5592	9.64e-07	up	LOC_Os07g23900	1.02611	0.0012361	up	LOC_Os08g34170	1.31841	3.46e-35	up	LOC_Os09g04710	1.53921	2.37e-05	up	LOC_Os01g32170	1.16466	0.000189016	up	LOC_Os09g31486	2.18716	2.08e-08	up	LOC_Os05g39800	1.3238	9e-07	up
LOC_Os04g22120	2.22354	0.00225703	up	LOC_Os01g70010	1.77391	1.46e-09	up	LOC_Os02g18080	1.47342	0.000923477	up	LOC_Os05g31570	1.44887	3.39e-17	up	LOC_Os08g45090	1.10468	0.00111369	up	LOC_Os11g35400	1.43123	0.0190337	up	LOC_Os12g28250	1.00835	0.000533442	up	LOC_Os11g05570	1.17865	8.61e-05	up	LOC_Os04g49350	3.93333	1.18e-93	up
LOC_Os05g39720	1.17542	8.45e-14	up	LOC_Os12g04570	4.48456	1.13e-13	up	LOC_Os10g29670	7.48522	4.13e-14	up	LOC_Os09g15630	1.17107	5.34e-10	up	Oryza_sativa_newGene_4157	1.24329	0.000632741	up	LOC_Os02g50490	1.45713	3.15e-13	up	Oryza_sativa_newGene_1539	1.0757	5.01e-11	up	LOC_Os12g04940	1.17238	0.0233108	up	LOC_Os01g50760	1.62862	1.74e-30	up
LOC_Os10g40480	3.15378	0.00393706	up	LOC_Os08g35305	10.5459	4.36e-16	up	LOC_Os04g49950	1.67656	0.0129148	up	LOC_Os08g08690	1.11744	0.0011975	up	Oryza_sativa_newGene_1916	2.49637	2.67e-06	up	LOC_Os02g50140	2.37815	8.3e-15	up	LOC_Os02g27540	1.83504	0.00473725	up	LOC_Os10g10434	1.18943	1.16e-08	up	LOC_Os12g12570	1.81501	0.00210142	up
LOC_Os07g01070	1.3157	0.000593048	up	LOC_Os03g01940	12.3286	2.67e-17	up	Oryza_sativa_newGene_4778	1.61097	0.00724546	up	LOC_Os06g29220	1.61543	0.000782258	up	LOC_Os11g07200	1.00717	2.84e-09	up	LOC_Os01g57740	1.05918	1.93e-09	up	LOC_Os10g32770	1.01751	6.49e-11	up	LOC_Os03g52500	1.09491	0.0087338	up	LOC_Os10g38710	1.34231	8.08e-07	up
LOC_Os08g21410	10.3903	6.99e-14	up	LOC_Os02g43370	2.37498	0.000165126	up	LOC_Os10g02490	1.47258	2.6e-07	up	LOC_Os02g37920	2.22891	3.31e-39	up	Oryza_sativa_newGene_1000	2.00666	6.71e-07	up	LOC_Os10g41930	1.40108	8.52e-14	up	LOC_Os05g32480	1.39288	0.00885767	up	LOC_Os12g35450	1.24355	0.029068	up	LOC_Os03g13200	2.47787	0.00153559	up
LOC_Os06g12470	6.2219	8.17e-26	up	LOC_Os06g46475	1.20093	0.0392345	up	LOC_Os11g43410	5.01864	1.82e-12	up	LOC_Os09g24580	2.40321	1.13e-28	up	LOC_Os12g15680	2.85731	2.65e-05	up	LOC_Os03g58850	1.59517	1.74e-07	up	Oryza_sativa_newGene_1442	2.63732	4.73e-07	up	Oryza_sativa_newGene_207	1.34356	0.0062343	up	LOC_Os04g01874	1.10175	0.0256768	up
Oryza_sativa_newGene_3421	2.02657	2.29e-32	up	LOC_Os07g47990	1.09876	0.000929514	up	LOC_Os04g26360	10.55	3.07e-16	up	LOC_Os04g02070	1.21897	1.96e-20	up	LOC_Os08g42350	1.49666	0.000103241	up	LOC_Os08g28400	1.19779	0.00495897	up	LOC_Os02g47330	1.63109	0.00471214	up	LOC_Os01g32600	1.01575	0.0375087	up	LOC_Os12g43720	3.86664	3.45e-31	up
LOC_Os02g58310	1.34692	3.34e-12	up	ChrSy.fgenesh.gene.7	2.08518	0.000452223	up	LOC_Os03g62200	1.25136	0.00592122	up	LOC_Os03g22720	1.02061	9.87e-29	up	LOC_Os07g08160	2.38779	0.0218852	up	LOC_Os10g42770	2.02331	1.26e-11	up	LOC_Os08g43550	3.63225	2.96e-92	up	LOC_Os05g50470	1.57522	2.98e-09	up	LOC_Os01g22010	2.18156	3.17e-23	up
LOC_Os04g39360	1.84853	0.00322195	up	LOC_Os05g16920	1.0664	9.12e-08	up	Oryza_sativa_newGene_1656	10.1851	2.99e-15	up	LOC_Os06g16370	1.10567	1.67e-05	up	LOC_Os12g06930	1.1975	0.000134935	up	LOC_Os04g41540	1.4386	4.74e-11	up	LOC_Os06g08920	4.15042	1.71e-06	up	LOC_Os12g29740	1.24218	0.000371274	up	LOC_Os12g34108	2.3823	0.000752508	up
LOC_Os06g29790	1.26791	0.000717749	up	Oryza_sativa_newGene_1223	1.98868	7.57e-19	up	LOC_Os09g25050	1.01582	0.0018375	up	LOC_Os08g20090	1.15222	0.000935225	up	LOC_Os07g43925	1.43435	3.11e-19	up	LOC_Os02g02320	1.22855	1.62e-08	up	LOC_Os01g39780	1.40492	6.31e-06	up	LOC_Os12g31860	1.64874	1.7e-09	up	LOC_Os06g49120	2.10825	1.39e-19	up
LOC_Os07g32570	1.30588	8.13e-08	up	LOC_Os04g34420	1.29884	0.00202022	up	LOC_Os11g14380	1.87935	0.00502564	up	LOC_Os01g53660	1.01064	3.26e-07	up	LOC_Os11g35050	1.40692	0.00602607	up	LOC_Os05g50840	1.34447	1.64e-61	up	LOC_Os11g42190	1.36099	1.41e-08	up	Oryza_sativa_newGene_1590	2.23441	0.00719477	up	LOC_Os01g22900	1.48094	3.16e-15	up
LOC_Os05g51110	2.16386	1.28e-08	up	LOC_Os02g10860	1.19935	4.04e-08	up	LOC_Os08g33820	1.22889	5.8e-12	up	LOC_Os03g15230	1.33558	1.27e-12	up	LOC_Os07g47590	1.09925	6.46e-16	up	LOC_Os12g08810	2.90561	4.04e-143	up	LOC_Os04g59190	3.00029	5.76e-40	up	LOC_Os06g33250	1.78092	0.000764857	up	LOC_Os03g03260	1.26109	2.47e-08	up
LOC_Os03g62950	1.24155	0.00888137	up	LOC_Os02g16995	6.01054	1.67e-09	up	Oryza_sativa_newGene_4671	1.16711	0.00102234	up	LOC_Os02g33070	1.26406	9.19e-49	up	LOC_Os04g43070	1.1529	9.49e-17	up	LOC_Os03g04770	3.20975	6.5e-74	up	LOC_Os10g38470	1.46372	1.9e-11	up	LOC_Os02g01550	2.18082	1.18e-07	up	LOC_Os08g38040	1.62428	0.00995955	up
LOC_Os06g10109	1.70299	0.000656052	up	LOC_Os06g08510	2.1377	2.04e-07	up	LOC_Os01g43270	1.33453	0.0434301	up	LOC_Os05g01590	1.00633	0.0494358	up	LOC_Os11g15040	1.27884	7.25e-17	up	LOC_Os09g27820	1.07939	0.000161678	up	LOC_Os01g36220	1.64375	6.32e-06	up	LOC_Os12g10870	1.26955	0.0346463	up	Oryza_sativa_newGene_3759	1.86994	0.0105872	up
LOC_Os06g10100	1.21822	0.0191729	up	LOC_Os05g30700	1.05596	0.000646038	up	Oryza_sativa_newGene_4735	1.00174	1.65e-05	up	LOC_Os02g05365	1.14756	7.37e-05	up	LOC_Os02g04369	1.72736	2.37e-15	up	LOC_Os04g48290	2.05245	1.97e-06	up	LOC_Os09g30270	1.28576	4.02e-05	up	LOC_Os04g28160	11.6552	1.71e-18	up	LOC_Os08g43970	1.09979	0.0416603	up
LOC_Os06g03850	1.18139	7.16e-06	up	LOC_Os01g53330	1.06864	4.62e-08	up	LOC_Os05g01570	1.29008	9.64e-06	up	LOC_Os11g05494	2.58811	3.2e-11	up	LOC_Os06g05470	2.12466	3.14e-28	up	LOC_Os02g04540	1.32527	0.0106051	up	LOC_Os05g02400	1.00448	0.000944281	up	Oryza_sativa_newGene_2106	1.56504	1.31e-13	up	LOC_Os02g14840	1.33201	0.000486336	up
LOC_Os07g05700	1.33722	0.017101	up	LOC_Os06g12510	1.66898	0.0128567	up	Oryza_sativa_newGene_1912	4.60657	1.98e-20	up	LOC_Os05g46220	1.45692	3.39e-16	up	LOC_Os11g38520	1.65831	1.35e-07	up	Oryza_sativa_newGene_652	1.35547	6.13e-33	up	LOC_Os03g39530	2.66308	4.9e-06	up	LOC_Os03g38650	1.17099	0.00306229	up	LOC_Os06g39900	2.0096	5.84e-11	up
LOC_Os06g21230	4.51314	1.17e-08	up	LOC_Os06g38340	1.31957	0.000408202	up	LOC_Os11g07200	1.02547	1.75e-13	up	Oryza_sativa_newGene_3876	3.47792	2.38e-07	up	LOC_Os08g35630	1.58071	3.59e-09	up	LOC_Os05g34650	1.29817	2.33e-35	up	LOC_Os07g35370	1.17518	8.61e-18	up	LOC_Os10g39770	1.91554	1.15e-14	up	LOC_Os04g22900	2.11545	0.00205307	up
LOC_Os11g25260	6.0757	0.00594527	up	LOC_Os07g27670	1.51726	0.0424349	up	LOC_Os01g74320	1.04479	0.00016479	up	Oryza_sativa_newGene_2076	1.1446	1.36e-12	up	LOC_Os02g14059	1.03577	4.37e-22	up	LOC_Os11g32650	2.55467	9.52e-30	up	Oryza_sativa_newGene_2654	1.3742	1.52e-12	up	LOC_Os01g16170	2.31538	7.15e-21	up	LOC_Os02g20560	2.68935	0.000568664	up
LOC_Os03g03724	1.53359	0.00122665	up	LOC_Os07g05360	1.42167	7.78e-23	up	LOC_Os11g06650	1.05519	4.87e-06	up	LOC_Os02g44990	1.64548	4.57e-17	up	LOC_Os02g30630	1.33201	1.4e-21	up	LOC_Os02g58100	4.84925	2.51e-115	up	LOC_Os02g32450	1.13666	0.000361865	up	LOC_Os04g12430	1.20126	0.0435034	up	LOC_Os02g37654	3.04505	2.25e-16	up
LOC_Os06g12940	3.81109	6.22e-13	up	LOC_Os04g52340	1.32938	6.1e-11	up	LOC_Os10g40200	12.4386	5.56e-22	up	LOC_Os02g10550	1.00685	0.00961894	up	LOC_Os11g43140	1.1849	0.000346474	up	LOC_Os03g48270	1.11267	2.61e-07	up	LOC_Os06g46460	1.19534	0.00190405	up	LOC_Os05g38264	1.58992	0.0169337	up	LOC_Os09g20460	1.2181	7.19e-07	up
LOC_Os01g01870	1.1025	0.000143806	up	LOC_Os04g48970	12.4262	4.09e-23	up	LOC_Os10g21268	2.34878	1.5e-06	up	LOC_Os11g28530	2.58803	1.54e-06	up	LOC_Os02g52250	1.24958	1.52e-26	up	LOC_Os10g25230	1.63622	0.00669078	up	LOC_Os08g14860	2.06424	1.98e-20	up	LOC_Os01g63260	1.33975	0.00048964	up	LOC_Os04g01520	1.0458	5.51e-06	up
LOC_Os08g03350	1.01456	4.74e-09	up	LOC_Os05g24340	10.8405	9.74e-09	up	LOC_Os10g21310	1.54032	0.000338773	up	Oryza_sativa_newGene_2923	1.1451	6.75e-06	up	LOC_Os03g12890	1.59691	3.84e-43	up	LOC_Os11g43860	1.56729	4.45e-18	up	LOC_Os11g16530	1.10105	1.29e-11	up	LOC_Os09g23530	1.7036	0.00576255	up	LOC_Os02g25960	1.33983	0.0115525	up
LOC_Os11g01240	1.94067	1.37e-09	up	LOC_Os01g01550	2.30172	0.00148149	up	LOC_Os04g30330	1.57013	6.36e-07	up	LOC_Os06g20310	1.0463	3.81e-05	up	LOC_Os03g19670	1.33233	6.71e-05	up	LOC_Os01g37690	1.08083	5.65e-19	up	LOC_Os06g39110	1.4363	0.00608195	up	LOC_Os08g03990	1.06572	2.29e-05	up	LOC_Os10g36650	1.27201	0.00128304	up
LOC_Os04g49520	1.23759	0.000299311	up	LOC_Os06g15370	1.03449	7.57e-19	up	LOC_Os11g47980	1.01866	0.00155918	up	LOC_Os11g35850	2.04349	7.17e-14	up	Oryza_sativa_newGene_1548	1.02525	0.00606079	up	LOC_Os05g08770	1.06425	1.26e-06	up	LOC_Os10g27340	1.18065	3.44e-24	up	LOC_Os08g36590	1.22078	8.97e-22	up	LOC_Os08g33440	1.10197	2.36e-15	up
LOC_Os10g03220	3.34015	1.72e-06	up	LOC_Os01g03390	2.26905	7.61e-18	up	LOC_Os02g37140	1.45417	1.01e-17	up	Oryza_sativa_newGene_4452	1.33621	0.00304514	up	LOC_Os02g06420	1.50213	0.00267722	up	LOC_Os09g33680	2.72202	8.81e-40	up	LOC_Os04g03796	3.48004	4.83e-35	up	LOC_Os06g12060	1.45268	0.00161983	up	LOC_Os12g25490	4.82876	2.13e-43	up
LOC_Os02g14980	2.05035	2.54e-15	up	LOC_Os12g05310	1.41033	0.0085263	up	LOC_Os08g44590	1.17078	4.77e-12	up	LOC_Os03g08470	1.45788	1.37e-09	up	Oryza_sativa_newGene_730	1.20609	0.00766505	up	LOC_Os02g16030	1.206	0.0230441	up	LOC_Os02g27830	2.50375	8.06e-05	up	Oryza_sativa_newGene_64	1.31831	0.000460042	up	LOC_Os09g26660	1.45604	1.31e-09	up
LOC_Os02g56380	1.04757	3.3e-05	up	LOC_Os10g28350	1.37106	0.0183525	up	LOC_Os04g07030	8.9365	1.39e-14	up	LOC_Os02g37190	1.52426	0.000660017	up	LOC_Os12g38150	1.9767	6.44e-11	up	LOC_Os01g21310	1.52925	6.2e-05	up	LOC_Os09g29790	1.08488	5.58e-06	up	LOC_Os05g34830	1.21316	3.96e-19	up	LOC_Os03g02300	1.61609	0.047946	up
LOC_Os03g32230	1.66778	0.000257387	up	Oryza_sativa_newGene_1557	11.5365	2.71e-19	up	LOC_Os02g45930	1.29015	7.72e-16	up	LOC_Os01g72530	1.4945	3.03e-06	up	LOC_Os02g34470	1.10072	1.13e-20	up	LOC_Os03g30950	1.77339	0.035751	up	LOC_Os12g24320	1.70214	5.74e-06	up	LOC_Os08g32690	1.02514	4.77e-16	up	LOC_Os04g51410	1.63286	1.35e-10	up
LOC_Os05g50700	1.60005	6.57e-07	up	LOC_Os11g42070	9.35394	4.44e-11	up	LOC_Os02g32469	1.12852	5.03e-15	up	LOC_Os11g19790	1.15928	0.00380072	up	LOC_Os03g06900	1.07119	0.0159833	up	LOC_Os06g11650	1.2416	0.0485319	up	LOC_Os01g20940	1.17132	1.06e-13	up	LOC_Os05g35010	1.75519	0.000375922	up	LOC_Os03g10880	1.09359	8.42e-12	up
LOC_Os02g54600	1.48591	9.34e-25	up	LOC_Os02g09380	1.34057	5.5e-10	up	LOC_Os01g34790	1.18468	5.69e-05	up	LOC_Os02g12350	1.65895	0.00586672	up	LOC_Os02g46473	1.45376	2.53e-14	up	LOC_Os03g52010	1.0799	4.38e-26	up	LOC_Os04g08360	1.89682	0.000636011	up	LOC_Os04g50060	1.26973	1.27e-11	up	LOC_Os05g33900	4.30097	2.1e-12	up
LOC_Os01g72080	1.30265	7.9e-08	up	LOC_Os04g49780	1.16301	9.53e-14	up	LOC_Os02g40180	9.97351	5.19e-14	up	LOC_Os10g20780	1.64553	1.71e-09	up	LOC_Os01g45720	1.13697	0.00692069	up	LOC_Os09g39760	1.2093	4.64e-09	up	LOC_Os04g40990	2.37021	2.45e-32	up	LOC_Os03g63760	1.22053	7.64e-06	up	LOC_Os11g01590	1.62815	1.46e-18	up
LOC_Os09g21290	3.2366	8.86e-08	up	LOC_Os12g12740	1.13202	1.57e-12	up	Oryza_sativa_newGene_2549	8.78123	3.46e-15	up	LOC_Os04g48460	1.2258	1.22e-07	up	LOC_Os08g08580	1.24034	0.00106559	up	LOC_Os04g41350	1.9434	1.73e-16	up	LOC_Os07g40790	1.25789	2.04e-21	up	LOC_Os09g33530	1.92552	7.19e-11	up	LOC_Os08g29720	1.01585	2.9e-22	up
LOC_Os05g37190	1.10177	5.87e-06	up	LOC_Os12g39970	2.03446	7.58e-42	up	LOC_Os04g39300	1.19489	0.0178504	up	LOC_Os09g32310	1.07023	5e-14	up	LOC_Os02g47180	1.3654	4.89e-09	up	LOC_Os05g44200	3.06173	0.0449415	up	Oryza_sativa_newGene_167	1.12703	6.49e-17	up	LOC_Os06g05790	1.57402	1.76e-14	up	LOC_Os11g17480	1.50797	0.00506404	up
Oryza_sativa_newGene_2639	8.07474	2.16e-08	up	LOC_Os03g11790	1.27116	1.69e-11	up	LOC_Os12g03594	1.13163	2.08e-06	up	LOC_Os04g30250	1.92663	1.84e-17	up	LOC_Os12g36850	2.90747	0.0237049	up	LOC_Os01g62850	1.2407	0.0214301	up	LOC_Os09g17360	4.03744	2.54e-121	up	LOC_Os11g07120	1.22456	0.0117332	up	LOC_Os02g56860	1.01086	3.35e-05	up
LOC_Os04g12920	7.82287	1.29e-23	up	LOC_Os07g15340	10.9445	1.2e-17	up	LOC_Os11g35240	9.40596	2.95e-12	up	LOC_Os10g14011	1.18909	2.16e-07	up	LOC_Os02g28334	1.96264	5.06e-05	up	LOC_Os02g36570	2.06136	4.1e-143	up	LOC_Os12g12140	1.31828	8.05e-08	up	LOC_Os07g35410	1.19415	0.000177796	up	LOC_Os02g31074	1.08245	7.1e-20	up
LOC_Os07g48040	1.05375	0.00529486	up	LOC_Os04g33570	2.17448	0.000154178	up	LOC_Os08g28730	1.73635	9.35e-12	up	LOC_Os07g47260	1.01893	0.000782137	up	LOC_Os04g33350	1.19887	0.00276109	up	LOC_Os05g38140	1.13276	8.95e-08	up	LOC_Os04g27190	1.16951	0.0385827	up	LOC_Os04g01874	3.25159	1.62e-07	up	LOC_Os11g08670	1.13926	4.08e-23	up
LOC_Os02g47810	1.4082	9.32e-09	up	Oryza_sativa_newGene_4646	1.54202	0.00703357	up	LOC_Os12g13280	1.22293	6.95e-05	up	LOC_Os11g37660	1.03369	2.43e-06	up	LOC_Os09g11250	1.15716	4.43e-08	up	LOC_Os11g02440	2.53057	9.43e-13	up	LOC_Os05g12481	1.15895	2.4e-10	up	LOC_Os08g39050	1.18948	5.02e-08	up	LOC_Os05g32980	1.68627	1.29e-06	up
LOC_Os09g34230	1.77913	1.56e-05	up	LOC_Os04g48730	1.80678	7.83e-59	up	LOC_Os07g30110	1.00864	0.0492489	up	LOC_Os04g54220	2.45781	1.2e-05	up	LOC_Os12g44030	1.64274	0.000662846	up	LOC_Os09g38410	1.15081	9.31e-23	up	LOC_Os08g04440	1.43311	5.88e-43	up	LOC_Os02g53384	1.1923	0.0214111	up	LOC_Os11g03500	1.10873	0.0337642	up
LOC_Os10g02340	1.04262	0.040024	up	LOC_Os11g31320	1.27847	0.04722	up	LOC_Os09g17920	11.9405	7.45e-20	up	LOC_Os09g19280	1.26248	0.000368647	up	LOC_Os03g14910	1.50691	0.00246067	up	LOC_Os05g46020	1.57694	3.54e-17	up	LOC_Os05g28740	1.17726	9.62e-13	up	LOC_Os01g46380	1.26723	5.26e-42	up	LOC_Os01g42810	1.28526	0.0384324	up
Oryza_sativa_newGene_3112	8.62374	2.16e-09	up	LOC_Os02g17940	1.0344	0.0152985	up	Oryza_sativa_newGene_738	10.2922	1.84e-15	up	LOC_Os08g14880	1.10557	8.55e-24	up	LOC_Os12g02540	1.74368	1.2e-06	up	LOC_Os02g48190	1.04337	0.000223587	up	LOC_Os04g02900	1.08552	2.67e-21	up	LOC_Os11g14140	1.53919	4.66e-17	up	LOC_Os06g45350	1.02959	0.000123262	up
LOC_Os06g06850	3.52478	4.16e-09	up	Oryza_sativa_newGene_4022	1.26273	0.00919632	up	LOC_Os05g32460	1.07981	0.000930823	up	LOC_Os06g17290	1.43904	2.21e-37	up	LOC_Os08g14940	1.5608	8.7e-10	up	LOC_Os01g18050	1.71041	1.18e-13	up	Oryza_sativa_newGene_1252	1.17434	0.0102803	up	LOC_Os11g14900	8.6141	4.06e-10	up	LOC_Os06g35960	1.03941	0.0483686	up
LOC_Os08g40170	2.42048	0.000405145	up	LOC_Os04g25784	13.3479	5.68e-27	up	LOC_Os03g06900	2.10878	2.38e-13	up	LOC_Os04g55440	1.05073	0.00244865	up	LOC_Os07g07900	1.4136	1.99e-06	up	LOC_Os05g26820	1.27579	1.88e-14	up	LOC_Os02g03880	1.22199	0.0439578	up	LOC_Os04g56370	2.34774	0.000951479	up	LOC_Os03g17600	3.36007	6.52e-119	up
LOC_Os04g52670	1.54301	3.13e-13	up	LOC_Os09g35620	3.40555	3.35e-07	up	LOC_Os02g50470	1.66744	1.6e-06	up	LOC_Os02g25449	1.25048	2.27e-06	up	LOC_Os01g14520	2.50167	2.84e-08	up	LOC_Os07g26690	1.54041	1.45e-24	up	LOC_Os01g01330	1.6344	3.32e-06	up	LOC_Os04g27670	4.15061	5.69e-15	up	LOC_Os03g25869	5.62166	1.42e-27	up
LOC_Os09g03750	1.46908	0.0102091	up	LOC_Os12g04980	2.68874	0.0143072	up	Oryza_sativa_newGene_4240	10.9981	2.27e-16	up	LOC_Os03g12670	1.2098	2.11e-27	up	LOC_Os09g31478	1.60825	3.57e-24	up	LOC_Os01g38980	1.42685	7.44e-21	up	LOC_Os08g28700	2.87253	5.39e-09	up	LOC_Os04g40090	1.18402	1.18e-07	up	LOC_Os09g32100	2.04002	1.66e-06	up
LOC_Os12g28710	3.19102	2.38e-15	up	LOC_Os08g41630	1.57393	0.000425302	up	Oryza_sativa_newGene_4244	7.88215	0.000165428	up	LOC_Os06g50300	1.15032	8.65e-22	up	LOC_Os03g42600	1.04649	0.000592362	up	LOC_Os08g31630	1.12891	0.000357109	up	LOC_Os01g06640	2.05993	1.54e-15	up	LOC_Os03g58204	1.06529	2.02e-10	up	LOC_Os05g13360	4.13275	3.35e-29	up
LOC_Os07g18874	1.08186	0.0126591	up	LOC_Os12g35490	1.73226	0.00140546	up	LOC_Os04g29580	1.75795	5.54e-06	up	Oryza_sativa_newGene_1143	1.28572	2.34e-10	up	LOC_Os02g52170	1.94988	2.85e-11	up	LOC_Os07g31884	1.25756	5.85e-56	up	LOC_Os12g06070	1.24004	0.0436304	up	LOC_Os03g27830	1.30668	0.0291813	up	LOC_Os01g22980	1.33441	1.82e-08	up
LOC_Os01g12760	1.23329	2.71e-06	up	LOC_Os03g14030	-1.08163	0.0126359	down	LOC_Os06g43150	9.11601	3.69e-09	up	LOC_Os04g32740	1.84178	7.13e-19	up	LOC_Os02g07060	1.10439	1.47e-06	up	LOC_Os04g58710	2.93759	3.38e-14	up	LOC_Os01g29804	1.94346	1.35e-08	up	LOC_Os07g33330	1.23981	1.36e-19	up	LOC_Os03g03590	1.32728	1.54e-10	up
LOC_Os01g63970	1.38472	1.13e-18	up	LOC_Os06g28990	-1.21398	0.0186117	down	LOC_Os08g42840	3.33278	1.81e-12	up	LOC_Os10g27990	1.19124	0.0030206	up	LOC_Os01g37380	1.592	3.83e-07	up	LOC_Os09g30486	1.67893	0.00762907	up	LOC_Os07g36950	1.5054	2.29e-08	up	LOC_Os07g03740	1.62532	0.00482119	up	LOC_Os04g31804	1.1205	0.000494225	up
LOC_Os01g62430	1.47353	9.08e-08	up	LOC_Os04g51450	-2.41491	2.25e-09	down	LOC_Os09g12290	1.05361	5.23e-10	up	LOC_Os05g12130	1.02961	0.00112217	up	LOC_Os02g51970	2.266	1.99e-11	up	LOC_Os06g39140	1.01425	5.22e-16	up	LOC_Os06g04040	1.11066	5.72e-06	up	LOC_Os12g44230	1.02826	2.29e-12	up	LOC_Os07g06800	4.08432	3e-17	up
LOC_Os11g28104	3.55681	8.33e-27	up	LOC_Os01g44170	-8.71142	6.03e-10	down	Oryza_sativa_newGene_4243	5.1028	1.89e-23	up	Oryza_sativa_newGene_130	4.18864	3.45e-11	up	LOC_Os01g03330	1.20147	1.6e-07	up	LOC_Os05g01140	1.14473	1.56e-05	up	LOC_Os01g60850	1.15169	1.16e-05	up	LOC_Os02g28110	2.08364	8.61e-14	up	LOC_Os07g07540	1.7506	4.91e-17	up
LOC_Os11g05550	1.25461	0.00043552	up	LOC_Os04g31610	-1.48791	4.22e-10	down	LOC_Os08g30770	1.21548	3.36e-05	up	Oryza_sativa_newGene_138	1.57801	0.00210049	up	LOC_Os09g31130	1.27952	6.48e-08	up	LOC_Os01g51890	1.09085	0.00017883	up	LOC_Os01g72930	2.05389	0.00115925	up	Oryza_sativa_newGene_451	1.81395	0.00559272	up	LOC_Os03g50310	1.34782	3.47e-22	up
LOC_Os06g36310	1.46227	0.0256056	up	LOC_Os05g33940	-2.22649	1.25e-13	down	LOC_Os06g21140	1.52067	1.15e-21	up	LOC_Os12g20324	1.12581	2.55e-07	up	LOC_Os01g70790	1.57284	1.28e-78	up	LOC_Os02g45670	1.51194	1.51e-66	up	LOC_Os01g08850	1.37296	5.38e-07	up	LOC_Os04g52330	1.18006	1.93e-22	up	LOC_Os06g28780	2.36128	5.39e-06	up
LOC_Os06g09980	2.2059	0.000249762	up	LOC_Os06g05420	-2.71935	0.000107063	down	LOC_Os10g28970	1.29923	0.000196784	up	LOC_Os01g16910	1.46516	1.12e-09	up	LOC_Os10g40510	1.7711	9.71e-10	up	LOC_Os06g13760	1.74285	8.72e-07	up	LOC_Os07g44840	1.32201	0.00885767	up	LOC_Os03g12879	1.21838	5.95e-09	up	LOC_Os04g54240	1.15933	2.48e-06	up
LOC_Os03g45850	1.66598	8.5e-06	up	LOC_Os06g43090	-1.78611	1.65e-16	down	LOC_Os01g45520	1.47551	0.00704168	up	LOC_Os05g03500	1.73512	0.00111311	up	LOC_Os06g48180	1.04367	0.0208267	up	LOC_Os04g49900	1.16915	0.00537158	up	LOC_Os01g36600	1.93308	7.2e-07	up	LOC_Os09g29540	1.49118	0.00833054	up	LOC_Os10g12050	2.6714	1.02e-05	up
LOC_Os05g02200	1.39962	0.000238173	up	LOC_Os04g24110	-1.2741	0.0195413	down	LOC_Os08g01170	1.18751	3.13e-07	up	LOC_Os10g28570	1.08579	6.85e-05	up	LOC_Os01g52130	1.3387	3.92e-10	up	LOC_Os03g47010	1.75723	0.000457129	up	LOC_Os11g15340	1.25965	0.00685302	up	LOC_Os04g51410	1.33583	3.77e-07	up	LOC_Os05g38420	1.32582	0.0289204	up
LOC_Os03g04060	1.17757	8.71e-07	up	LOC_Os02g16490	-1.02987	0.000303578	down	LOC_Os10g16440	11.9038	1.18e-20	up	LOC_Os12g42150	1.06747	4.43e-12	up	LOC_Os07g03279	1.16613	6.9e-10	up	LOC_Os12g43130	2.65632	9.16e-116	up	LOC_Os07g38130	1.15819	1.52e-05	up	LOC_Os12g14080	1.16685	2.12e-06	up	LOC_Os06g03640	1.18193	0.0142492	up
LOC_Os03g03120	11.9762	3.39e-15	up	LOC_Os08g44360	-1.18846	0.004541	down	LOC_Os01g41240	2.71225	1.02e-07	up	LOC_Os07g09460	1.03889	2.82e-05	up	LOC_Os03g61150	2.09174	1.98e-43	up	LOC_Os11g42510	2.68544	9.79e-69	up	LOC_Os06g42000	1.74699	3.22e-18	up	LOC_Os05g33010	1.24839	8.88e-12	up	LOC_Os08g10020	1.21788	5.05e-13	up
LOC_Os12g02814	10.5151	7.28e-14	up	LOC_Os12g28590	-3.20379	1.01e-06	down	LOC_Os06g28970	1.14263	3.08e-07	up	LOC_Os06g29730	1.38133	7.21e-05	up	LOC_Os02g49720	2.78127	1.9e-12	up	LOC_Os06g11610	1.20378	0.00509497	up	LOC_Os05g06440	1.05935	5.18e-12	up	LOC_Os03g10880	1.08516	4.74e-17	up	LOC_Os05g42280	1.37746	1.96e-19	up
LOC_Os01g07980	1.93803	0.000333483	up	LOC_Os09g25090	-1.37774	1.12e-09	down	LOC_Os02g17590	1.5044	0.0351905	up	LOC_Os02g15950	1.19379	6.76e-15	up	LOC_Os01g74670	1.01849	0.00126607	up	LOC_Os11g41150	1.81958	1.31e-13	up	LOC_Os07g08350	1.80302	0.000264486	up	LOC_Os01g08550	1.74707	0.0181066	up	LOC_Os09g28650	2.43164	4.9e-08	up
LOC_Os11g07270	1.04988	0.000378973	up	Oryza_sativa_newGene_3855	-1.67679	0.00011044	down	LOC_Os03g14910	1.29649	0.00120009	up	LOC_Os02g03700	1.45779	1.5e-26	up	LOC_Os02g07450	1.05239	1.18e-20	up	LOC_Os10g38610	1.76525	0.00229754	up	LOC_Os05g15040	1.15373	3.18e-17	up	Oryza_sativa_newGene_4213	1.09719	0.00169586	up	LOC_Os08g30210	2.25	1.5e-10	up
LOC_Os03g40600	1.74839	0.00044292	up	LOC_Os09g26920	-1.14994	0.00770705	down	LOC_Os08g14940	1.02198	9.4e-05	up	LOC_Os12g39520	1.37422	1.54e-05	up	LOC_Os01g59350	1.40425	6.44e-22	up	LOC_Os07g01020	1.36455	6.55e-35	up	LOC_Os01g70720	1.00135	4.22e-14	up	LOC_Os08g40690	1.41171	0.0119959	up	LOC_Os11g10990	2.90649	1.8e-63	up
LOC_Os06g10790	2.33436	5.16e-05	up	Oryza_sativa_newGene_2066	-1.40574	0.000109938	down	LOC_Os12g21784	11.3121	2.91e-18	up	LOC_Os06g19444	1.42955	2.37e-29	up	LOC_Os06g13700	1.50361	0.00948624	up	LOC_Os01g58910	2.19408	2.45e-11	up	LOC_Os01g59730	1.81639	0.000855447	up	LOC_Os02g57870	1.21419	0.0191532	up	LOC_Os07g20544	1.01357	4.88e-10	up
LOC_Os03g18170	1.5879	5.43e-19	up	LOC_Os01g03410	-1.58	0.0124045	down	LOC_Os06g41450	1.3937	6.62e-28	up	LOC_Os04g57340	1.65658	1.28e-49	up	LOC_Os09g31482	1.27248	1.61e-18	up	LOC_Os01g37920	1.14571	1.17e-06	up	LOC_Os05g04150	1.37656	5.32e-28	up	LOC_Os03g49430	1.4623	0.0164325	up	LOC_Os09g31360	1.83645	9.61e-20	up
LOC_Os03g31300	1.12322	3.2e-15	up	LOC_Os07g01890	-1.07732	0.0324747	down	LOC_Os01g58020	2.45397	9.51e-06	up	LOC_Os09g20990	1.11466	6.84e-19	up	LOC_Os02g58310	1.39332	4.5e-14	up	LOC_Os01g60110	1.71765	5.88e-14	up	LOC_Os07g09400	1.14249	9.53e-26	up	LOC_Os09g29690	2.96219	0.0404118	up	LOC_Os04g48830	1.03777	0.0399808	up
LOC_Os06g21570	1.18327	0.0234156	up	LOC_Os07g07990	-1.23428	9.93e-27	down	Oryza_sativa_newGene_3922	1.24048	7.23e-07	up	Oryza_sativa_newGene_4580	1.00543	0.00524892	up	LOC_Os11g03820	3.5143	7.73e-06	up	LOC_Os01g61990	1.18502	3.13e-11	up	LOC_Os05g44030	1.99012	8.69e-05	up	LOC_Os11g01590	1.39119	3.12e-17	up	LOC_Os05g39930	1.1449	8.27e-05	up
LOC_Os01g46800	1.32005	7.89e-14	up	LOC_Os01g37810	-1.63517	0.00185244	down	LOC_Os04g16722	2.57826	1.54e-05	up	LOC_Os07g35020	1.38513	0.00416572	up	LOC_Os01g29220	1.06573	1.13e-09	up	LOC_Os05g42424	1.22111	6.16e-27	up	LOC_Os02g54254	2.07	6.07e-37	up	LOC_Os08g29720	1.01735	3.08e-21	up	LOC_Os07g23970	1.09012	0.00074105	up
LOC_Os01g58450	2.29963	3.69e-14	up	LOC_Os03g05460	-1.21232	0.000476521	down	LOC_Os07g07900	1.17256	2.01e-07	up	LOC_Os10g25060	1.38908	5.14e-08	up	LOC_Os02g16480	1.50491	0.00192536	up	LOC_Os06g14030	1.78555	2.23e-20	up	LOC_Os10g24000	1.53318	9.13e-06	up	LOC_Os02g31074	1.40976	2.77e-21	up	LOC_Os01g70210	1.61936	1.84e-25	up
LOC_Os07g32060	1.99364	2.18e-17	up	LOC_Os02g54890	-2.44992	4.39e-39	down	LOC_Os01g26240	1.07495	3.88e-05	up	LOC_Os02g38950	1.5205	2.84e-08	up	LOC_Os02g50900	1.30138	1.03e-09	up	LOC_Os05g45810	1.97333	3.85e-15	up	LOC_Os01g10380	1.50499	0.00932846	up	LOC_Os07g42300	1.30138	7.89e-09	up	Oryza_sativa_newGene_3655	1.8203	0.0215387	up
LOC_Os04g51660	1.91275	1.73e-12	up	LOC_Os02g12200	-1.40287	0.00380537	down	Oryza_sativa_newGene_1811	11.6135	6.24e-20	up	LOC_Os07g08360	1.26108	0.00458019	up	LOC_Os11g45809	1.52462	5.52e-24	up	LOC_Os01g67870	1.24522	2.98e-10	up	LOC_Os02g34960	1.62837	0.000162808	up	LOC_Os01g19160	1.19548	0.0197698	up	LOC_Os07g44290	1.76167	1.04e-10	up
LOC_Os01g04570	1.41023	0.000430801	up	LOC_Os10g36070	-1.21123	4.75e-05	down	Oryza_sativa_newGene_2091	9.43385	1.04e-12	up	LOC_Os01g48930	1.21645	1.01e-55	up	LOC_Os03g16960	1.7576	0.00318005	up	LOC_Os01g01160	2.55154	3.99e-32	up	LOC_Os02g15110	1.7426	2.13e-05	up	LOC_Os05g03490	1.06544	6.46e-13	up	LOC_Os04g42020	1.11362	1.52e-13	up
LOC_Os05g49300	2.07407	3.12e-09	up	LOC_Os04g46440	-2.6755	5.74e-10	down	LOC_Os04g22120	2.54428	2.76e-18	up	LOC_Os12g22760	1.01232	2.4e-17	up	LOC_Os07g02060	1.50464	8.59e-05	up	LOC_Os10g40570	1.32685	6.63e-13	up	LOC_Os10g03540	1.97058	4.83e-06	up	LOC_Os06g50706	1.3404	9.15e-05	up	LOC_Os11g05980	3.69407	1.71e-36	up
Oryza_sativa_newGene_4334	1.12574	0.0490207	up	LOC_Os01g06500	-1.30812	0.00243652	down	LOC_Os10g04110	6.30084	5.56e-42	up	LOC_Os01g62610	2.13012	1.05e-07	up	LOC_Os01g68740	1.28851	1.42e-06	up	LOC_Os02g43740	1.01563	0.0210473	up	LOC_Os08g37630	1.31886	1.84e-08	up	LOC_Os06g07030	2.17079	1.25e-57	up	LOC_Os09g35880	2.64602	9.45e-112	up
LOC_Os01g56810	1.59395	8.04e-09	up	LOC_Os01g17050	-3.29912	2.34e-45	down	LOC_Os05g13860	1.13421	0.0329959	up	LOC_Os05g36140	1.17403	0.00714147	up	Oryza_sativa_newGene_4823	1.02147	9.09e-13	up	LOC_Os01g69080	1.02992	2.45e-20	up	Oryza_sativa_newGene_36	2.03984	0.000221493	up	LOC_Os01g52851	1.49127	0.000392009	up	LOC_Os09g18159	1.12383	0.000151598	up
LOC_Os01g58350	1.12834	0.000351574	up	LOC_Os01g65510	-1.32247	0.00156685	down	LOC_Os04g16872	1.10224	2.55e-06	up	LOC_Os12g02400	1.73687	0.000118185	up	LOC_Os03g43720	1.27174	3.71e-11	up	LOC_Os07g08970	1.37065	3.15e-56	up	LOC_Os06g30420	2.12365	6.1e-10	up	LOC_Os05g32980	1.26074	0.000716597	up	LOC_Os01g51410	2.81405	1.28e-35	up
LOC_Os02g36140	7.74273	6.05e-08	up	Oryza_sativa_newGene_975	-1.47297	0.00156685	down	LOC_Os08g14350	13.9498	2.68e-19	up	LOC_Os11g36090	1.45396	0.000822992	up	Oryza_sativa_newGene_1372	1.28148	0.000792188	up	LOC_Os07g22930	4.61798	4.54e-229	up	LOC_Os04g54310	2.16511	3.9e-12	up	Oryza_sativa_newGene_2021	1.87082	3.04e-12	up	LOC_Os03g49630	2.85847	1.53e-52	up
LOC_Os01g50400	1.39158	1.09e-06	up	LOC_Os03g52410	-2.12461	0.00149139	down	Oryza_sativa_newGene_3781	1.83129	0.00491136	up	LOC_Os02g54200	1.13498	1.77e-13	up	LOC_Os06g22925	1.58406	0.000662284	up	LOC_Os03g10090	1.8566	0.0339123	up	LOC_Os08g10470	1.38861	1.47e-08	up	LOC_Os06g45350	1.401	3.03e-14	up	LOC_Os02g35010	1.36499	5e-17	up
LOC_Os02g05410	1.03168	7.65e-09	up	LOC_Os01g24780	-1.76655	0.00161952	down	LOC_Os05g31160	1.37439	3.68e-06	up	LOC_Os04g33760	1.30838	5.54e-07	up	Oryza_sativa_newGene_2053	1.90945	4.96e-06	up	LOC_Os07g47670	1.11263	6.58e-05	up	LOC_Os01g57630	1.33993	1.4e-07	up	LOC_Os03g26229	1.29692	0.0159992	up	LOC_Os12g32760	4.11434	4.59e-51	up
LOC_Os04g40330	1.19278	1.89e-05	up	LOC_Os02g07700	-1.23732	0.00490081	down	LOC_Os01g58194	1.00672	0.00980781	up	LOC_Os08g36740	2.44444	5.85e-05	up	LOC_Os04g49520	1.68498	2.72e-18	up	LOC_Os10g07470	2.03059	1.79e-09	up	Oryza_sativa_newGene_1683	1.01692	0.000497053	up	LOC_Os08g29020	1.19966	0.00896926	up	LOC_Os02g45320	1.25147	8.24e-12	up
LOC_Os09g01360	1.51833	0.00485171	up	LOC_Os02g07709	-1.37613	0.00111586	down	LOC_Os11g41100	3.87159	3.01e-17	up	LOC_Os06g44034	1.00473	1.11e-14	up	Oryza_sativa_newGene_3099	1.20848	0.000522151	up	LOC_Os09g23150	1.10496	3.9e-17	up	Oryza_sativa_newGene_2791	1.08718	3.3e-09	up	LOC_Os02g16060	3.23844	1.83e-08	up	LOC_Os09g07350	1.24488	0.00140618	up
LOC_Os04g50700	1.46733	0.000302581	up	LOC_Os01g52230	-1.13813	0.00207417	down	LOC_Os04g09900	4.08395	0.00914592	up	LOC_Os11g07250	1.31185	2.1e-05	up	LOC_Os01g71340	2.17087	1.24e-18	up	LOC_Os01g74370	2.20753	3.77e-07	up	LOC_Os08g02680	1.20408	8.23e-18	up	LOC_Os05g13360	1.61543	2.05e-12	up	LOC_Os06g06180	2.57784	3.78e-19	up
LOC_Os10g02260	2.10467	1.47e-05	up	LOC_Os07g04490	-1.73637	0.0199964	down	LOC_Os03g10100	2.09619	5.79e-05	up	LOC_Os06g47710	1.08066	0.0028432	up	LOC_Os06g22980	1.83827	2.3e-05	up	LOC_Os07g02200	1.8339	0.0331719	up	LOC_Os11g03680	1.6942	3.99e-08	up	LOC_Os11g17380	1.52786	0.016283	up	LOC_Os02g57060	3.57167	2.98e-45	up
LOC_Os05g42150	1.20872	0.00440813	up	LOC_Os01g08440	-2.16487	7.02e-23	down	LOC_Os07g01070	1.20275	0.0144825	up	LOC_Os01g34140	1.16436	5.46e-06	up	LOC_Os06g39370	1.80238	6.35e-63	up	LOC_Os04g46110	1.63919	2.9e-11	up	LOC_Os08g02354	1.06645	2.83e-10	up	LOC_Os06g35550	1.40998	4.84e-06	up	LOC_Os02g52650	1.74649	5.35e-15	up
LOC_Os10g26940	1.60746	0.0214589	up	LOC_Os11g44630	-2.09676	1.82e-05	down	LOC_Os05g05140	1.01289	4.66e-17	up	LOC_Os05g27350	3.47573	1.25e-19	up	LOC_Os04g32080	1.35489	0.000475371	up	LOC_Os01g71820	1.78713	0.00181227	up	LOC_Os07g32350	1.36085	8.79e-25	up	LOC_Os07g47040	1.12781	2.76e-08	up	LOC_Os07g02780	1.69271	4.53e-05	up
LOC_Os03g57720	4.78994	3.26e-17	up	LOC_Os02g19770	-1.20072	0.000719773	down	LOC_Os04g40470	1.57754	0.0115494	up	LOC_Os08g14390	1.2428	0.00010303	up	LOC_Os01g72080	1.36543	2.46e-23	up	LOC_Os07g42590	2.01256	2.39e-37	up	LOC_Os12g06910	1.65173	1.08e-26	up	LOC_Os04g54240	2.30332	2.5e-14	up	LOC_Os03g10180	1.94081	2.29e-58	up
LOC_Os02g17090	1.14297	0.005562	up	LOC_Os02g12510	-1.31331	3.84e-05	down	LOC_Os03g62670	1.65501	0.0397646	up	LOC_Os09g26260	1.46739	0.00871	up	LOC_Os01g27449	1.36642	0.00812496	up	LOC_Os04g41460	1.75526	4.1e-84	up	LOC_Os06g38670	3.30631	0.00340234	up	Oryza_sativa_newGene_4525	2.24824	5.6e-12	up	LOC_Os07g35880	5.75956	2.53e-27	up
LOC_Os07g46670	1.25497	2.12e-14	up	LOC_Os04g39100	-1.13988	0.0144163	down	LOC_Os04g37760	1.22759	0.00225592	up	Oryza_sativa_newGene_416	1.76116	2.48e-11	up	Oryza_sativa_newGene_474	1.13769	2.67e-06	up	LOC_Os03g60650	1.33916	4.99e-17	up	LOC_Os12g04720	1.77482	8.68e-06	up	LOC_Os02g02780	2.75266	7.6e-07	up	LOC_Os03g03510	1.38925	8.28e-31	up
LOC_Os03g27590	1.22077	1.85e-07	up	LOC_Os02g18410	-1.1297	0.00865571	down	LOC_Os11g33320	9.79818	1.37e-32	up	Oryza_sativa_newGene_418	2.04628	3.32e-05	up	LOC_Os03g16860	1.5033	9.42e-29	up	LOC_Os01g67630	1.25051	0.0165308	up	LOC_Os08g17610	1.11682	6.76e-05	up	LOC_Os08g40100	1.40662	0.000102469	up	LOC_Os04g12499	1.21996	0.0403352	up
LOC_Os12g38850	1.37544	1.73e-05	up	LOC_Os05g31620	-2.87717	4.62e-47	down	LOC_Os08g21410	10.3041	6.79e-14	up	LOC_Os10g25630	2.34366	0.000286717	up	LOC_Os06g13190	1.3159	3.24e-33	up	LOC_Os10g38800	2.05901	2.8e-05	up	LOC_Os02g45040	2.23943	1.9e-14	up	LOC_Os02g51404	2.65884	0.00872704	up	LOC_Os04g56400	1.33367	5.09e-12	up
LOC_Os02g30974	1.55048	2.73e-06	up	LOC_Os02g36330	-2.24694	6.49e-08	down	LOC_Os09g08130	2.6382	0.0217523	up	LOC_Os04g42174	1.26874	1.14e-12	up	LOC_Os02g39710	1.09742	3.5e-16	up	LOC_Os02g52550	1.01097	0.000204446	up	LOC_Os04g12480	1.09951	4.06e-10	up	LOC_Os05g39140	1.28669	0.00177446	up	LOC_Os03g12840	2.11496	9.03e-26	up
LOC_Os06g25294	2.59317	7.72e-17	up	LOC_Os11g37490	-1.1343	0.00729411	down	LOC_Os02g05910	1.5346	5.61e-06	up	Oryza_sativa_newGene_4355	1.50853	0.00451313	up	LOC_Os01g45640	1.12146	0.0335216	up	LOC_Os03g19240	1.10293	2.1e-15	up	LOC_Os11g15520	1.53075	1.24e-06	up	LOC_Os03g15960	1.92728	7.25e-14	up	LOC_Os04g45834	1.38951	1.15e-07	up
LOC_Os02g42190	1.27364	3.91e-06	up	LOC_Os12g13340	-2.77721	0.0344557	down	LOC_Os08g42700	3.60567	1.47e-124	up	LOC_Os03g50120	1.16514	2.49e-06	up	LOC_Os05g01630	1.1132	0.00267358	up	LOC_Os08g14570	2.4155	6.39e-31	up	LOC_Os05g11650	1.40831	0.01234	up	Oryza_sativa_newGene_509	1.0105	0.0104772	up	LOC_Os06g19970	1.4595	3.22e-07	up
Oryza_sativa_newGene_1448	8.71975	5.5e-10	up	LOC_Os05g08420	-1.07248	1.52e-10	down	LOC_Os01g10810	1.03946	0.000167947	up	LOC_Os03g20080	1.72342	9.47e-06	up	LOC_Os03g44020	1.55587	5.81e-06	up	LOC_Os03g18110	1.38985	3.7e-05	up	LOC_Os12g07390	1.06518	0.0110733	up	LOC_Os02g48400	1.35823	4.44e-06	up	LOC_Os01g25010	3.38628	5.45e-24	up
LOC_Os02g44108	2.5826	9.1e-28	up	LOC_Os11g24070	-2.17345	0.0044333	down	LOC_Os06g12470	8.16513	5.96e-34	up	LOC_Os12g31920	1.15206	0.0157247	up	LOC_Os07g48596	1.32016	0.00218359	up	LOC_Os01g21960	1.43793	2.23e-07	up	LOC_Os01g67510	1.98893	9.88e-16	up	LOC_Os04g18090	1.37508	1.19e-21	up	LOC_Os04g39140	1.36699	7.47e-09	up
LOC_Os12g16250	1.381	0.000124106	up	Oryza_sativa_newGene_1744	-1.50738	0.0232848	down	LOC_Os01g34850	1.00193	0.0284532	up	LOC_Os12g25200	1.12639	4.21e-06	up	Oryza_sativa_newGene_2399	2.06619	0.00132579	up	LOC_Os07g37320	1.63158	2.16e-05	up	LOC_Os03g23050	1.10831	0.00106849	up	Oryza_sativa_newGene_4299	1.08413	3.68e-05	up	LOC_Os02g18450	1.88805	7.93e-18	up
LOC_Os01g07500	1.33465	3.73e-06	up	LOC_Os02g37800	-2.08184	7.79e-07	down	Oryza_sativa_newGene_3421	1.26606	3.18e-06	up	LOC_Os09g18310	1.26498	0.0401718	up	LOC_Os09g21900	1.76207	0.000348518	up	LOC_Os05g39400	1.26975	0.00787146	up	LOC_Os03g07920	1.08808	4.18e-12	up	LOC_Os07g23970	1.02102	0.00366821	up	ChrSy.fgenesh.gene.82	1.32145	1.25e-11	up
LOC_Os04g26320	9.1591	3.04e-15	up	LOC_Os03g60560	-2.58374	2.71e-10	down	LOC_Os02g04230	1.01186	0.000652394	up	LOC_Os03g01442	1.05222	1.38e-06	up	LOC_Os12g05655	1.04052	6.67e-06	up	LOC_Os03g15460	1.6539	2.22e-05	up	LOC_Os04g52810	1.19493	0.0157385	up	LOC_Os01g11910	1.25379	0.00652838	up	LOC_Os11g38810	2.35455	3.71e-29	up
LOC_Os02g05920	1.12368	0.00269839	up	LOC_Os02g31230	-1.14791	0.00940922	down	LOC_Os09g11480	1.47663	1.83e-07	up	Oryza_sativa_newGene_997	1.08225	0.00830052	up	LOC_Os01g21170	1.29883	1.53e-10	up	LOC_Os03g14730	1.0996	4.29e-20	up	LOC_Os12g37519	1.07148	0.0196977	up	LOC_Os06g43270	1.02779	3.82e-14	up	LOC_Os04g45610	1.15985	1.45e-08	up
LOC_Os02g07400	1.28505	0.00505351	up	LOC_Os09g09290	-1.89813	0.0105827	down	LOC_Os07g32570	1.05027	0.000482197	up	LOC_Os07g45120	1.05853	0.00016813	up	LOC_Os01g72270	4.55435	9.07e-07	up	LOC_Os04g48390	1.06127	2.53e-05	up	LOC_Os05g38880	1.74055	4.31e-11	up	Oryza_sativa_newGene_1515	1.11084	0.00104455	up	LOC_Os01g73960	1.70541	1.2e-12	up
LOC_Os06g40180	1.84512	0.00555677	up	LOC_Os12g16080	-1.28971	1.89e-07	down	LOC_Os05g51110	2.69607	1.69e-25	up	LOC_Os03g37100	1.41624	0.000735591	up	LOC_Os03g39960	1.9548	8.44e-10	up	LOC_Os09g09944	1.5872	5.72e-08	up	LOC_Os04g42990	1.07095	7.36e-07	up	LOC_Os11g05980	2.49145	1.54e-13	up	LOC_Os02g43340	3.80834	1.48e-41	up
LOC_Os02g45170	1.89969	2.58e-17	up	LOC_Os07g09914	-1.26435	0.0197418	down	LOC_Os09g26810	1.21216	2.19e-06	up	LOC_Os03g25130	1.08874	8.13e-05	up	LOC_Os02g52830	1.06034	2.33e-06	up	Oryza_sativa_newGene_2338	1.44458	0.000468625	up	LOC_Os08g04010	1.41178	0.0318899	up	LOC_Os07g35380	1.95629	0.000205817	up	LOC_Os03g38730	2.34574	9.33e-105	up
LOC_Os07g40920	1.10124	0.0226287	up	LOC_Os04g24804	-1.79426	0.0232517	down	LOC_Os03g62950	2.16761	7.96e-08	up	Oryza_sativa_newGene_2801	1.95614	1.78e-18	up	LOC_Os01g40070	1.04502	3.91e-26	up	LOC_Os04g13630	1.18982	0.00595739	up	LOC_Os03g05220	1.24331	4.15e-16	up	LOC_Os06g12649	1.21171	4.8e-08	up	LOC_Os05g44300	3.0768	2.35e-42	up
LOC_Os11g29960	3.20988	3.83e-14	up	LOC_Os06g35140	-1.00191	0.00080677	down	LOC_Os06g10109	1.74635	3.21e-05	up	Oryza_sativa_newGene_2807	1.6322	2.11e-13	up	LOC_Os04g32760	1.06563	0.00261862	up	LOC_Os04g39350	2.1925	1.57e-24	up	LOC_Os03g05225	1.21486	3.04e-12	up	LOC_Os02g52490	1.48748	0.010615	up	LOC_Os04g49450	1.71504	1.51e-18	up
LOC_Os07g07770	6.43341	1.26e-10	up	LOC_Os04g14304	-1.40784	0.0112878	down	LOC_Os10g39100	1.5659	0.0328559	up	LOC_Os09g31486	1.94094	1.68e-31	up	Oryza_sativa_newGene_1698	2.03262	0.000642591	up	LOC_Os02g57110	1.591	0.0453554	up	LOC_Os06g22070	1.58626	1.59e-17	up	LOC_Os01g48360	1.35791	9.36e-08	up	LOC_Os08g08120	3.91087	1.99e-61	up
LOC_Os03g59190	3.6443	6.37e-34	up	LOC_Os10g02270	-1.02374	0.00220628	down	LOC_Os07g35350	3.63906	4.75e-06	up	LOC_Os11g07860	1.00317	0.00320874	up	Oryza_sativa_newGene_150	2.28049	3.73e-12	up	LOC_Os01g16030	2.98819	1.34e-05	up	LOC_Os11g30790	1.07201	0.0158142	up	LOC_Os03g50470	1.14319	0.00175177	up	LOC_Os02g56900	1.55882	2.46e-06	up
LOC_Os01g45550	1.32828	0.000298953	up	LOC_Os09g26540	-1.06699	0.00880114	down	LOC_Os07g05700	1.7173	6.46e-09	up	LOC_Os10g06580	1.57641	0.0157295	up	LOC_Os01g12490	3.91958	1.95e-08	up	LOC_Os01g65260	1.78607	5.15e-71	up	LOC_Os05g15880	3.08554	2.87e-13	up	LOC_Os01g48940	2.49034	1.32e-49	up	LOC_Os07g15959	3.14574	1.47e-17	up
LOC_Os01g66760	2.4999	2.52e-08	up	LOC_Os04g40630	-1.07565	0.0176319	down	LOC_Os11g40770	9.94011	7.31e-14	up	LOC_Os11g09310	1.05926	2.89e-17	up	LOC_Os08g33190	1.40397	9.05e-14	up	LOC_Os08g17160	1.69811	0.00220336	up	LOC_Os03g18270	1.73283	3.44e-52	up	LOC_Os03g08624	1.22838	1.82e-06	up	LOC_Os06g36670	2.34196	6.74e-06	up
LOC_Os02g05686	1.5816	2.18e-07	up	LOC_Os09g31200	-1.74666	5e-27	down	LOC_Os06g21230	5.5714	7.23e-17	up	LOC_Os12g04940	1.40695	0.00014676	up	LOC_Os12g12150	1.85035	0.000278236	up	LOC_Os04g41160	2.00228	1.35e-68	up	LOC_Os02g01765	1.17988	2.03e-05	up	LOC_Os03g13450	1.79726	0.0174852	up	LOC_Os03g12530	3.00818	1.97e-55	up
LOC_Os05g36260	1.88244	0.00142588	up	LOC_Os12g15314	-1.1678	2.42e-07	down	LOC_Os11g25260	9.7786	1.39e-11	up	LOC_Os10g10434	1.15192	1.62e-23	up	Oryza_sativa_newGene_4744	1.01602	0.00613609	up	LOC_Os03g53860	1.11044	3.42e-12	up	LOC_Os04g20960	1.10508	1.84e-05	up	LOC_Os09g33820	1.03275	1.97e-07	up	LOC_Os04g47420	1.41878	0.00271964	up
Oryza_sativa_newGene_3872	1.6949	2.76e-05	up	LOC_Os09g07450	-1.3705	0.00639187	down	LOC_Os06g12940	4.69432	2.95e-05	up	LOC_Os08g17294	1.04188	1.22e-10	up	LOC_Os11g09130	1.30937	0.00490863	up	LOC_Os01g20910	1.09994	1.03e-05	up	LOC_Os12g40180	1.26854	3.01e-05	up	LOC_Os12g32760	1.31939	3.86e-06	up	LOC_Os03g37830	3.97446	1.33e-11	up
Oryza_sativa_newGene_3871	7.02442	7.59e-05	up	LOC_Os02g14190	-1.17178	0.00104021	down	LOC_Os08g03350	1.39393	3.39e-08	up	LOC_Os03g21800	1.36416	3.61e-08	up	LOC_Os07g28590	1.43921	5.22e-05	up	LOC_Os04g08390	1.21046	0.0068523	up	LOC_Os01g04540	3.01091	6.22e-44	up	LOC_Os11g45060	1.66112	7.5e-05	up	LOC_Os02g13800	4.63281	5.44e-55	up
LOC_Os06g07040	1.45867	0.0470914	up	LOC_Os11g10520	-1.54022	0.00516507	down	LOC_Os08g02000	9.84631	3.25e-13	up	LOC_Os02g34760	1.15698	2.39e-08	up	Oryza_sativa_newGene_4433	1.09238	0.000115647	up	LOC_Os01g51040	2.93184	2.76e-53	up	LOC_Os01g71250	1.08899	0.000148774	up	LOC_Os06g42164	1.33321	0.00791539	up	LOC_Os04g56230	2.02076	4.74e-09	up
LOC_Os02g12010	3.76993	1.43e-15	up	LOC_Os01g03130	-1.70075	3.03e-06	down	LOC_Os11g36790	3.68733	4.55e-22	up	LOC_Os12g31860	1.88913	0.00731472	up	LOC_Os01g62290	1.91449	8.29e-09	up	LOC_Os02g40530	1.48366	2.67e-06	up	LOC_Os04g50990	1.03926	5.23e-07	up	LOC_Os03g53910	1.66103	7.31e-30	up	LOC_Os04g53310	2.28226	1.33e-44	up
LOC_Os05g07880	1.48236	0.00465021	up	LOC_Os08g10150	-2.27433	1.25e-08	down	LOC_Os11g01240	1.96312	1.3e-06	up	LOC_Os02g33400	1.0009	2.94e-06	up	LOC_Os10g33190	3.65836	2.2e-79	up	LOC_Os01g61880	1.44284	3.77e-12	up	Oryza_sativa_newGene_2859	1.41188	0.00559961	up	LOC_Os07g46060	1.36941	0.000488371	up	LOC_Os04g49950	2.31955	0.0130561	up
LOC_Os04g31790	3.34718	8.61e-08	up	LOC_Os03g08940	-2.97766	1.52e-13	down	Oryza_sativa_newGene_4471	1.49932	0.0104471	up	LOC_Os03g55840	1.03046	0.0399568	up	LOC_Os06g07600	1.24856	8.79e-20	up	LOC_Os03g58940	1.79851	1.34e-13	up	LOC_Os09g30418	1.3991	6.33e-11	up	LOC_Os04g56405	1.31469	8.65e-06	up	LOC_Os01g40860	1.35592	3.2e-09	up
LOC_Os01g40630	1.00582	2.47e-07	up	LOC_Os10g28254	-1.23243	2.3e-06	down	LOC_Os02g14980	1.55688	1.27e-10	up	LOC_Os06g33250	1.40879	0.000371832	up	LOC_Os10g38630	1.04114	1.9e-22	up	LOC_Os05g41150	1.15815	0.0210858	up	LOC_Os09g30412	1.23702	2.54e-25	up	LOC_Os03g28410	1.17762	6.92e-20	up	LOC_Os11g04740	1.22547	0.00398377	up
LOC_Os12g11830	5.50872	4.92e-07	up	LOC_Os11g17330	-2.29635	1.6e-08	down	LOC_Os10g42610	1.006	0.000465684	up	LOC_Os02g01550	1.65279	1.03e-05	up	LOC_Os03g04060	1.1398	0.000147794	up	LOC_Os02g46970	3.78096	0.000324016	up	LOC_Os04g49194	2.8501	6.39e-10	up	LOC_Os08g30900	1.54855	0.0113738	up	LOC_Os08g06100	1.0795	0.000142719	up
LOC_Os04g15550	7.78444	0.00147238	up	LOC_Os01g74040	-2.40786	1.42e-28	down	LOC_Os05g04584	1.68704	1.91e-59	up	LOC_Os04g28160	5.56596	1.59e-10	up	LOC_Os03g14915	1.22551	0.00970343	up	LOC_Os02g04430	2.58549	1.51e-06	up	LOC_Os03g29540	2.08666	6e-86	up	Oryza_sativa_newGene_3912	1.07295	0.00014511	up	LOC_Os07g11000	1.28104	5.09e-12	up
LOC_Os10g33040	1.09287	1.05e-07	up	LOC_Os09g28440	-8.88956	2.41e-13	down	LOC_Os03g42350	1.74718	0.00157095	up	Oryza_sativa_newGene_2106	1.29334	5.66e-22	up	LOC_Os03g02780	1.35472	3.01e-06	up	LOC_Os05g11010	1.80768	6.91e-27	up	Oryza_sativa_newGene_1769	2.9196	0.000149847	up	LOC_Os01g02200	1.5681	1.47e-41	up	LOC_Os08g29809	1.01891	0.0139384	up
LOC_Os11g03484	1.98729	2.46e-05	up	LOC_Os04g57760	-1.24159	1.53e-18	down	Oryza_sativa_newGene_2639	11.4066	2.62e-19	up	LOC_Os05g23320	1.3228	1.9e-43	up	LOC_Os02g05810	1.10408	1.68e-10	up	LOC_Os05g05670	1.11171	5.5e-09	up	LOC_Os07g41190	1.84692	1.05e-12	up	LOC_Os05g44300	1.0121	5.32e-07	up	LOC_Os09g30350	1.38252	2.56e-13	up
LOC_Os01g04580	1.15996	0.0050695	up	LOC_Os03g01820	-1.09337	0.000157152	down	LOC_Os06g32990	1.14447	1.75e-05	up	LOC_Os09g39020	1.23354	0.000913627	up	LOC_Os01g02550	1.13569	0.000562881	up	LOC_Os01g05840	1.97873	1.64e-08	up	LOC_Os06g03520	2.55779	3.67e-40	up	LOC_Os02g02700	1.1019	6.61e-06	up	LOC_Os01g61410	1.37073	1.48e-19	up
LOC_Os01g04050	1.06166	0.0035623	up	LOC_Os04g54230	-3.02903	6.78e-14	down	LOC_Os04g12920	7.80967	8.2e-18	up	LOC_Os01g16170	1.56476	9.11e-11	up	LOC_Os02g58214	2.14932	4.55e-16	up	LOC_Os03g08330	1.88781	0.000441324	up	LOC_Os01g42860	5.01604	0.00580026	up	LOC_Os02g42430	1.29678	0.0217074	up	LOC_Os02g40730	1.99984	3.47e-07	up
LOC_Os10g30640	1.70802	1.17e-08	up	LOC_Os08g19670	-2.3639	1.15e-40	down	LOC_Os12g42064	1.6281	0.00131241	up	LOC_Os04g12430	1.37481	1.99e-05	up	LOC_Os03g48430	1.27285	3.72e-09	up	LOC_Os08g08850	7.25189	1.05e-09	up	LOC_Os08g07840	1.72635	2.36e-30	up	LOC_Os03g39740	1.62794	4.35e-17	up	LOC_Os05g43582	1.36093	9.87e-16	up
LOC_Os02g57700	2.34554	4.06e-23	up	LOC_Os06g02770	-1.48929	0.00131967	down	LOC_Os07g02790	1.59653	0.000270004	up	LOC_Os02g30530	1.26123	3.1e-44	up	LOC_Os03g40600	1.68557	0.000216456	up	LOC_Os06g04090	1.83374	2.67e-09	up	LOC_Os11g43320	1.32613	4.33e-07	up	LOC_Os08g08120	1.17632	6.09e-20	up	LOC_Os03g19560	2.33326	1.25e-50	up
LOC_Os10g34930	1.74602	0.000269168	up	LOC_Os06g02940	-1.70536	0.000123614	down	LOC_Os01g44250	1.18094	0.00549532	up	LOC_Os07g29170	1.09763	9.64e-11	up	LOC_Os11g29810	1.38054	0.000526151	up	LOC_Os01g08460	2.0019	5.65e-45	up	LOC_Os05g32190	1.40428	0.000551743	up	LOC_Os10g09990	2.79171	4.96e-30	up	LOC_Os10g29470	3.51882	6.36e-49	up
Oryza_sativa_newGene_295	1.90372	0.000397739	up	LOC_Os03g18910	-2.33456	1.4e-06	down	Oryza_sativa_newGene_2395	4.09763	3.52e-05	up	LOC_Os01g63260	2.43848	8.36e-49	up	LOC_Os01g02910	1.7121	5.73e-05	up	LOC_Os08g40615	1.18729	5.47e-05	up	LOC_Os07g46852	1.85181	1.22e-55	up	LOC_Os07g43510	1.86283	0.00553853	up	LOC_Os02g46980	2.2626	7.64e-88	up
LOC_Os01g50100	1.04281	0.00209151	up	LOC_Os02g52210	-2.45544	0.00459642	down	LOC_Os11g45790	1.01356	6.21e-09	up	LOC_Os03g08580	1.11661	1.33e-30	up	LOC_Os07g31000	1.0414	0.0122019	up	LOC_Os10g37760	2.87474	2.8e-07	up	Oryza_sativa_newGene_259	1.58685	0.0363773	up	LOC_Os07g15959	2.74062	1.19e-11	up	LOC_Os08g33820	1.42408	7.44e-16	up
LOC_Os07g48910	1.35577	8.61e-06	up	LOC_Os01g15610	-1.16372	0.00735833	down	LOC_Os10g02340	1.21689	0.00883159	up	LOC_Os11g46960	1.03033	0.046945	up	LOC_Os06g48750	1.22032	1.32e-41	up	LOC_Os01g61160	1.97106	4.32e-05	up	LOC_Os10g25780	1.29267	1.14e-28	up	LOC_Os03g49820	1.21497	0.00436937	up	LOC_Os05g47830	1.15556	0.0483472	up
LOC_Os03g45860	2.67937	1.6e-06	up	LOC_Os06g50900	-1.55778	0.028931	down	LOC_Os11g06240	1.68098	0.00508435	up	LOC_Os09g27500	1.70752	2.74e-08	up	LOC_Os11g47560	4.54147	1.43e-06	up	LOC_Os03g12030	1.10987	1.1e-34	up	LOC_Os04g06280	1.57167	0.00305376	up	LOC_Os10g41850	1.91777	1.24e-05	up	LOC_Os01g13690	2.79768	1.25e-45	up
LOC_Os04g32340	1.15835	6.04e-06	up	LOC_Os02g37320	-1.49221	0.00891869	down	Oryza_sativa_newGene_3111	10.7804	1.58e-15	up	LOC_Os03g54220	1.48589	7.46e-22	up	LOC_Os09g06770	1.14667	0.00668425	up	LOC_Os09g38080	1.56953	7.86e-19	up	LOC_Os07g06490	1.85075	2.08e-08	up	LOC_Os10g33620	1.1004	0.010572	up	LOC_Os11g48020	1.18817	2.93e-11	up
LOC_Os03g13870	1.53402	2.43e-34	up	LOC_Os11g39990	-1.3178	0.000172279	down	Oryza_sativa_newGene_3113	1.985	0.00173361	up	LOC_Os08g36590	1.18402	4.58e-07	up	LOC_Os01g54170	2.77781	2.81e-14	up	LOC_Os06g49750	3.95584	6.95e-14	up	Oryza_sativa_newGene_1565	1.0172	0.0354964	up	LOC_Os04g45450	3.38018	9.97e-06	up	LOC_Os03g06520	2.04393	4.53e-19	up
LOC_Os07g37100	1.27973	4.02e-19	up	LOC_Os04g10940	-1.48103	0.0470012	down	Oryza_sativa_newGene_3112	9.6782	5.16e-13	up	LOC_Os06g12060	1.52528	1.4e-06	up	LOC_Os02g45940	1.33666	0.00439034	up	LOC_Os03g05750	1.72146	5.89e-07	up	LOC_Os02g38190	1.03562	8.39e-16	up	LOC_Os07g10840	1.45583	1.23e-07	up	LOC_Os06g27760	1.53033	1.58e-10	up
LOC_Os06g10210	1.62938	9.62e-18	up	LOC_Os10g14180	-1.00266	2.06e-06	down	LOC_Os01g17320	1.87993	7.61e-06	up	LOC_Os01g09220	1.35157	9.15e-12	up	LOC_Os12g17160	1.20974	7.3e-05	up	LOC_Os02g26210	1.23329	5.26e-07	up	LOC_Os05g48940	1.09021	3.4e-14	up	LOC_Os09g32660	1.04249	0.0243472	up	LOC_Os02g35090	1.45701	3.5e-08	up
LOC_Os03g16170	3.21663	2.08e-50	up	LOC_Os12g12190	-2.82545	0.00704465	down	LOC_Os09g03750	2.29404	4.67e-08	up	Oryza_sativa_newGene_64	1.0306	1.21e-12	up	LOC_Os05g33130	2.22789	0.00102948	up	LOC_Os01g41900	1.81953	6.99e-50	up	LOC_Os01g01510	1.11391	5.1e-10	up	LOC_Os06g37690	1.18892	0.0213604	up	LOC_Os01g33080	1.17503	0.0462389	up
LOC_Os01g01170	1.13826	0.0465886	up	Oryza_sativa_newGene_4206	-1.09981	1.3e-05	down	LOC_Os04g40410	1.24319	0.0371599	up	LOC_Os12g17550	1.51977	0.00050046	up	LOC_Os02g44720	1.86327	4.55e-16	up	LOC_Os01g52640	1.44648	4.17e-66	up	LOC_Os12g06560	2.59204	6.5e-16	up	LOC_Os06g41690	2.07416	0.000420168	up	LOC_Os02g44940	1.77172	7.56e-19	up
LOC_Os01g53830	10.4466	2.1e-15	up	LOC_Os02g37290	-2.41804	4.46e-27	down	LOC_Os03g08170	1.49875	1.94e-05	up	LOC_Os08g32690	1.35261	2.08e-20	up	LOC_Os01g36350	1.56019	7.06e-09	up	LOC_Os03g06510	1.24963	0.0436703	up	LOC_Os01g74480	2.0089	0.00401855	up	LOC_Os10g32550	1.25115	4.15e-06	up	LOC_Os03g59090	1.19086	5.07e-33	up
LOC_Os02g48200	1.43344	2.08e-08	up	LOC_Os02g50940	-1.11369	2e-12	down	LOC_Os01g12760	1.47907	6.32e-19	up	LOC_Os05g35010	2.17586	1.31e-13	up	LOC_Os07g16364	1.10954	1.17e-14	up	LOC_Os12g40260	1.81397	7.38e-05	up	Oryza_sativa_newGene_2138	4.01753	0.00236096	up	LOC_Os05g10414	1.05859	0.000412199	up	LOC_Os02g47620	3.09363	8.06e-45	up
LOC_Os12g25800	1.81047	0.00181847	up	LOC_Os01g50940	-1.38738	0.0137405	down	LOC_Os11g28104	5.28329	4.86e-41	up	Oryza_sativa_newGene_3525	1.48276	1.1e-09	up	LOC_Os11g37560	1.17372	2.6e-08	up	LOC_Os04g49350	3.09737	1.17e-94	up	LOC_Os03g36920	1.38797	0.0121857	up	Oryza_sativa_newGene_2000	1.17997	4.35e-05	up	LOC_Os05g01570	1.39098	7.34e-09	up
LOC_Os02g08440	1.52467	7.72e-17	up	LOC_Os01g12290	-1.40487	0.00564794	down	LOC_Os03g01900	1.00763	1.82e-06	up	Oryza_sativa_newGene_1963	1.23835	0.00061402	up	LOC_Os03g60570	2.13475	3.58e-40	up	LOC_Os01g49360	1.17672	0.0228275	up	LOC_Os06g04330	1.51713	2.68e-07	up	LOC_Os08g15444	1.34282	0.0311337	up	LOC_Os10g39810	1.06933	0.0014403	up
LOC_Os04g27430	1.94867	0.00729365	up	LOC_Os01g02370	-1.25698	0.00277625	down	LOC_Os02g07380	1.28009	0.0377464	up	LOC_Os03g06654	1.47034	2.1e-11	up	LOC_Os01g58350	1.17741	1.05e-06	up	LOC_Os02g09990	1.81866	5.99e-10	up	LOC_Os03g06920	1.36742	0.0044482	up	LOC_Os04g08340	1.24681	4.21e-05	up	LOC_Os03g59320	2.94812	5.71e-66	up
LOC_Os01g41420	1.12552	0.000314293	up	Oryza_sativa_newGene_2905	-1.00752	0.049008	down	LOC_Os11g29990	5.7668	5.15e-09	up	LOC_Os03g63760	1.35718	4.81e-11	up	LOC_Os10g35050	2.91034	5.06e-08	up	LOC_Os01g50760	1.38751	2.65e-46	up	LOC_Os01g52610	2.87282	4.15e-08	up	LOC_Os07g24830	1.21361	0.043079	up	LOC_Os10g21268	1.71531	0.00335701	up
LOC_Os01g50460	1.03513	3.01e-07	up	LOC_Os03g29190	-1.10717	1.15e-06	down	LOC_Os08g31750	1.07786	2.49e-05	up	LOC_Os02g09990	1.33521	0.000119291	up	LOC_Os02g36490	1.83326	4.22e-28	up	LOC_Os07g41200	1.01942	3.24e-08	up	LOC_Os10g03780	2.05029	5.28e-12	up	LOC_Os03g54860	1.99913	2.54e-07	up	LOC_Os10g21310	1.22613	0.0107849	up
LOC_Os06g10050	1.1118	0.0134606	up	LOC_Os04g34050	-1.03266	0.000253516	down	LOC_Os05g02200	3.24208	8.74e-21	up	LOC_Os10g42320	1.0277	3.21e-16	up	LOC_Os05g41950	1.64768	4.71e-08	up	LOC_Os01g67090	1.55482	1.16e-18	up	LOC_Os03g61920	1.35804	1.58e-16	up	LOC_Os11g35980	1.06191	0.00024352	up	LOC_Os11g47980	8.03138	4.23e-18	up
LOC_Os07g40860	1.97384	0.00363049	up	LOC_Os06g13870	-2.18462	8.3e-07	down	LOC_Os03g14915	1.2309	6.06e-05	up	LOC_Os06g05790	1.25509	4.61e-13	up	LOC_Os07g29310	1.08337	0.00777909	up	LOC_Os04g59380	1.11789	0.0444925	up	LOC_Os12g42739	1.03686	0.00172371	up	LOC_Os02g18080	1.13145	0.000123724	up	LOC_Os07g43925	3.78564	3.2e-49	up
LOC_Os07g34550	7.48203	0.00111496	up	LOC_Os07g37620	-1.73111	0.000100093	down	LOC_Os08g39990	1.31708	2.15e-05	up	LOC_Os11g07120	1.05237	0.000179379	up	LOC_Os03g12860	1.22444	8.8e-14	up	LOC_Os10g38710	1.13384	7.59e-06	up	LOC_Os03g32330	1.74663	0.0194238	up	LOC_Os04g11440	1.29351	3.2e-06	up	LOC_Os03g01920	1.62922	2.59e-24	up
Oryza_sativa_newGene_396	1.63714	0.00224673	up	LOC_Os07g09890	-1.17233	0.0255158	down	LOC_Os03g03120	12.0764	3.71e-22	up	LOC_Os01g08100	1.59538	5.43e-09	up	LOC_Os03g15360	5.74946	6.1e-09	up	LOC_Os11g01340	1.17718	0.00753078	up	LOC_Os05g18680	1.29134	2.32e-05	up	LOC_Os11g01480	1.19829	0.0234386	up	LOC_Os10g41550	1.01068	2.27e-08	up
LOC_Os03g16430	1.17741	1.25e-15	up	LOC_Os12g36910	-1.94938	1.58e-16	down	LOC_Os11g11950	11.677	4.1e-20	up	LOC_Os12g05210	1.74349	0.0153474	up	LOC_Os06g36390	1.81566	2.69e-24	up	LOC_Os03g13200	2.80606	1.16e-06	up	LOC_Os12g03040	1.70604	7.07e-12	up	LOC_Os08g05510	1.01606	2.4e-16	up	LOC_Os05g48760	2.52292	1.28e-36	up
LOC_Os04g02920	1.94349	1.06e-09	up	LOC_Os02g07840	-1.11792	6.54e-12	down	Oryza_sativa_newGene_4166	6.77145	7.01e-39	up	LOC_Os07g35410	1.66347	3.31e-26	up	LOC_Os03g02544	1.1729	0.0384521	up	LOC_Os04g01874	1.2768	1.26e-06	up	LOC_Os12g32360	1.17634	0.000655835	up	Oryza_sativa_newGene_4777	1.47238	0.00169386	up	LOC_Os01g52070	2.85984	5.8e-09	up
LOC_Os06g49470	1.0557	0.0376313	up	LOC_Os02g45710	-2.34382	3.74e-55	down	LOC_Os03g42190	1.389	5.56e-07	up	LOC_Os03g17680	1.08663	0.0092227	up	LOC_Os11g47500	3.32763	6.23e-08	up	LOC_Os12g43720	3.2115	3.07e-51	up	LOC_Os06g43280	1.00506	8.69e-05	up	LOC_Os03g39380	1.08556	8.52e-06	up	LOC_Os04g43070	2.78417	4.74e-46	up
LOC_Os03g20090	1.29213	4.99e-08	up	LOC_Os02g05550	-2.11958	0.000185369	down	LOC_Os01g07980	2.65667	1.24e-05	up	LOC_Os04g44810	1.08125	1.69e-16	up	LOC_Os03g30300	1.04639	0.000349539	up	LOC_Os06g08100	2.76057	3.54e-06	up	LOC_Os10g36190	2.00307	0.00093852	up	LOC_Os10g34200	1.22627	1.85e-07	up	LOC_Os02g04369	1.41926	8.79e-09	up
LOC_Os03g04680	1.14281	0.00745886	up	LOC_Os04g20749	-1.77093	3.47e-08	down	LOC_Os02g58210	2.23585	0.0495818	up	LOC_Os04g01874	1.9814	1.23e-08	up	LOC_Os11g35210	1.23274	0.000369651	up	LOC_Os09g36200	1.18856	4.32e-07	up	LOC_Os01g35330	1.03903	1.49e-08	up	LOC_Os08g13870	1.71129	0.0307467	up	LOC_Os09g36250	1.40901	0.002406	up
LOC_Os01g60600	1.3069	0.00122853	up	LOC_Os06g03670	-5.78405	6.52e-13	down	LOC_Os01g57440	1.24127	0.0128762	up	LOC_Os05g16054	3.70878	5.1e-12	up	LOC_Os01g58335	1.68285	2.06e-06	up	LOC_Os05g07060	2.5277	2.27e-22	up	LOC_Os03g11780	1.0608	7.74e-08	up	LOC_Os01g08870	1.61055	0.000322375	up	LOC_Os03g20380	1.66454	4.57e-08	up
Oryza_sativa_newGene_4307	1.1563	0.0328062	up	LOC_Os01g09830	-1.29631	0.00185732	down	LOC_Os04g30340	1.14184	0.00833101	up	LOC_Os03g22880	1.3039	6.29e-27	up	LOC_Os09g20930	1.35942	9.47e-24	up	LOC_Os01g22010	1.90885	1.14e-59	up	LOC_Os06g50230	1.91559	5.96e-34	up	LOC_Os03g62200	1.05837	0.0220893	up	LOC_Os07g32630	3.2326	7.59e-25	up
LOC_Os08g08440	1.49624	0.00154549	up	LOC_Os02g12310	-1.61437	0.00586408	down	LOC_Os04g31760	1.84228	2.94e-26	up	LOC_Os02g53384	2.17936	6.7e-07	up	Oryza_sativa_newGene_2108	2.25427	7.55e-12	up	LOC_Os06g49120	1.82219	1.43e-64	up	LOC_Os12g36870	1.43259	1.5e-13	up	LOC_Os06g09120	1.60222	0.0291281	up	LOC_Os03g21380	1.31339	5.85e-09	up
LOC_Os09g24800	1.00337	0.00503134	up	LOC_Os07g05420	-1.9458	4.08e-05	down	LOC_Os06g10790	2.78073	2.89e-10	up	LOC_Os01g46380	1.08349	6.57e-19	up	Oryza_sativa_newGene_4275	1.38882	1.6e-28	up	LOC_Os01g22900	1.09407	2.72e-13	up	LOC_Os03g05720	1.4645	7.43e-51	up	LOC_Os07g07820	1.39522	0.00158824	up	LOC_Os09g25150	1.93486	7.18e-09	up
LOC_Os05g25080	10.9753	8.71e-17	up	LOC_Os07g07040	-1.6927	3.2e-12	down	LOC_Os03g18170	1.5459	2.22e-11	up	LOC_Os05g30500	2.08157	0.00099009	up	LOC_Os10g41980	2.18434	1.07e-12	up	LOC_Os01g41730	1.10527	0.0436746	up	LOC_Os01g24764	1.1513	0.00410867	up	LOC_Os07g38840	1.15017	0.000227113	up	LOC_Os01g50080	2.23181	2.58e-05	up
LOC_Os12g07540	1.16366	6.74e-11	up	LOC_Os10g35630	-1.52694	5.23e-23	down	LOC_Os03g31300	1.19807	2.86e-21	up	LOC_Os11g14140	1.21222	2.03e-19	up	LOC_Os07g08240	7.44355	0.000282486	up	LOC_Os03g03260	1.03565	3.03e-12	up	LOC_Os11g36150	1.24622	1.93e-23	up	LOC_Os04g08060	1.43688	2.15e-05	up	LOC_Os03g03810	2.72487	0.0286498	up
LOC_Os07g01560	1.27537	1.4e-07	up	LOC_Os02g43194	-1.66043	0.00111148	down	LOC_Os03g02670	1.01156	0.0270995	up	LOC_Os11g14900	5.30617	7.6e-07	up	LOC_Os04g41680	1.25566	0.000229635	up	LOC_Os02g44230	3.08018	1.54e-05	up	LOC_Os12g07260	1.396	1.37e-19	up	LOC_Os10g24020	1.17214	0.000188989	up	LOC_Os11g38520	1.13847	2.72e-08	up
LOC_Os11g08020	7.64152	5.74e-98	up	LOC_Os02g12380	-1.26437	0.000366526	down	LOC_Os01g58450	1.6278	4.86e-07	up	LOC_Os08g02850	1.28863	1.75e-19	up	LOC_Os06g11860	1.50522	6.42e-71	up	LOC_Os02g45780	1.10674	9.59e-13	up	LOC_Os02g49360	1.3104	5.33e-06	up	LOC_Os08g34170	1.22759	9.69e-17	up	LOC_Os01g10680	1.21316	1.61e-07	up
Oryza_sativa_newGene_211	7.01589	8.15e-06	up	LOC_Os02g44870	-2.57666	6.71e-18	down	LOC_Os07g32060	1.9314	8.56e-16	up	LOC_Os04g27670	2.1524	0.000598432	up	LOC_Os10g26940	2.98459	1.24e-06	up	LOC_Os05g03590	1.15956	6.21e-07	up	LOC_Os01g41950	1.77993	2.96e-06	up	Oryza_sativa_newGene_4735	1.25906	4.28e-06	up	LOC_Os01g12680	2.51119	2.27e-08	up
Oryza_sativa_newGene_218	1.55009	1.26e-05	up	LOC_Os06g02800	-1.55663	0.0211262	down	LOC_Os09g06770	1.14774	0.0127281	up	LOC_Os03g18850	2.28379	7.91e-16	up	LOC_Os01g24710	2.35215	2.01e-05	up	LOC_Os01g59690	1.11707	7.45e-17	up	LOC_Os04g40650	1.03331	0.000713504	up	LOC_Os05g01570	1.43312	1.51e-09	up	LOC_Os02g11640	1.71327	0.0347997	up
LOC_Os04g53370	1.15095	0.0287909	up	LOC_Os10g41420	-1.45235	0.00246006	down	LOC_Os06g04510	1.04198	0.00166921	up	LOC_Os04g32430	2.01281	0.000227895	up	LOC_Os05g47840	2.15535	0.000326962	up	LOC_Os02g14840	1.30075	0.00577616	up	LOC_Os08g26700	2.05635	1.2e-18	up	LOC_Os11g07200	1.15036	2.46e-15	up	LOC_Os01g63050	1.23835	7.15e-05	up
LOC_Os10g29650	2.96735	1.15e-08	up	LOC_Os01g20880	-1.05485	0.000415333	down	LOC_Os12g10640	1.10289	0.00149035	up	LOC_Os07g33330	1.36606	1.32e-26	up	LOC_Os04g57010	1.08924	7.4e-17	up	LOC_Os03g25990	1.53442	0.00830367	up	Oryza_sativa_newGene_592	4.81511	3.95e-08	up	Oryza_sativa_newGene_2263	1.36352	0.000441143	up	LOC_Os01g15480	2.27794	1.32e-05	up
LOC_Os05g39600	1.7076	0.000405117	up	LOC_Os07g05740	-1.31548	0.0122155	down	LOC_Os01g04570	2.39201	7.47e-15	up	LOC_Os07g03740	2.64269	5.24e-06	up	LOC_Os11g39000	1.52835	0.00180368	up	LOC_Os06g39900	1.3635	4.2e-19	up	Oryza_sativa_newGene_599	1.15875	0.000298493	up	LOC_Os08g42350	1.82307	9.8e-06	up	LOC_Os06g06440	1.17239	1.44e-05	up
LOC_Os10g02920	1.27746	0.0355597	up	LOC_Os08g38460	-1.28347	4.69e-08	down	LOC_Os03g04970	1.01493	0.000934105	up	LOC_Os12g39630	1.05473	6.75e-15	up	Oryza_sativa_newGene_1948	1.09652	0.000241816	up	LOC_Os04g37480	1.70751	2.23e-10	up	LOC_Os07g26110	3.11459	7.12e-11	up	LOC_Os04g30330	1.13284	0.000109077	up	LOC_Os07g32020	1.2971	0.00426554	up
LOC_Os11g35220	9.17892	1.22e-10	up	LOC_Os10g25590	-2.94409	1.91e-18	down	LOC_Os05g49300	2.4195	5.56e-39	up	LOC_Os02g28110	1.36428	5.94e-07	up	LOC_Os03g42790	1.4657	0.0193941	up	LOC_Os04g22900	2.3578	1.47e-08	up	LOC_Os07g36770	1.02406	0.00438512	up	LOC_Os11g47980	1.4222	0.010297	up	LOC_Os01g56780	1.44617	4.97e-13	up
LOC_Os06g46950	1.1949	4.37e-06	up	LOC_Os03g01740	-2.24892	1.97e-43	down	Oryza_sativa_newGene_1774	2.00473	0.00434518	up	LOC_Os03g11510	1.35234	0.000602081	up	LOC_Os02g06640	2.19901	1.14e-53	up	LOC_Os06g10670	1.3267	0.0373181	up	LOC_Os04g53070	1.31404	0.00101149	up	LOC_Os07g43925	1.01336	0.000324745	up	LOC_Os11g01439	1.61597	7.83e-22	up
LOC_Os04g59210	1.18169	5.34e-08	up	LOC_Os08g41780	-1.86832	3.14e-11	down	LOC_Os12g34500	1.03639	3.95e-05	up	LOC_Os09g29540	1.43604	2.13e-06	up	LOC_Os10g05200	1.19777	0.0121825	up	LOC_Os07g49140	1.39683	3.52e-05	up	LOC_Os09g17930	2.93696	2.94e-12	up	LOC_Os11g35050	1.27798	0.0360601	up	LOC_Os10g41749	2.63641	1.01e-65	up
LOC_Os08g29170	1.19071	3.08e-09	up	Oryza_sativa_newGene_1984	-1.33933	0.0295771	down	LOC_Os11g02750	1.76484	1.13e-11	up	LOC_Os03g04460	1.27077	1.69e-32	up	LOC_Os03g59550	1.0938	0.015729	up	LOC_Os10g30540	1.745	0.000707483	up	LOC_Os12g12950	2.21323	0.00250544	up	LOC_Os06g40809	2.83872	0.00875508	up	LOC_Os07g08400	1.14194	8.04e-05	up
LOC_Os01g21520	3.08109	0.00332224	up	LOC_Os04g33060	-1.03572	0.010726	down	LOC_Os02g36140	7.24956	0.0150885	up	LOC_Os10g31850	1.10783	2.42e-20	up	LOC_Os06g30179	1.53276	8.37e-09	up	LOC_Os02g37654	2.80941	7.53e-25	up	LOC_Os06g51530	1.35717	0.000987556	up	LOC_Os07g47590	1.28477	7.99e-05	up	LOC_Os08g28730	2.45913	6.45e-19	up
LOC_Os12g36830	2.77475	0.000851118	up	LOC_Os04g48370	-1.16494	0.00115004	down	LOC_Os07g01390	8.20911	1.12e-08	up	LOC_Os09g25314	1.03686	0.000297879	up	LOC_Os02g52010	1.97322	3.85e-17	up	LOC_Os10g36650	1.82273	6.42e-05	up	LOC_Os06g06210	1.25515	9.07e-06	up	LOC_Os11g15040	2.12665	6.74e-22	up	LOC_Os07g37230	3.23164	1.16e-14	up
LOC_Os02g39330	1.65869	1.9e-16	up	LOC_Os03g03500	-1.43294	0.000117005	down	LOC_Os03g55874	1.31001	0.00392831	up	LOC_Os07g27770	1.00326	6.84e-05	up	LOC_Os07g38910	1.25282	1.96e-06	up	LOC_Os12g25490	5.04466	4.03e-69	up	LOC_Os07g48850	1.4991	3.72e-08	up	LOC_Os02g04369	1.44655	5.85e-11	up	LOC_Os10g28360	2.04471	3.96e-29	up
LOC_Os06g24920	8.42269	1.58e-53	up	LOC_Os01g58150	-3.23122	0.000194339	down	LOC_Os12g16540	1.01604	0.00129046	up	LOC_Os07g25730	1.17892	5.62e-06	up	LOC_Os07g08220	1.55736	2.11e-16	up	LOC_Os11g37870	1.87995	0.0276726	up	LOC_Os06g05740	1.87828	1.14e-12	up	LOC_Os11g34350	1.19238	4.44e-26	up	LOC_Os05g32460	1.19052	0.00499363	up
LOC_Os10g39260	1.23007	0.000159113	up	LOC_Os10g05660	-1.11216	0.000915515	down	LOC_Os01g04800	1.13459	5.57e-19	up	LOC_Os07g22670	1.11119	0.000221782	up	LOC_Os06g42824	1.6823	9.04e-08	up	LOC_Os08g43400	1.0568	1.91e-09	up	LOC_Os10g26650	1.37479	0.0351182	up	LOC_Os01g69904	1.51044	4.93e-13	up	LOC_Os04g48880	4.05017	7.61e-52	up
LOC_Os04g46970	1.16627	0.000188486	up	LOC_Os04g52590	-1.83031	1.07e-21	down	LOC_Os01g50400	1.54548	0.0308751	up	Oryza_sativa_newGene_3479	2.79959	2.7e-05	up	LOC_Os08g38020	1.13552	0.00288723	up	LOC_Os09g26660	1.23892	3.27e-11	up	LOC_Os03g07170	1.46583	0.012382	up	LOC_Os11g38520	2.03406	3.01e-21	up	LOC_Os04g52250	1.68194	0.000171449	up
LOC_Os01g18860	2.26754	1.11e-06	up	LOC_Os05g41780	-1.91551	4.35e-36	down	LOC_Os09g01360	1.82419	2.47e-06	up	LOC_Os03g55776	1.57858	3.27e-23	up	LOC_Os05g34950	1.01977	5.75e-18	up	LOC_Os01g44130	1.95906	4.26e-06	up	LOC_Os07g15190	1.10434	0.0115345	up	LOC_Os02g45930	2.60589	5.58e-71	up	LOC_Os07g48340	1.64263	8.12e-11	up
LOC_Os02g06830	4.78585	5.3e-22	up	LOC_Os09g02420	-1.66074	0.000101522	down	LOC_Os10g02260	4.35794	2.79e-53	up	LOC_Os12g14080	1.12518	3.63e-06	up	LOC_Os04g43650	1.42101	5.26e-19	up	LOC_Os04g51410	1.03512	1.88e-08	up	LOC_Os02g57980	1.54447	1.05e-26	up	LOC_Os02g35110	1.03023	0.0057929	up	LOC_Os03g17040	1.00376	0.00234803	up
Oryza_sativa_newGene_4618	8.07599	3.66e-11	up	LOC_Os09g01140	-1.55881	0.0256349	down	LOC_Os07g34260	5.19863	0.00497103	up	LOC_Os06g20150	1.5873	2.81e-10	up	LOC_Os04g28250	1.71271	4.75e-19	up	LOC_Os09g23084	1.13844	2.92e-06	up	LOC_Os09g21802	1.77812	5.05e-26	up	LOC_Os02g32469	2.31914	2.48e-32	up	LOC_Os11g43960	1.19675	4.64e-05	up
LOC_Os04g57540	1.33534	1.47e-20	up	LOC_Os03g55540	-2.11831	8.15e-36	down	LOC_Os03g57720	4.18283	6.42e-09	up	LOC_Os02g10240	1.55412	0.00123191	up	Oryza_sativa_newGene_2511	1.27817	2.06e-05	up	LOC_Os06g46970	2.75886	1.32e-10	up	LOC_Os11g40590	1.01442	3.6e-06	up	LOC_Os02g40180	2.14592	0.000700502	up	LOC_Os09g38320	1.19092	0.00210505	up
LOC_Os06g40170	1.10033	0.0103567	up	LOC_Os04g40180	-1.14185	0.00446872	down	LOC_Os12g11860	9.95636	7.07e-14	up	LOC_Os08g40690	3.2985	0.000293851	up	LOC_Os07g10810	1.07704	4.9e-09	up	LOC_Os03g63390	2.96057	3.38e-16	up	LOC_Os05g49470	1.16256	0.0429879	up	LOC_Os02g14874	1.00619	3.78e-06	up	LOC_Os09g12290	1.86032	3.47e-23	up
LOC_Os07g42280	2.93955	2.45e-36	up	LOC_Os10g13694	-1.07906	1.1e-11	down	LOC_Os11g31630	11.1963	2.32e-18	up	LOC_Os06g41980	1.46925	4.38e-05	up	LOC_Os06g21380	1.21146	0.0281258	up	LOC_Os11g01590	1.00436	3.1e-10	up	LOC_Os03g51840	1.38419	8.33e-05	up	LOC_Os07g03730	1.42461	0.01923	up	LOC_Os06g24070	2.3564	7.1e-24	up
LOC_Os07g07290	1.16921	0.0427619	up	LOC_Os01g32460	-2.57689	0.000385996	down	LOC_Os02g17090	1.02646	0.0356068	up	LOC_Os02g57870	1.33145	8.97e-10	up	LOC_Os07g03200	1.06082	0.000142869	up	LOC_Os05g43660	1.66179	0.00214591	up	LOC_Os10g35750	1.03414	0.00338735	up	LOC_Os05g51380	1.44205	1.98e-39	up	LOC_Os01g41240	1.82137	0.0001074	up
LOC_Os04g58810	1.13561	4.24e-07	up	LOC_Os07g39680	-1.0352	4.29e-06	down	LOC_Os08g09080	1.11642	7.66e-05	up	LOC_Os03g49430	2.32271	3.12e-09	up	LOC_Os04g43990	1.14394	1.05e-05	up	LOC_Os11g07670	1.64902	0.000658102	up	LOC_Os07g13600	1.77763	0.00185051	up	LOC_Os08g35630	2.228	2.74e-08	up	LOC_Os04g42800	1.64403	1.3e-15	up
LOC_Os03g52680	1.13126	0.000518022	up	LOC_Os04g52361	-1.14269	5.7e-10	down	LOC_Os12g38850	1.08662	2.51e-05	up	LOC_Os09g29690	3.02445	0.000215863	up	LOC_Os03g15050	1.43941	1.16e-14	up	LOC_Os06g40090	1.78444	2.67e-07	up	LOC_Os09g15850	1.25156	0.0287777	up	LOC_Os02g30630	1.06767	1.42e-27	up	LOC_Os03g14910	7.36254	6.63e-06	up
LOC_Os01g24940	1.54027	0.00288899	up	LOC_Os07g47970	-1.05852	0.0140224	down	LOC_Os02g30974	1.50827	0.00087971	up	LOC_Os11g43450	1.03809	0.0229374	up	LOC_Os01g13480	1.19559	6.32e-13	up	LOC_Os08g37970	1.01646	0.0395954	up	LOC_Os03g31160	1.22249	2.63e-05	up	LOC_Os11g35240	3.28499	0.000453819	up	LOC_Os12g02540	2.70503	5.32e-34	up
LOC_Os05g34980	1.21419	1.96e-12	up	LOC_Os01g24490	-1.03509	0.0239865	down	LOC_Os06g25294	1.91332	0.000161757	up	LOC_Os06g06600	1.03645	8.72e-28	up	LOC_Os08g04830	1.69168	2.04e-38	up	LOC_Os02g33000	2.22459	3.85e-09	up	LOC_Os03g58070	1.01978	2.75e-27	up	LOC_Os02g35460	2.19103	0.0322285	up	LOC_Os08g06380	1.11128	0.000985646	up
LOC_Os04g10350	1.74134	2.1e-11	up	LOC_Os09g37080	-1.76583	0.0386888	down	LOC_Os04g16734	1.28748	0.00208668	up	Oryza_sativa_newGene_568	1.12499	5.85e-07	up	LOC_Os07g42910	1.20706	0.012393	up	LOC_Os05g33580	2.66811	3.68e-09	up	LOC_Os08g35190	1.57125	4.68e-43	up	LOC_Os02g52250	1.1603	1.53e-13	up	LOC_Os01g58020	2.05478	0.00177731	up
LOC_Os05g08480	1.45618	0.000405145	up	LOC_Os08g13840	-1.01011	2.36e-08	down	LOC_Os09g23399	8.65246	7.34e-11	up	LOC_Os07g40230	1.28921	2.2e-05	up	LOC_Os08g40500	1.05812	1.92e-06	up	LOC_Os05g32980	1.14012	0.00596667	up	LOC_Os07g47370	1.67396	6.01e-06	up	LOC_Os10g22100	1.23117	6.18e-09	up	LOC_Os06g01250	3.03054	1.18e-25	up
Oryza_sativa_newGene_4388	9.94632	1.21e-13	up	Oryza_sativa_newGene_4593	-1.12943	0.041171	down	LOC_Os08g35420	2.28927	0.00030019	up	LOC_Os01g19160	2.44399	2.52e-08	up	LOC_Os02g46340	1.19711	1.3e-06	up	LOC_Os03g07120	1.04858	0.00501187	up	LOC_Os02g06260	1.28482	0.0396173	up	LOC_Os03g12890	2.14231	6.24e-25	up	LOC_Os07g18750	1.9169	0.000436422	up
LOC_Os09g30454	1.44551	3.73e-08	up	LOC_Os01g08860	-1.22052	0.000533148	down	LOC_Os08g41550	2.22269	7.28e-06	up	LOC_Os05g03490	1.39042	6.44e-25	up	LOC_Os07g40220	1.6584	0.00101429	up	LOC_Os04g53760	1.23524	1.01e-10	up	LOC_Os08g33100	1.38295	5.68e-08	up	LOC_Os09g17920	1.24317	0.0109684	up	LOC_Os05g45440	1.00865	0.0248696	up
LOC_Os08g43960	1.09451	0.0154381	up	LOC_Os09g15570	-1.55081	0.0211889	down	LOC_Os12g16250	1.508	0.00203099	up	LOC_Os01g68730	2.10229	1.61e-05	up	Oryza_sativa_newGene_4793	4.15785	3.52e-33	up	LOC_Os10g32760	1.70761	1.44e-11	up	Oryza_sativa_newGene_4033	1.69109	2.45e-06	up	LOC_Os03g19670	1.20015	0.0211717	up	LOC_Os03g54040	1.0378	0.00274499	up
LOC_Os04g15580	1.51093	0.000176848	up	LOC_Os04g43550	-1.09411	0.000684054	down	LOC_Os05g29170	1.11565	7.36e-07	up	LOC_Os12g07760	1.31331	0.00508987	up	LOC_Os06g13580	1.32942	0.000693176	up	LOC_Os03g17600	2.64903	3.07e-87	up	Oryza_sativa_newGene_4035	1.23738	0.0401696	up	LOC_Os05g41100	1.02508	1.14e-08	up	LOC_Os04g53230	1.09906	2.59e-06	up
LOC_Os11g42970	1.30602	5.16e-07	up	LOC_Os02g44710	-1.64628	1.27e-20	down	LOC_Os08g16050	1.10939	2.35e-09	up	LOC_Os10g17520	1.12666	1.13e-05	up	LOC_Os10g26250	3.09191	5.86e-10	up	LOC_Os03g25869	4.95951	4.73e-20	up	LOC_Os04g54210	3.34672	3.28e-52	up	Oryza_sativa_newGene_1548	2.67923	1.61e-06	up	LOC_Os10g04110	1.16902	0.0161688	up
LOC_Os09g32570	1.68166	2.18e-06	up	Oryza_sativa_newGene_2298	-1.06213	0.0266361	down	LOC_Os10g07010	3.37807	0.0420384	up	LOC_Os06g07030	1.1426	3.05e-08	up	LOC_Os05g07680	1.08927	0.000248032	up	LOC_Os05g13360	3.45184	2.2e-35	up	LOC_Os02g50660	1.6395	2.38e-05	up	LOC_Os07g44190	1.08385	1.59e-05	up	LOC_Os07g48570	1.01905	2.18e-08	up
LOC_Os03g05990	2.31618	0.00070976	up	LOC_Os05g51050	-1.19076	0.00411429	down	LOC_Os09g35940	1.10885	1.94e-10	up	LOC_Os03g17084	1.10854	3.77e-22	up	LOC_Os02g33060	1.55136	1.21e-07	up	LOC_Os06g14450	1.64992	5.89e-09	up	Oryza_sativa_newGene_893	1.49611	0.000123706	up	LOC_Os02g02424	1.0151	5.37e-11	up	LOC_Os03g10100	1.21978	0.0281912	up
LOC_Os07g15500	1.17156	0.000495693	up	LOC_Os02g46030	-1.22894	0.005481	down	LOC_Os06g50910	1.12664	0.0220847	up	Oryza_sativa_newGene_3813	1.31562	0.0271751	up	LOC_Os05g47650	1.28984	1.84e-07	up	LOC_Os12g26510	1.80044	0.00440454	up	LOC_Os11g32360	1.19953	1.42e-10	up	Oryza_sativa_newGene_4240	1.37801	0.0122904	up	LOC_Os05g05140	1.09366	2.22e-14	up
LOC_Os08g40850	1.98115	3.01e-09	up	LOC_Os12g38400	-1.07256	0.001264	down	LOC_Os04g26320	8.21594	8.72e-24	up	LOC_Os08g28030	1.04795	1.36e-06	up	LOC_Os07g41180	1.27089	0.0130732	up	LOC_Os07g06800	4.00218	2.97e-38	up	LOC_Os03g28980	1.64401	0.0223071	up	Oryza_sativa_newGene_4244	1.22916	0.000358248	up	LOC_Os10g40510	1.697	0.00385727	up
LOC_Os04g07110	2.05943	2.8e-06	up	LOC_Os02g12900	-1.23311	0.0175573	down	LOC_Os02g09050	1.02573	0.0117194	up	LOC_Os01g52851	1.2717	4.45e-06	up	LOC_Os08g04310	1.07382	5.89e-10	up	LOC_Os03g10650	1.03778	6.41e-23	up	LOC_Os04g29680	1.58127	3.73e-06	up	LOC_Os06g43150	1.30154	0.00996506	up	LOC_Os11g24510	1.56389	2.5e-36	up
LOC_Os04g46210	1.23092	0.0462296	up	LOC_Os01g31370	-3.1846	0.00023296	down	LOC_Os02g05920	2.63612	3.82e-11	up	LOC_Os08g06880	1.16171	0.0131192	up	LOC_Os02g04550	1.15095	0.000446129	up	LOC_Os07g07540	1.25553	2.79e-42	up	LOC_Os02g27594	1.29118	2.29e-41	up	LOC_Os08g08586	1.16645	1.58e-18	up	LOC_Os03g28170	3.03298	5.77e-17	up
LOC_Os02g26190	1.57894	7.24e-07	up	LOC_Os04g01890	-2.43163	0.0012437	down	LOC_Os02g07400	1.16637	0.013818	up	LOC_Os08g09020	2.80673	4.61e-06	up	LOC_Os03g07100	2.14288	6.75e-15	up	LOC_Os10g12050	3.05877	9.84e-34	up	Oryza_sativa_newGene_2695	1.60986	0.000489162	up	LOC_Os08g42840	1.96584	0.000790854	up	LOC_Os03g03910	1.37721	1.58e-14	up
LOC_Os05g42040	1.15727	1.72e-11	up	LOC_Os03g60080	-1.51964	3.96e-22	down	LOC_Os01g02790	4.69909	1.68e-27	up	LOC_Os02g09260	2.73524	6.24e-06	up	LOC_Os03g52390	1.40259	0.0164175	up	LOC_Os01g25540	1.10094	2.14e-09	up	Oryza_sativa_newGene_2693	1.03161	0.0467053	up	LOC_Os12g36850	3.46479	0.0116676	up	LOC_Os09g28720	2.02937	0.000540968	up
LOC_Os01g45290	6.96412	3.04e-09	up	LOC_Os02g04130	-2.3707	1.4e-27	down	LOC_Os11g42390	5.44568	1.76e-14	up	Oryza_sativa_newGene_2021	1.80943	7.68e-34	up	Oryza_sativa_newGene_2911	1.55959	0.00375663	up	LOC_Os05g38420	2.1036	5.35e-08	up	LOC_Os10g05530	1.13233	0.000385189	up	LOC_Os02g43020	1.15727	5.11e-10	up	LOC_Os11g33320	1.33145	0.0182637	up
LOC_Os01g01940	3.26846	2.55e-08	up	LOC_Os04g48484	-1.77879	8.23e-20	down	LOC_Os07g40920	2.46527	6.34e-10	up	LOC_Os04g59300	2.109	3.44e-07	up	LOC_Os09g19310	1.01586	7.2e-05	up	LOC_Os06g03640	1.53723	1.41e-11	up	LOC_Os07g09760	1.06561	2.06e-07	up	LOC_Os06g13090	1.22081	1.39e-05	up	LOC_Os05g49140	1.48059	2.76e-16	up
LOC_Os02g57860	9.74678	7.69e-12	up	LOC_Os03g55320	-1.15235	2.36e-10	down	Oryza_sativa_newGene_3474	2.08574	1.36e-06	up	LOC_Os01g07950	1.11504	5.47e-22	up	LOC_Os12g35480	1.6787	0.000350962	up	LOC_Os11g40830	1.27611	0.0194346	up	LOC_Os05g25320	1.11522	1.03e-06	up	LOC_Os01g45520	1.52626	0.0219432	up	LOC_Os06g49790	1.77829	7.34e-15	up
LOC_Os06g11830	8.62263	8.37e-10	up	LOC_Os09g02814	-1.31729	0.00182788	down	LOC_Os11g29960	2.62165	4.45e-15	up	LOC_Os08g29020	1.34531	1.12e-18	up	LOC_Os10g01820	2.60268	8.57e-06	up	LOC_Os07g37700	1.55605	0.000487544	up	LOC_Os01g60920	1.37153	0.000418054	up	LOC_Os02g28334	2.15725	0.000797843	up	LOC_Os08g42700	1.12951	1.89e-05	up
LOC_Os07g25540	1.50019	0.00109843	up	LOC_Os05g09724	-1.18582	0.00860638	down	LOC_Os03g59190	3.33944	3.93e-77	up	LOC_Os09g25070	4.2802	4.47e-08	up	LOC_Os04g27340	1.86985	2.52e-07	up	LOC_Os05g48690	1.04385	3.11e-12	up	LOC_Os12g32470	1.84178	0.000219967	up	LOC_Os01g41240	3.46715	1.76e-10	up	LOC_Os01g10810	1.13789	1.14e-05	up
LOC_Os11g10290	1.3833	2.83e-10	up	LOC_Os12g38300	-1.88298	0.00161254	down	LOC_Os02g39090	1.27791	0.000180634	up	LOC_Os04g33870	3.32732	9.41e-07	up	LOC_Os05g06970	1.0831	1.37e-06	up	LOC_Os07g44900	1.15311	0.0108793	up	LOC_Os10g39680	1.10209	0.0190816	up	LOC_Os12g44030	1.06523	0.000223663	up	LOC_Os01g34850	2.20821	1.92e-06	up
LOC_Os01g14410	1.066	0.00320514	up	LOC_Os08g29980	-1.35182	0.0107747	down	LOC_Os02g33060	1.73367	1.51e-16	up	LOC_Os08g39730	2.04781	0.000200418	up	LOC_Os05g07880	2.05237	3.89e-07	up	LOC_Os02g15290	2.25616	9.06e-08	up	LOC_Os05g49390	1.25224	0.00827893	up	LOC_Os03g14910	1.26709	0.000679552	up	LOC_Os08g35620	1.19837	2.84e-25	up
LOC_Os01g64120	1.27925	4.32e-05	up	LOC_Os10g36980	-1.25357	0.000432269	down	LOC_Os01g66760	3.34602	3.57e-11	up	LOC_Os02g16060	1.93768	1.4e-06	up	LOC_Os11g47830	1.26847	3.53e-23	up	LOC_Os08g30210	1.83879	4.52e-06	up	LOC_Os10g36680	1.21269	2.17e-07	up	LOC_Os12g02540	1.3046	9.3e-08	up	LOC_Os10g16974	1.12565	0.000697689	up
LOC_Os05g36184	1.89625	0.00207027	up	LOC_Os01g11660	-1.38876	0.0106642	down	LOC_Os02g05686	3.03075	5.35e-22	up	Oryza_sativa_newGene_3920	1.76908	0.000564523	up	LOC_Os08g32080	1.08803	1.72e-17	up	LOC_Os11g10990	2.29959	9.29e-84	up	LOC_Os03g42480	1.24733	0.000886162	up	LOC_Os01g43372	2.41355	0.0224541	up	LOC_Os02g58310	7.10345	7.75e-158	up
LOC_Os05g36186	2.61898	7.25e-07	up	LOC_Os07g36170	-1.18743	9.17e-06	down	LOC_Os05g47650	1.09935	1.35e-05	up	LOC_Os06g35550	1.55164	6.73e-09	up	LOC_Os04g23140	1.02054	7.24e-21	up	LOC_Os02g38750	3.24561	0.00023327	up	LOC_Os12g01860	1.74791	2.55e-13	up	LOC_Os02g14760	1.07253	3.47e-08	up	LOC_Os02g41710	1.4155	7.08e-09	up
LOC_Os01g59819	2.28078	1.54e-33	up	Oryza_sativa_newGene_706	-1.30749	0.00572859	down	Oryza_sativa_newGene_3872	2.1047	9.72e-05	up	LOC_Os01g58130	1.49198	0.00139615	up	LOC_Os06g51260	1.84711	1.17e-36	up	LOC_Os09g31360	1.17535	5.27e-21	up	LOC_Os12g37415	1.45379	1.71e-05	up	LOC_Os08g14940	2.05784	3.52e-07	up	LOC_Os08g08500	1.01197	1.29e-08	up
LOC_Os03g45450	1.31596	0.00248496	up	Oryza_sativa_newGene_4237	-1.36953	0.00865571	down	Oryza_sativa_newGene_3871	7.26533	0.000114098	up	LOC_Os01g23580	1.04887	0.0201619	up	LOC_Os01g37350	1.62328	2.61e-12	up	LOC_Os04g48830	1.90891	1.62e-21	up	LOC_Os12g37410	1.19147	2.83e-31	up	LOC_Os02g56300	1.05355	0.00299973	up	LOC_Os06g29790	1.21027	0.000955939	up
LOC_Os05g45070	1.18959	0.00588226	up	LOC_Os07g04020	-1.58646	0.036008	down	LOC_Os01g57968	1.84464	2.87e-09	up	LOC_Os08g18910	1.35327	0.00833707	up	LOC_Os12g41710	2.32337	3.84e-24	up	LOC_Os05g39930	1.36699	2.06e-10	up	LOC_Os05g06530	1.38062	3.12e-08	up	LOC_Os08g18079	1.01497	0.0497406	up	LOC_Os06g02590	1.89814	2.7e-21	up
LOC_Os04g21890	1.32714	0.00070471	up	LOC_Os07g05840	-4.03797	2.03e-05	down	LOC_Os01g57964	1.12482	0.00136172	up	LOC_Os11g37950	2.14518	0.00263399	up	LOC_Os05g20450	1.80354	0.000240029	up	LOC_Os01g49560	1.2161	0.00392518	up	LOC_Os06g41660	1.00951	0.000185997	up	LOC_Os02g53080	1.07678	4.54e-12	up	LOC_Os07g32570	2.00036	4.1e-13	up
LOC_Os05g03640	1.84618	4.66e-06	up	LOC_Os01g53779	-1.62247	4.81e-09	down	LOC_Os02g12010	5.32961	3.4e-29	up	LOC_Os11g37970	2.30172	1.1e-14	up	LOC_Os11g45190	1.54788	8.62e-08	up	LOC_Os01g04230	1.92036	3.91e-05	up	LOC_Os06g46120	1.31077	0.000611628	up	LOC_Os08g20500	1.47289	0.000996715	up	LOC_Os04g37550	1.17628	0.00102031	up
LOC_Os07g19130	1.3663	0.00492435	up	LOC_Os02g27200	-1.22713	0.0196114	down	LOC_Os12g31410	1.23632	0.00977677	up	LOC_Os01g50730	1.7245	2.93e-19	up	LOC_Os06g04230	3.05597	1.05e-42	up	LOC_Os01g70210	1.15015	4.26e-26	up	LOC_Os06g10360	2.18387	6.29e-05	up	LOC_Os06g41450	1.02131	0.000276713	up	LOC_Os12g01530	1.66763	1.16e-20	up
LOC_Os05g07010	1.61969	8.71e-07	up	LOC_Os11g04030	-1.17561	8.51e-08	down	LOC_Os04g31790	2.45651	3.41e-20	up	LOC_Os08g04780	1.03705	3.82e-22	up	LOC_Os01g70740	1.1005	1.38e-29	up	LOC_Os04g51820	2.87191	4.77e-05	up	LOC_Os12g03094	1.76487	5.49e-07	up	LOC_Os06g50040	1.29472	4.93e-16	up	LOC_Os04g41560	1.5118	3.58e-80	up
LOC_Os03g01300	1.52646	7.07e-11	up	LOC_Os05g08860	-2.10035	1.98e-13	down	LOC_Os05g48160	1.00364	1.04e-08	up	LOC_Os08g28170	1.10258	0.000417493	up	LOC_Os09g19290	1.541	6.06e-10	up	LOC_Os07g44290	1.29603	6e-11	up	Oryza_sativa_newGene_2750	1.44471	3.67e-09	up	LOC_Os07g07900	1.86192	1.44e-12	up	LOC_Os06g01972	1.80216	0.000255296	up
LOC_Os06g28240	1.80575	0.000394394	up	LOC_Os05g02520	-1.19972	2.35e-18	down	LOC_Os01g17170	1.03813	9.31e-10	up	LOC_Os01g37370	1.20853	0.00877719	up	LOC_Os06g47320	1.25777	6.76e-20	up	LOC_Os06g04680	1.26129	3.17e-14	up	LOC_Os01g46230	1.03063	0.00625733	up	LOC_Os04g32000	1.20915	1.19e-06	up	LOC_Os12g08830	2.31626	8.55e-45	up
LOC_Os06g09260	7.12622	7.13e-13	up	LOC_Os05g25920	-1.3748	0.000299451	down	LOC_Os12g11830	10.4111	3.72e-16	up	LOC_Os03g41675	1.11285	0.017902	up	LOC_Os10g08018	1.03097	4.57e-05	up	LOC_Os11g05980	3.04883	3.37e-29	up	LOC_Os06g23800	1.54007	3.6e-06	up	LOC_Os09g31470	1.04847	1.33e-08	up	LOC_Os09g27010	1.3459	0.0108159	up
LOC_Os05g46830	1.24696	8.94e-15	up	LOC_Os02g56310	-1.72963	6.52e-13	down	LOC_Os03g43490	11.6349	8.5e-20	up	LOC_Os04g30200	1.07734	4.08e-11	up	LOC_Os05g50380	1.30219	1.66e-09	up	LOC_Os01g15830	1.52543	2.98e-11	up	LOC_Os11g02240	1.68713	1.52e-62	up	LOC_Os09g31478	1.62284	7.13e-08	up	LOC_Os07g02060	1.39987	1.07e-06	up
LOC_Os12g39640	1.11589	6.94e-06	up	LOC_Os01g53090	-1.41528	9.9e-07	down	LOC_Os04g15550	13.0054	3.48e-25	up	LOC_Os07g48010	1.70183	2.14e-05	up	LOC_Os09g10950	1.09471	0.0173663	up	LOC_Os09g35880	2.10482	1.21e-125	up	LOC_Os05g30340	1.50772	0.000365737	up	LOC_Os03g42600	1.16019	0.0116334	up	LOC_Os04g46990	1.23817	0.000510329	up
LOC_Os07g48020	1.27535	1.18e-25	up	LOC_Os05g47960	-2.71795	9.69e-14	down	LOC_Os09g37200	3.07127	1.9e-07	up	LOC_Os10g41790	1.08671	8.79e-10	up	LOC_Os03g60850	1.17448	4.84e-09	up	LOC_Os03g13810	1.22731	6.24e-16	up	LOC_Os04g49310	1.32342	0.0332065	up	LOC_Os05g31160	1.09958	0.00133399	up	LOC_Os03g52170	2.31691	3.21e-66	up
LOC_Os02g02240	9.83604	8.92e-13	up	LOC_Os01g48446	-2.5539	1.34e-32	down	LOC_Os06g30860	1.30056	0.0161216	up	LOC_Os02g02780	3.00592	3.87e-29	up	LOC_Os01g28790	1.67874	1.2e-62	up	LOC_Os01g57004	1.51641	0.0038597	up	LOC_Os03g55230	2.01669	8.98e-16	up	Oryza_sativa_newGene_1128	1.07493	0.0275433	up	LOC_Os03g43720	2.33064	1.37e-123	up
LOC_Os01g71790	1.17535	4.08e-06	up	LOC_Os10g04074	-1.41581	0.0383887	down	LOC_Os03g61470	3.45029	1.5e-06	up	LOC_Os07g35510	1.09936	8.79e-14	up	LOC_Os01g36229	1.24975	7.37e-06	up	LOC_Os04g38910	1.75396	0.0431113	up	LOC_Os05g45270	1.34636	4.17e-06	up	Oryza_sativa_newGene_2335	1.14742	0.0162373	up	Oryza_sativa_newGene_1372	3.87485	1.1e-25	up
LOC_Os06g20900	2.17484	9.76e-08	up	LOC_Os02g37300	-2.12493	1.01e-22	down	LOC_Os01g57560	1.46307	4.2e-06	up	LOC_Os03g51200	2.35256	0.0124333	up	LOC_Os01g06560	2.19403	0.0134889	up	LOC_Os05g37660	1.14414	5.64e-13	up	LOC_Os10g10130	1.38382	8.74e-23	up	LOC_Os04g09900	4.6332	0.0268056	up	LOC_Os05g32970	1.42609	2.63e-19	up
LOC_Os02g15280	2.70102	3.6e-21	up	LOC_Os05g01350	-1.0675	0.0392543	down	LOC_Os01g56380	1.98938	4.06e-08	up	LOC_Os09g18050	2.26672	0.000154099	up	LOC_Os02g03270	1.08182	0.0209274	up	LOC_Os01g51410	1.97454	5.45e-113	up	LOC_Os04g49739	2.00364	1.47e-05	up	LOC_Os03g10100	1.18939	0.0279366	up	LOC_Os12g06780	1.02831	3.88e-05	up
LOC_Os09g17630	1.04447	5.63e-10	up	LOC_Os10g39300	-2.52424	1.47e-08	down	LOC_Os11g03484	2.14572	3.44e-06	up	LOC_Os01g21160	1.45745	1.96e-19	up	Oryza_sativa_newGene_299	9.36757	4.32e-16	up	LOC_Os03g19070	2.07386	0.0180987	up	LOC_Os05g01910	1.12875	1.98e-06	up	LOC_Os01g03330	1.17299	6.79e-06	up	LOC_Os08g13930	1.35481	5.74e-24	up
LOC_Os03g15000	1.07913	3.01e-09	up	LOC_Os11g04954	-1.72053	3.27e-10	down	LOC_Os10g30640	1.00887	0.000329164	up	LOC_Os09g11490	1.24267	1.27e-05	up	Oryza_sativa_newGene_124	1.25722	3.58e-17	up	LOC_Os11g06820	1.85878	0.000109864	up	LOC_Os03g02550	1.72136	1.45e-24	up	LOC_Os04g40470	1.58376	0.0209255	up	LOC_Os02g14980	1.04808	5.55e-10	up
LOC_Os04g01650	1.24493	0.0231008	up	LOC_Os10g40520	-2.02847	7.43e-08	down	LOC_Os09g19290	1.04554	5.95e-12	up	LOC_Os10g36030	1.45687	1.22e-07	up	LOC_Os05g06399	2.40068	5.89e-31	up	LOC_Os03g49630	2.08218	4.55e-117	up	LOC_Os01g42780	1.21267	0.00384522	up	LOC_Os07g03279	2.97226	0.0040912	up	LOC_Os02g56380	2.0789	0.00484959	up
LOC_Os02g26800	1.24488	3.33e-12	up	LOC_Os01g25189	-1.81249	0.00204498	down	LOC_Os11g07930	1.39243	1.61e-05	up	LOC_Os05g39140	1.07133	0.0201333	up	LOC_Os01g02710	1.07164	3.87e-06	up	LOC_Os01g40550	3.15484	0.000319354	up	Oryza_sativa_newGene_3445	1.71237	0.00272379	up	LOC_Os03g53510	1.04565	8.54e-05	up	LOC_Os08g04840	2.42903	1.05e-28	up
LOC_Os01g48620	1.11317	0.001866	up	LOC_Os05g44900	-2.0237	1.82e-21	down	LOC_Os10g10149	2.40972	0.000932379	up	LOC_Os03g15960	2.85577	3.79e-56	up	LOC_Os09g31300	1.30907	1.18e-23	up	LOC_Os01g33770	1.2264	0.005102	up	LOC_Os06g36910	1.45254	1.4e-06	up	LOC_Os03g61150	2.61341	1.49e-14	up	LOC_Os05g06920	2.74404	0.00662674	up
LOC_Os03g59180	1.05422	2.47e-05	up	LOC_Os03g21740	-1.09229	4.95e-05	down	LOC_Os04g38260	1.26164	2.16e-08	up	LOC_Os06g48020	2.28965	4.67e-07	up	LOC_Os01g33490	1.01482	0.0124171	up	LOC_Os12g32760	2.98871	8.01e-87	up	LOC_Os07g23900	1.61579	2.66e-08	up	LOC_Os04g37760	1.51028	0.00123108	up	LOC_Os05g51630	1.05715	1.3e-09	up
LOC_Os03g40070	1.73415	4.67e-06	up	LOC_Os01g12790	-1.52614	0.0227247	down	LOC_Os01g12750	1.36613	9.25e-06	up	LOC_Os01g19490	1.43007	7.24e-18	up	Oryza_sativa_newGene_3386	1.4711	1.13e-32	up	LOC_Os02g45320	1.44736	8.35e-16	up	LOC_Os03g31890	1.34232	0.0209432	up	LOC_Os08g42700	2.81628	6.32e-07	up	LOC_Os03g21890	2.48101	1.32e-25	up
LOC_Os08g31000	1.60581	1.17e-09	up	LOC_Os01g73250	-1.03116	0.00352151	down	LOC_Os05g35100	8.02252	3.43e-08	up	LOC_Os02g48400	1.41741	1.63e-08	up	LOC_Os07g11300	1.0457	3.47e-06	up	LOC_Os09g07350	2.05879	7.58e-23	up	LOC_Os05g31570	1.90173	6.52e-37	up	LOC_Os02g49720	2.69173	1.72e-41	up	LOC_Os01g62870	1.16348	0.00590328	up
LOC_Os02g15540	1.0864	3.82e-10	up	LOC_Os01g58310	-1.39183	0.0186234	down	LOC_Os11g04490	1.18511	3.95e-06	up	LOC_Os04g18090	1.56074	3.28e-75	up	LOC_Os01g51670	1.33924	1.85e-18	up	LOC_Os06g05980	1.09838	0.0422609	up	LOC_Os09g15630	1.62869	1.33e-10	up	LOC_Os06g15660	1.436	0.0208809	up	LOC_Os02g36590	2.25601	4.92e-06	up
LOC_Os08g04340	1.48413	1.39e-06	up	LOC_Os08g35580	-4.40233	6.12e-06	down	LOC_Os04g32340	1.29079	1.83e-11	up	LOC_Os11g35450	1.1579	1.81e-05	up	LOC_Os05g48040	1.53488	5.85e-07	up	LOC_Os06g06180	1.996	5.89e-19	up	LOC_Os02g37920	2.05146	2.7e-39	up	LOC_Os01g59350	1.38883	8.51e-19	up	LOC_Os03g16860	1.50017	9.7e-08	up
LOC_Os01g45020	1.29275	0.00504121	up	LOC_Os12g13890	-2.57671	0.000144055	down	LOC_Os03g57149	1.05056	9.58e-07	up	Oryza_sativa_newGene_4299	1.09152	3.71e-05	up	LOC_Os07g44410	1.78032	2.37e-24	up	LOC_Os02g57060	2.4702	5.95e-131	up	LOC_Os08g13469	1.01033	1.77e-10	up	LOC_Os06g12470	1.05713	0.000232723	up	LOC_Os02g39710	1.94783	9.56e-61	up
LOC_Os03g47270	1.22991	0.000205422	up	LOC_Os09g20390	-2.30511	1.46e-20	down	LOC_Os01g53830	10.4196	9.84e-16	up	LOC_Os01g11910	1.15568	7.76e-05	up	LOC_Os03g45860	2.98896	7.6e-12	up	LOC_Os02g32580	1.35713	8.93e-15	up	LOC_Os03g60750	1.12515	4.07e-07	up	LOC_Os01g34850	1.56849	0.0156597	up	LOC_Os05g09440	2.09755	5.26e-09	up
LOC_Os01g70010	2.51286	1.52e-29	up	LOC_Os05g11840	-1.58282	0.00937071	down	LOC_Os04g46220	1.62066	1.47e-33	up	LOC_Os04g28040	1.00874	0.000659252	up	LOC_Os07g43820	2.90513	4.43e-07	up	LOC_Os02g52650	1.19608	7.77e-25	up	LOC_Os09g15639	1.68953	2.2e-05	up	LOC_Os09g31482	1.61185	1.04e-43	up	LOC_Os02g42940	1.30917	4.23e-19	up
LOC_Os12g04570	4.32236	5.95e-06	up	LOC_Os05g03620	-1.39481	9.04e-09	down	LOC_Os12g25800	1.70601	9.34e-06	up	LOC_Os07g44299	2.29015	7.19e-05	up	LOC_Os08g30780	2.78949	2.23e-19	up	LOC_Os07g02780	1.13695	0.00446635	up	LOC_Os05g27780	1.09984	1.2e-19	up	LOC_Os08g08500	1.13589	7.54e-11	up	LOC_Os02g47810	1.41253	0.0281701	up
LOC_Os02g17534	1.33742	3.41e-21	up	LOC_Os03g30470	-2.79269	0.000211505	down	LOC_Os02g34380	1.94413	0.0346199	up	LOC_Os07g43800	2.445	9.26e-20	up	LOC_Os07g03368	1.16575	1.95e-09	up	LOC_Os05g50910	1.51658	2.57e-13	up	LOC_Os04g02070	1.0763	1.82e-15	up	LOC_Os02g04230	1.21002	5.7e-05	up	LOC_Os05g25650	2.07202	6.36e-05	up
LOC_Os03g16390	1.17776	1.14e-13	up	Oryza_sativa_newGene_666	-1.15017	7.27e-05	down	LOC_Os04g27430	1.68842	9.33e-05	up	LOC_Os08g26220	3.33517	4.9e-09	up	LOC_Os09g20040	1.04211	0.0266012	up	LOC_Os03g10180	1.55962	1.83e-100	up	LOC_Os02g36710	1.10003	2.32e-14	up	LOC_Os11g03820	4.22961	5.47e-54	up	LOC_Os01g15900	3.40146	6.26e-68	up
LOC_Os08g35305	9.04317	2.38e-15	up	LOC_Os01g14550	-1.05625	0.0169842	down	LOC_Os10g40934	1.04325	1.2e-10	up	LOC_Os10g30070	1.36853	6.52e-09	up	LOC_Os04g38540	1.89527	0.000128615	up	LOC_Os07g35880	4.4939	3.53e-18	up	LOC_Os07g42080	1.06636	0.0014545	up	LOC_Os09g11480	1.77309	1.48e-08	up	LOC_Os10g02340	1.75459	0.00372468	up
LOC_Os05g41010	1.09999	0.000591236	up	LOC_Os11g30360	-1.16265	0.0287121	down	LOC_Os01g37590	2.09642	3.35e-14	up	LOC_Os08g25280	1.19791	2.34e-06	up	LOC_Os08g32085	1.03946	3e-16	up	LOC_Os11g01570	1.25785	0.000364137	up	LOC_Os02g29150	1.51784	0.0159824	up	LOC_Os08g13440	1.00908	0.000716597	up	LOC_Os12g42400	1.79446	0.00652082	up
LOC_Os03g09170	1.48759	0.000162743	up	LOC_Os06g08884	-1.11302	8.36e-07	down	LOC_Os11g14930	8.8239	5.01e-10	up	LOC_Os01g52730	1.23698	1.6e-12	up	LOC_Os04g27430	1.44754	0.0162869	up	LOC_Os03g03510	1.84792	4.06e-18	up	LOC_Os08g25250	1.60047	1.65e-05	up	LOC_Os03g16960	1.7523	0.019642	up	LOC_Os08g44870	1.01996	2.4e-07	up
LOC_Os03g01940	8.07486	2.94e-06	up	LOC_Os02g52670	-4.48054	2.55e-06	down	LOC_Os07g34550	10.7403	7.06e-33	up	LOC_Os06g12649	1.13605	4.99e-11	up	LOC_Os03g24820	4.07804	7.41e-07	up	LOC_Os03g12840	1.7622	2.3e-64	up	LOC_Os08g20090	3.08418	0.00225025	up	LOC_Os07g35350	3.83607	1.84e-06	up	LOC_Os12g05655	1.37046	0.000712632	up
LOC_Os02g43370	5.99695	1.42e-15	up	LOC_Os05g03070	-1.08076	0.000342179	down	LOC_Os05g31020	1.403	0.0192986	up	LOC_Os02g52490	1.80577	0.000921366	up	LOC_Os10g40934	1.51421	2.46e-14	up	LOC_Os06g19970	1.26734	4.92e-09	up	LOC_Os11g10160	1.14073	0.00547472	up	LOC_Os07g02060	1.4233	0.00039213	up	LOC_Os01g40070	1.49467	1.38e-12	up
LOC_Os12g39310	1.48769	0.000236779	up	LOC_Os03g21040	-1.1283	0.0127563	down	LOC_Os05g49250	1.51438	2.75e-08	up	LOC_Os01g48360	1.06427	9.54e-05	up	LOC_Os11g05394	1.15908	4.19e-26	up	LOC_Os01g25010	3.24056	1.18e-17	up	LOC_Os01g53660	1.31886	8.01e-11	up	LOC_Os11g40770	1.18203	0.0337693	up	LOC_Os06g40510	1.68894	4.74e-13	up
LOC_Os12g38040	1.10302	0.00362928	up	LOC_Os01g12690	-2.18766	0.000899141	down	LOC_Os03g16430	1.15996	9.92e-10	up	LOC_Os01g48940	1.80441	2.1e-29	up	LOC_Os08g29660	1.88479	8.08e-39	up	LOC_Os04g39140	1.0311	2.81e-06	up	LOC_Os08g30370	1.40654	2e-05	up	LOC_Os01g68740	1.26491	6.4e-06	up	LOC_Os07g18874	1.78827	1.12e-05	up
LOC_Os07g46510	1.43201	2.74e-08	up	LOC_Os01g58420	-2.5605	1.4e-115	down	LOC_Os04g02920	1.24614	0.00126042	up	LOC_Os03g08624	1.41124	7.09e-33	up	LOC_Os08g09690	1.08383	4.32e-05	up	LOC_Os02g18450	1.61548	1.36e-26	up	LOC_Os03g02110	1.18357	4.23e-08	up	Oryza_sativa_newGene_4823	1.64713	2.02e-22	up	LOC_Os03g08170	1.11485	0.00173414	up
LOC_Os04g49460	1.05948	0.0308946	up	LOC_Os01g60640	-4.12805	7.08e-26	down	LOC_Os08g37570	1.09607	0.031214	up	LOC_Os07g27430	1.01637	0.000132616	up	LOC_Os01g71830	3.51407	6.47e-17	up	LOC_Os11g38810	1.8577	1.94e-12	up	LOC_Os05g07560	2.43547	0.00361595	up	LOC_Os03g43720	1.19147	5.97e-34	up	LOC_Os04g48840	1.93953	0.00423511	up
LOC_Os01g70820	1.66739	2.68e-20	up	LOC_Os12g17430	-1.17262	0.0362233	down	LOC_Os02g24634	1.15603	1.28e-05	up	LOC_Os04g48260	1.27244	8.33e-13	up	LOC_Os07g08150	3.96023	4.8e-10	up	LOC_Os02g42990	1.1997	1.3e-11	up	LOC_Os03g15230	1.57217	9.21e-17	up	LOC_Os12g23250	1.10063	0.0480814	up	LOC_Os02g29510	3.49618	8.75e-60	up
LOC_Os07g33910	1.25842	0.000139393	up	Oryza_sativa_newGene_2622	-1.2707	0.00842404	down	LOC_Os02g24632	1.34481	4.38e-07	up	LOC_Os03g13450	1.98509	3.24e-05	up	LOC_Os02g30714	1.00368	0.0365266	up	LOC_Os05g46550	1.18243	0.0256004	up	LOC_Os02g33070	1.54903	3.55e-38	up	Oryza_sativa_newGene_1372	1.78059	3.05e-06	up	LOC_Os04g52479	1.61751	2.9e-12	up
LOC_Os03g17480	1.40231	0.00532429	up	LOC_Os06g08920	-1.23797	0.00312846	down	LOC_Os12g24650	1.73051	1.38e-05	up	LOC_Os05g46290	1.60716	5.21e-16	up	LOC_Os03g05660	1.40888	3.77e-16	up	LOC_Os01g73960	1.08374	1.57e-27	up	LOC_Os05g01590	1.10298	0.0072759	up	LOC_Os09g26004	1.01539	4.5e-07	up	LOC_Os04g50204	1.50647	7.65e-19	up
LOC_Os09g35600	1.7963	1.15e-05	up	LOC_Os12g02450	-2.38798	0.022638	down	LOC_Os11g38580	1.11576	0.000414156	up	LOC_Os06g26270	1.07658	0.0469156	up	LOC_Os05g48700	2.77402	2.24e-09	up	LOC_Os02g43340	3.48282	1.42e-37	up	LOC_Os11g05494	3.18777	1.01e-22	up	LOC_Os06g22925	1.30685	0.0322385	up	LOC_Os02g43970	1.73325	0.00323341	up
LOC_Os06g49050	1.56987	0.0392693	up	LOC_Os09g15370	-1.95251	0.000160542	down	Oryza_sativa_newGene_2321	5.8639	7.3e-10	up	LOC_Os10g18480	1.85912	0.000472146	up	LOC_Os10g25620	1.79876	0.00111262	up	LOC_Os03g38730	1.70096	1.31e-124	up	LOC_Os02g37630	1.59655	0.0248368	up	LOC_Os11g36790	2.12245	1.67e-09	up	LOC_Os04g56240	2.13195	3.22e-17	up
LOC_Os03g56220	1.1169	1.33e-05	up	LOC_Os02g56920	-1.98781	0.01167	down	LOC_Os03g42040	1.44503	0.00228491	up	LOC_Os04g52090	2.19454	1.45e-44	up	LOC_Os02g13370	3.8023	2.16e-13	up	LOC_Os07g12340	1.29084	2.28e-14	up	LOC_Os10g21660	1.35445	0.00148805	up	LOC_Os11g07960	1.21365	7.42e-09	up	LOC_Os02g02380	3.88302	6.11e-32	up
LOC_Os11g25330	6.3845	1.57e-13	up	LOC_Os08g16660	-1.68148	0.0053528	down	Oryza_sativa_newGene_4307	1.56529	0.0146343	up	LOC_Os11g45060	1.03764	0.000276654	up	Oryza_sativa_newGene_1402	1.548	6.2e-05	up	LOC_Os05g44300	3.15884	1.06e-66	up	LOC_Os07g38600	1.28972	1.18e-05	up	LOC_Os01g71340	3.925	2.48e-05	up	LOC_Os02g37700	2.67663	1.75e-12	up
Oryza_sativa_newGene_1223	2.37362	7.08e-12	up	LOC_Os09g35010	-3.71167	6.63e-15	down	LOC_Os05g25080	11.8392	3.37e-20	up	LOC_Os04g55600	2.78952	2.22e-20	up	LOC_Os11g38580	1.41562	0.00252827	up	LOC_Os02g34860	1.05367	0.00223453	up	LOC_Os02g44990	1.19978	1.98e-16	up	LOC_Os02g13060	1.00704	2.74e-20	up	LOC_Os01g62290	1.96464	5.49e-15	up
LOC_Os01g50170	1.07139	1.23e-05	up	LOC_Os02g47470	-3.50583	2.36e-13	down	LOC_Os11g08020	7.1817	2.35e-18	up	LOC_Os12g43450	3.41207	2.38e-17	up	LOC_Os03g40770	1.20448	0.000870526	up	LOC_Os03g30250	3.23406	5.48e-13	up	LOC_Os11g28530	2.55243	1.1e-08	up	LOC_Os04g32080	1.22876	0.0242954	up	LOC_Os10g33190	1.16674	0.000104038	up
LOC_Os02g10860	1.86898	3.08e-19	up	LOC_Os09g16510	-1.14419	1.09e-10	down	Oryza_sativa_newGene_210	6.87441	1.23e-07	up	LOC_Os11g40200	1.18535	1.24e-05	up	Oryza_sativa_newGene_2322	1.27153	0.0113708	up	LOC_Os12g13640	1.13014	0.000958865	up	Oryza_sativa_newGene_2923	1.12643	0.00167212	up	LOC_Os05g04584	1.00222	2.15e-06	up	LOC_Os05g02200	1.21763	0.0326562	up
LOC_Os02g40700	1.57712	2.17e-10	up	LOC_Os06g39110	-1.3385	2.97e-08	down	Oryza_sativa_newGene_211	8.04261	2.23e-20	up	LOC_Os07g10660	1.09661	3.66e-10	up	LOC_Os04g46600	1.83294	3.26e-10	up	LOC_Os04g49450	1.54442	4.58e-29	up	LOC_Os06g20310	1.42737	0.000118222	up	LOC_Os01g53390	1.06175	4.94e-06	up	LOC_Os12g42230	1.35765	2.87e-23	up
LOC_Os04g09720	2.05328	0.00570021	up	Oryza_sativa_newGene_166	-1.09762	0.000200753	down	Oryza_sativa_newGene_218	2.16723	1.84e-13	up	Oryza_sativa_newGene_1992	2.05706	4.09e-08	up	LOC_Os08g14810	1.45047	2.01e-05	up	LOC_Os05g32110	1.20293	3.52e-15	up	LOC_Os11g35850	2.285	1.59e-14	up	LOC_Os04g49370	1.36724	1.21e-10	up	LOC_Os01g66850	4.13922	2.74e-62	up
LOC_Os05g35430	1.82185	0.0170596	up	LOC_Os03g04070	-1.14356	0.000226233	down	Oryza_sativa_newGene_4754	2.27614	0.000364603	up	LOC_Os08g35319	2.04553	0.000189943	up	LOC_Os03g22490	1.07917	2.04e-28	up	LOC_Os02g45420	3.3277	0.000162369	up	LOC_Os06g09020	1.09165	0.0122693	up	LOC_Os02g39710	1.67004	1.12e-29	up	LOC_Os01g67810	1.87382	3.66e-05	up
LOC_Os01g50370	1.25903	1.15e-15	up	LOC_Os09g07640	-1.2532	0.00229415	down	LOC_Os10g21324	1.3027	0.0195413	up	LOC_Os10g01844	2.45197	2.98e-05	up	LOC_Os01g74490	1.03011	0.00390618	up	LOC_Os08g08120	3.06913	1.1e-55	up	Oryza_sativa_newGene_4183	1.28884	0.000137628	up	LOC_Os01g45640	1.38321	3.77e-07	up	LOC_Os03g14915	8.65375	7.58e-09	up
LOC_Os06g08510	3.38215	5.4e-09	up	Oryza_sativa_newGene_1877	-1.10429	0.0278403	down	LOC_Os10g26670	2.83979	7.96e-25	up	LOC_Os03g53910	1.42859	6.45e-18	up	LOC_Os08g08440	1.08863	0.00994346	up	LOC_Os02g13710	1.74822	0.000216236	up	Oryza_sativa_newGene_4180	1.97897	3.39e-06	up	LOC_Os12g42064	1.75302	0.000406375	up	LOC_Os01g21420	1.86102	1.67e-24	up
LOC_Os05g30700	1.05288	0.00957191	up	LOC_Os04g21690	-1.05937	0.0267765	down	LOC_Os01g70220	1.72074	0.000201295	up	LOC_Os07g35260	1.08423	3.08e-12	up	LOC_Os01g37410	1.95253	6.93e-05	up	LOC_Os02g56900	2.08693	4.87e-22	up	LOC_Os05g49740	1.53503	0.00377002	up	LOC_Os02g01280	1.15538	0.000146017	up	LOC_Os04g36062	2.42755	2.73e-41	up
LOC_Os01g53330	1.19815	2.49e-08	up	LOC_Os12g10280	-1.0942	0.00511518	down	LOC_Os10g29650	2.34992	1.18e-23	up	LOC_Os01g55690	1.24114	0.00229176	up	LOC_Os01g28840	1.27581	0.0278644	up	LOC_Os07g15959	3.04487	1.46e-05	up	LOC_Os12g34400	1.51959	0.000130201	up	LOC_Os12g12390	1.61496	2.62e-06	up	LOC_Os02g49600	1.12848	1.83e-05	up
LOC_Os02g38890	1.70091	8.46e-09	up	LOC_Os04g01960	-1.25612	0.0182748	down	LOC_Os07g17560	1.04343	1.58e-07	up	LOC_Os02g24614	1.29835	0.0173742	up	LOC_Os09g39650	1.03005	0.00280969	up	LOC_Os02g40100	1.02066	0.00517518	up	LOC_Os07g12480	1.933	0.000249808	up	LOC_Os11g06240	1.87163	0.00351587	up	LOC_Os07g12890	1.39696	1.65e-06	up
LOC_Os07g27670	1.93066	0.00135982	up	LOC_Os09g17560	-1.2892	0.0465169	down	LOC_Os04g53996	1.18997	0.00294418	up	LOC_Os08g30900	2.01979	2.36e-06	up	LOC_Os07g04110	1.59871	6.56e-07	up	LOC_Os08g40180	1.50323	9.14e-15	up	LOC_Os03g08470	1.27803	1.93e-14	up	Oryza_sativa_newGene_3111	1.64427	0.0138238	up	LOC_Os03g05320	1.37581	9.03e-21	up
LOC_Os04g48970	6.78717	7.03e-22	up	LOC_Os02g54780	-1.39173	5.54e-14	down	LOC_Os10g10750	9.64763	8.1e-11	up	LOC_Os04g53830	1.46109	9.19e-12	up	LOC_Os05g38210	1.69443	0.00979556	up	LOC_Os08g29600	1.8721	3.31e-07	up	LOC_Os05g01380	2.33665	4.81e-05	up	LOC_Os12g05655	1.05846	0.0192173	up	LOC_Os12g02370	3.12528	2.33e-18	up
LOC_Os05g24340	9.62744	1.62e-12	up	LOC_Os01g67820	-3.61538	2.49e-13	down	LOC_Os01g44430	1.04036	8.74e-07	up	LOC_Os04g53380	1.13297	7.9e-19	up	LOC_Os03g43880	2.64819	8.45e-24	up	LOC_Os03g12530	2.54822	8.73e-128	up	LOC_Os06g36560	1.47923	0.00306537	up	LOC_Os04g42200	1.38047	0.000372133	up	LOC_Os12g44310	1.18203	1.33e-13	up
LOC_Os11g05530	1.21858	3.9e-11	up	LOC_Os02g03570	-1.10111	0.00640947	down	LOC_Os11g35220	10.2143	1.72e-13	up	LOC_Os06g28144	1.13272	3.63e-09	up	LOC_Os01g62830	1.58799	0.00380588	up	LOC_Os03g58490	1.11983	9.99e-05	up	LOC_Os10g20780	2.23283	1.92e-19	up	LOC_Os09g03750	1.11535	0.0178442	up	LOC_Os02g01590	2.38669	0.000103963	up
LOC_Os06g15370	1.24534	1.08e-09	up	LOC_Os05g46760	-2.85697	1.4e-06	down	LOC_Os01g03720	1.77815	5.66e-07	up	LOC_Os06g07190	1.08648	0.000180043	up	LOC_Os10g29650	1.2476	0.00298882	up	LOC_Os03g37830	2.2285	4.51e-07	up	LOC_Os01g58280	1.59403	0.000106707	up	LOC_Os02g52830	1.65054	5.34e-09	up	LOC_Os06g29844	1.45762	1.76e-17	up
LOC_Os09g26144	1.59159	0.00215561	up	LOC_Os04g48950	-2.15488	0.000262565	down	LOC_Os04g59210	1.40794	3.58e-06	up	LOC_Os07g44640	1.43912	9.91e-09	up	LOC_Os05g38550	1.0247	2.35e-37	up	LOC_Os07g40040	1.529	0.00755299	up	LOC_Os04g48460	1.46236	7.04e-19	up	LOC_Os02g36414	1.02745	1.12e-05	up	LOC_Os03g18170	2.83166	8.12e-29	up
LOC_Os01g45470	1.02337	0.000510642	up	LOC_Os04g43800	-1.72301	0.0186237	down	LOC_Os08g29170	1.29498	3.44e-07	up	LOC_Os02g09100	1.32836	1.1e-08	up	LOC_Os04g56430	2.87717	0.000239271	up	LOC_Os08g35720	1.49865	0.0335803	up	LOC_Os09g32310	1.08531	0.000109283	up	LOC_Os04g31950	1.02009	1.46e-07	up	LOC_Os07g42250	1.71163	8.17e-07	up
LOC_Os10g28350	1.74304	0.00416966	up	Oryza_sativa_newGene_4364	-1.15949	0.0134044	down	LOC_Os08g17320	1.13955	0.0117186	up	LOC_Os02g42430	1.34708	0.0244211	up	LOC_Os02g06480	1.19242	2.2e-13	up	LOC_Os02g13800	3.12306	4.81e-34	up	LOC_Os09g06790	1.15532	0.00724566	up	Oryza_sativa_newGene_1698	2.36663	0.00756592	up	LOC_Os04g39130	1.21029	0.00497957	up
Oryza_sativa_newGene_1557	5.84172	1.63e-05	up	LOC_Os01g07420	-1.36065	0.00842697	down	LOC_Os06g24920	8.53754	1.21e-31	up	LOC_Os10g06610	1.07645	9.4e-14	up	LOC_Os08g28740	1.38458	0.00011816	up	LOC_Os03g02070	1.23733	0.000505859	up	LOC_Os04g30250	1.97643	1.33e-32	up	LOC_Os06g12160	1.03889	8.05e-10	up	LOC_Os01g58450	1.36512	0.0173171	up
LOC_Os02g33680	1.96017	7.22e-11	up	LOC_Os11g18570	-1.18706	0.000171359	down	LOC_Os11g10740	1.16076	0.0117203	up	LOC_Os09g30250	1.94154	8.36e-09	up	LOC_Os04g36830	1.14399	0.0112737	up	LOC_Os02g37330	1.09789	5.97e-06	up	LOC_Os10g14011	1.19191	6.91e-13	up	Oryza_sativa_newGene_150	2.62995	1.06e-10	up	LOC_Os05g40960	1.16956	0.00036301	up
LOC_Os02g09380	1.52723	3.41e-05	up	Oryza_sativa_newGene_3685	-1.48709	0.0170777	down	LOC_Os01g52250	1.10741	8.91e-08	up	LOC_Os10g09990	1.42459	0.000142076	up	LOC_Os06g46950	2.33331	3.26e-31	up	LOC_Os04g56230	1.20877	9.24e-11	up	LOC_Os07g47260	1.12956	2.43e-07	up	LOC_Os01g12490	2.15568	0.000387296	up	LOC_Os06g22060	1.34578	5.5e-09	up
LOC_Os10g37720	1.34717	0.00152243	up	Oryza_sativa_newGene_1683	-1.47631	1.14e-09	down	LOC_Os01g18860	1.72987	1.56e-08	up	LOC_Os07g35060	1.3082	5.36e-08	up	LOC_Os12g36830	2.95313	0.00027245	up	LOC_Os02g21040	1.25657	1.15e-08	up	LOC_Os11g37660	1.12014	0.00095612	up	LOC_Os08g33190	1.31231	9.53e-11	up	LOC_Os01g18240	1.79887	3.3e-05	up
LOC_Os12g39970	2.72376	2.78e-35	up	LOC_Os03g24610	-1.08633	0.0131636	down	LOC_Os01g49370	1.05581	0.00530235	up	LOC_Os12g41250	1.00074	5.52e-15	up	LOC_Os01g38500	1.35961	0.0116126	up	LOC_Os07g24830	2.2346	0.0371132	up	Oryza_sativa_newGene_4511	2.82119	0.000540725	up	LOC_Os08g01950	1.66357	0.00443686	up	LOC_Os06g51290	1.12668	1.62e-06	up
LOC_Os07g06850	1.08558	1.41e-05	up	LOC_Os02g18880	-1.00973	0.0478333	down	LOC_Os02g24636	1.05755	0.00745111	up	LOC_Os07g43510	1.88652	6.89e-11	up	LOC_Os03g02750	1.61543	0.0187159	up	LOC_Os01g12190	1.5484	1.57e-08	up	LOC_Os12g43390	3.54494	0.000502129	up	LOC_Os06g29710	2.74804	4.92e-05	up	LOC_Os10g20230	1.45681	1.33e-07	up
LOC_Os03g11790	1.47397	1.87e-14	up	LOC_Os01g71090	-1.30434	0.0111615	down	LOC_Os09g37330	2.87942	1.17e-53	up	LOC_Os12g18020	1.46485	0.000107914	up	LOC_Os07g46420	1.32467	1.36e-15	up	LOC_Os05g47700	1.9257	2.7e-12	up	LOC_Os06g42060	1.489	8.12e-09	up	LOC_Os07g28590	1.4528	0.0253975	up	LOC_Os02g03330	1.15717	9.93e-10	up
LOC_Os07g37730	1.26542	0.00123154	up	LOC_Os05g05040	-1.45087	0.00880114	down	LOC_Os02g06830	2.72885	2.13e-06	up	LOC_Os01g01840	4.18011	3.94e-09	up	LOC_Os10g39260	1.02327	0.0180849	up	LOC_Os04g53310	1.87465	3.21e-127	up	LOC_Os11g04900	1.45643	0.00584358	up	LOC_Os04g45210	1.18589	1.14e-07	up	LOC_Os06g06170	2.30445	4.95e-08	up
LOC_Os07g15340	8.98826	5.47e-10	up	LOC_Os06g02900	-2.12616	0.0024447	down	LOC_Os05g03050	1.41874	0.00398208	up	LOC_Os06g48870	1.05121	0.00663734	up	LOC_Os09g21710	2.18633	1.21e-39	up	LOC_Os04g55670	1.1703	7.25e-06	up	LOC_Os04g54220	2.81629	0.000595113	up	Oryza_sativa_newGene_4433	1.13353	8.63e-05	up	LOC_Os11g45710	2.06259	1.12e-24	up
LOC_Os09g29130	1.33207	0.000776891	up	LOC_Os04g58850	-1.72655	2.33e-28	down	Oryza_sativa_newGene_4618	8.24333	1.62e-07	up	LOC_Os10g41850	1.72591	1.21e-05	up	LOC_Os05g13960	1.48982	9.47e-07	up	LOC_Os03g02530	1.20196	0.00317153	up	LOC_Os12g42420	1.70663	1.32e-44	up	LOC_Os01g62290	2.47364	6.44e-27	up	LOC_Os12g41590	1.60651	6.45e-11	up
LOC_Os08g38210	1.05302	8.56e-07	up	LOC_Os02g34900	-1.4812	0.00498536	down	LOC_Os03g36750	1.07987	5.72e-12	up	LOC_Os07g10840	1.80335	1.1e-05	up	LOC_Os03g44740	1.07054	0.0108832	up	LOC_Os08g06100	1.23904	1.63e-16	up	LOC_Os08g14880	1.1251	2.07e-08	up	LOC_Os10g33190	2.34034	4.6e-14	up	LOC_Os01g63540	2.87919	0.0469351	up
LOC_Os01g64170	1.19523	3.48e-11	up	LOC_Os05g03960	-2.29835	0.000337359	down	Oryza_sativa_newGene_3635	2.37353	0.000125146	up	LOC_Os09g32660	1.31029	0.000232247	up	LOC_Os02g09980	3.39961	1.99e-07	up	LOC_Os08g41280	1.38473	7.73e-15	up	LOC_Os06g17290	1.22287	4.51e-11	up	LOC_Os06g07600	1.57431	1.7e-07	up	LOC_Os01g62860	1.25333	0.041192	up
LOC_Os04g04640	9.332	1.56e-11	up	LOC_Os08g36250	-1.1193	7.99e-07	down	LOC_Os04g54010	1.02453	0.00188674	up	LOC_Os06g37690	1.00429	0.00211315	up	LOC_Os02g07160	1.33315	4.86e-19	up	Oryza_sativa_newGene_2173	1.50808	0.0331446	up	LOC_Os04g55440	1.34503	0.00200577	up	LOC_Os10g38630	1.13634	4.84e-18	up	LOC_Os11g37560	3.28808	7.96e-28	up
LOC_Os09g29950	1.11458	1.16e-07	up	LOC_Os08g42600	-1.77458	0.0223116	down	LOC_Os12g42540	1.01477	0.0112585	up	LOC_Os06g41690	1.04074	0.028999	up	LOC_Os06g14420	2.26459	2.3e-46	up	LOC_Os07g11000	1.04581	2.46e-20	up	LOC_Os11g41560	1.01346	0.0376075	up	LOC_Os03g14915	1.46166	5.33e-11	up	LOC_Os11g07020	1.97066	3.45e-31	up
LOC_Os12g25660	1.49076	0.00318015	up	LOC_Os08g01670	-1.27402	9.77e-07	down	LOC_Os07g30610	1.69807	1.42e-08	up	LOC_Os10g32550	1.65766	6.26e-13	up	LOC_Os12g44050	1.76024	1.21e-09	up	LOC_Os10g42900	1.293	3.82e-17	up	LOC_Os02g25449	1.32075	0.000474003	up	LOC_Os09g38020	1.45411	2.53e-27	up	LOC_Os02g36490	1.14539	4.33e-11	up
Oryza_sativa_newGene_4644	2.47468	2.04e-17	up	LOC_Os07g38630	-1.43714	4.56e-05	down	LOC_Os05g10940	1.36997	6.6e-17	up	LOC_Os05g07810	1.80078	1.06e-17	up	LOC_Os04g44500	1.10961	5.98e-09	up	LOC_Os01g42960	1.13557	0.0054766	up	LOC_Os02g09810	1.11086	1.66e-08	up	LOC_Os06g39716	1.02031	0.019088	up	LOC_Os04g45370	1.0976	0.000271511	up
Oryza_sativa_newGene_4646	2.06387	0.000351574	up	Oryza_sativa_newGene_16	-1.74313	0.037156	down	LOC_Os12g42220	2.35263	1.9e-19	up	LOC_Os05g10414	1.21914	2.24e-17	up	LOC_Os01g14950	1.06827	1.78e-38	up	LOC_Os09g13650	2.31036	2.56e-08	up	LOC_Os03g12670	1.45462	4.32e-23	up	LOC_Os06g12080	1.03183	0.000537662	up	LOC_Os10g35940	1.17015	1.1e-12	up
LOC_Os04g48730	1.32502	1.8e-18	up	Oryza_sativa_newGene_2850	-1.30647	0.0027269	down	LOC_Os11g38500	2.19103	0.000430549	up	LOC_Os01g72240	1.33713	1.34e-15	up	LOC_Os02g52040	1.08739	0.0334382	up	LOC_Os01g66860	1.17258	1.27e-08	up	LOC_Os06g50300	1.29441	7.51e-22	up	LOC_Os03g41350	1.32367	6.67e-14	up	LOC_Os05g41950	3.1227	2.33e-11	up
LOC_Os07g35180	8.74293	5.41e-10	up	Oryza_sativa_newGene_3724	-1.48886	0.00491893	down	LOC_Os01g24940	1.71948	2.28e-07	up	Oryza_sativa_newGene_2000	1.57573	1.55e-16	up	LOC_Os04g58810	1.2443	5.66e-26	up	LOC_Os05g43582	1.04222	3.71e-10	up	Oryza_sativa_newGene_1143	1.11195	2.43e-06	up	LOC_Os01g02550	1.47876	2.81e-08	up	LOC_Os10g13850	4.80448	1.4e-18	up
LOC_Os02g35820	1.30249	2.02e-24	up	Oryza_sativa_newGene_2073	-2.22112	3.68e-08	down	LOC_Os11g31480	1.39477	0.00169739	up	LOC_Os07g05040	1.09027	1.03e-08	up	LOC_Os09g34920	1.08904	0.00258303	up	LOC_Os09g35020	1.82182	0.000358807	up	LOC_Os06g43160	1.19954	1.67e-06	up	LOC_Os03g42190	1.46049	7.76e-06	up	LOC_Os06g23274	1.358	5.22e-09	up
LOC_Os02g03420	1.51258	9.08e-08	up	LOC_Os03g14500	-1.21163	9.47e-12	down	LOC_Os02g43540	1.89316	0.00441187	up	LOC_Os03g10010	1.00881	0.0367213	up	LOC_Os03g63200	1.04107	1.21e-12	up	LOC_Os03g19560	2.03635	9.16e-154	up	LOC_Os11g12840	1.68345	0.000848588	up	LOC_Os02g58214	1.35635	0.0115528	up	LOC_Os03g05530	2.39661	3.58e-15	up
LOC_Os05g10650	1.30069	9.75e-09	up	LOC_Os09g10080	-2.03763	2.35e-06	down	LOC_Os04g16745	1.03916	0.00812011	up	LOC_Os03g54860	1.11067	0.000238983	up	LOC_Os02g04690	1.03085	2.63e-14	up	LOC_Os01g71310	1.53376	0.0441353	up	LOC_Os03g60840	1.58486	1.16e-10	up	LOC_Os04g54300	2.49048	1e-30	up	LOC_Os02g39360	2.99505	3.78e-93	up
LOC_Os01g72810	1.49645	0.0202411	up	LOC_Os05g10310	-1.5642	5.68e-10	down	LOC_Os11g29710	1.43961	7.61e-06	up	LOC_Os04g11440	1.44408	6.61e-07	up	LOC_Os11g02520	1.97004	1.11e-10	up	LOC_Os10g29470	3.41373	1.08e-66	up	LOC_Os04g32740	2.42478	4.24e-34	up	LOC_Os03g48430	1.12265	9.1e-11	up	LOC_Os04g50700	1.26416	0.032722	up
LOC_Os09g26780	1.30873	0.0316394	up	LOC_Os03g20710	-1.13208	0.0159628	down	LOC_Os05g08480	2.05053	0.0136962	up	LOC_Os11g01480	1.26078	6.12e-08	up	LOC_Os03g37640	1.11495	1.77e-14	up	LOC_Os02g46980	1.77141	1.39e-71	up	LOC_Os10g27990	1.31302	2.6e-10	up	LOC_Os01g37090	1.1607	0.0214258	up	LOC_Os11g03240	1.66291	0.00124829	up
LOC_Os01g61080	1.35831	1.76e-09	up	LOC_Os07g48280	-2.46367	1.54e-33	down	Oryza_sativa_newGene_4388	10.6694	3.79e-16	up	LOC_Os03g05540	1.21325	1.58e-12	up	LOC_Os07g39090	1.06523	7.96e-06	up	LOC_Os08g33820	1.05232	2.99e-23	up	LOC_Os01g41820	1.22417	1.81e-07	up	LOC_Os04g30340	1.21295	0.0163343	up	LOC_Os02g02470	1.64928	5.41e-26	up
LOC_Os07g27970	1.03037	0.021859	up	LOC_Os03g32330	-1.1047	3.26e-06	down	LOC_Os08g43960	1.35613	0.00102779	up	LOC_Os01g06660	1.15218	9.76e-07	up	LOC_Os11g42970	1.75406	1.04e-16	up	LOC_Os01g13690	2.25072	2.09e-12	up	LOC_Os11g37390	1.41217	0.00027477	up	LOC_Os04g31760	2.30829	2.38e-12	up	LOC_Os09g20930	2.2569	4.99e-28	up
LOC_Os04g25784	7.228	3.62e-08	up	LOC_Os01g64440	-1.69176	4.29e-07	down	LOC_Os10g07548	1.48003	0.00233241	up	LOC_Os04g22660	1.3647	1.96e-07	up	LOC_Os12g10550	1.1383	0.00106974	up	Oryza_sativa_newGene_682	1.41904	0.000861599	up	LOC_Os05g12130	1.24388	0.000127946	up	LOC_Os12g34990	1.01011	1.24e-10	up	LOC_Os12g03070	3.4033	5.42e-65	up
LOC_Os04g54200	1.40074	1.28e-19	up	LOC_Os01g12820	-1.7457	0.0228844	down	LOC_Os04g15580	1.44058	0.00350994	up	LOC_Os12g04200	1.00719	0.0103194	up	LOC_Os03g46060	2.18222	6.44e-05	up	LOC_Os11g48020	1.24294	8.94e-22	up	LOC_Os01g16910	1.67166	1.7e-16	up	LOC_Os06g48750	1.18228	1.24e-18	up	LOC_Os02g38020	1.29439	3.27e-10	up
LOC_Os09g35620	1.99386	0.00283609	up	LOC_Os04g34170	-1.24961	1.03e-11	down	Oryza_sativa_newGene_1725	1.95998	0.000992006	up	LOC_Os06g05000	1.53723	1.53e-05	up	LOC_Os09g04960	1.04045	0.000409536	up	LOC_Os02g35365	1.3031	0.00107698	up	LOC_Os07g06070	1.13902	0.000814441	up	LOC_Os11g47560	4.78915	2.67e-13	up	LOC_Os09g25600	1.62451	5.48e-19	up
LOC_Os12g04980	5.24077	0.00293257	up	LOC_Os05g43690	-1.07465	0.039388	down	LOC_Os11g42970	1.33961	1.05e-20	up	LOC_Os05g13770	1.00171	0.00360278	up	LOC_Os08g31810	1.23148	1.72e-47	up	LOC_Os03g06520	1.46653	1.92e-19	up	LOC_Os05g03500	2.41344	4.57e-12	up	LOC_Os09g06770	4.03627	2.06e-16	up	LOC_Os05g45350	1.98122	0.000731611	up
LOC_Os12g40460	1.2814	0.0032232	up	LOC_Os03g02710	-1.2371	3.47e-05	down	LOC_Os09g32570	2.31772	0.00728195	up	LOC_Os10g02490	1.09923	9.77e-07	up	LOC_Os01g08370	1.37202	5.65e-09	up	LOC_Os06g27760	1.12885	6.88e-16	up	LOC_Os07g48060	1.15849	0.000530185	up	LOC_Os01g54170	2.24492	0.00108267	up	LOC_Os04g38640	1.01277	5.55e-06	up
LOC_Os11g09684	1.11742	0.0252092	up	LOC_Os09g29100	-1.60439	0.0153484	down	LOC_Os10g05570	2.92737	3.23e-09	up	LOC_Os10g34200	1.36283	1.25e-12	up	LOC_Os12g36430	5.35699	3.59e-22	up	LOC_Os02g35090	1.21245	1.95e-33	up	LOC_Os10g28570	1.94715	1.68e-07	up	LOC_Os06g20030	1.13482	9.67e-08	up	LOC_Os11g32240	1.05392	1.59e-12	up
LOC_Os07g49100	2.04887	0.00933606	up	LOC_Os04g39980	-1.17737	4.66e-05	down	LOC_Os09g04960	1.01756	9.47e-05	up	LOC_Os05g18524	1.24526	4.11e-14	up	LOC_Os11g47510	5.26071	9.73e-05	up	LOC_Os01g33080	1.9253	0.000185928	up	Oryza_sativa_newGene_3372	1.51286	4.46e-05	up	LOC_Os03g04970	1.59149	6.01e-06	up	Oryza_sativa_newGene_584	1.25869	0.0200127	up
LOC_Os08g41630	1.35301	0.00310116	up	LOC_Os10g18820	-2.29411	0.0211396	down	LOC_Os11g10310	1.10871	3.32e-08	up	LOC_Os07g10350	1.52018	2.64e-18	up	LOC_Os05g03760	1.50033	6.25e-61	up	LOC_Os02g44940	1.40206	2.23e-15	up	LOC_Os02g41770	1.12351	0.0187612	up	LOC_Os01g36350	1.39513	0.000319768	up	LOC_Os07g47700	1.68108	3.13e-11	up
LOC_Os03g61160	-2.09806	5.72e-15	down	LOC_Os02g43820	-2.04894	5.01e-05	down	LOC_Os01g56870	1.79269	0.000905423	up	LOC_Os01g08870	1.42795	6.04e-11	up	LOC_Os01g65190	1.02168	0.000372148	up	LOC_Os06g14190	1.11118	1.12e-23	up	LOC_Os12g42150	1.31643	1.62e-14	up	LOC_Os07g16364	1.11737	1.6e-09	up	LOC_Os05g47840	1.47651	0.00968953	up
LOC_Os01g57250	-1.17117	2.88e-07	down	LOC_Os10g39090	-1.0223	0.00182297	down	LOC_Os04g07110	4.58676	2.64e-11	up	LOC_Os12g40330	1.08393	0.0220269	up	LOC_Os11g37860	1.21876	3.12e-08	up	LOC_Os08g37300	2.12864	3.11e-09	up	LOC_Os07g09460	1.06355	0.00204655	up	LOC_Os11g37560	1.37017	1.11e-06	up	LOC_Os09g29930	1.39593	8.02e-29	up
LOC_Os03g44450	-1.84127	7.44e-07	down	LOC_Os02g52000	-2.47458	0.0108879	down	LOC_Os02g13430	1.40432	0.0272945	up	LOC_Os10g41330	2.19635	2.06e-26	up	Oryza_sativa_newGene_1526	2.79742	3.34e-15	up	LOC_Os08g40060	1.12018	0.00329218	up	LOC_Os06g29730	1.0739	0.00438548	up	LOC_Os11g10340	1.17924	0.0101651	up	LOC_Os08g01140	2.1369	2.12e-16	up
Oryza_sativa_newGene_3586	-1.14137	1.8e-07	down	LOC_Os03g28250	-1.36713	0.0279163	down	LOC_Os08g10304	1.54033	0.0102721	up	LOC_Os07g35560	1.7056	3.46e-10	up	LOC_Os07g25700	1.16094	7.75e-05	up	LOC_Os03g59090	1.04364	1.74e-17	up	LOC_Os02g15950	1.03637	3.4e-06	up	LOC_Os01g04800	1.60362	1.72e-21	up	Oryza_sativa_newGene_1948	1.29663	0.00202833	up
LOC_Os03g47169	-1.74381	0.00220349	down	LOC_Os04g33820	-1.92291	0.000193929	down	LOC_Os08g01380	1.00658	6.49e-07	up	LOC_Os08g09900	1.27022	1.24e-05	up	LOC_Os04g56750	1.04432	4.66e-11	up	LOC_Os02g47620	2.95912	4.47e-151	up	LOC_Os02g03700	1.62813	1.8e-24	up	LOC_Os06g36390	2.6398	1.42e-28	up	LOC_Os05g01520	1.32675	1.39e-20	up
LOC_Os04g24110	-1.90498	6.86e-12	down	LOC_Os03g07400	-2.52581	4.33e-08	down	LOC_Os04g14990	10.6202	2.6e-16	up	LOC_Os10g36170	1.30371	2.25e-10	up	Oryza_sativa_newGene_717	1.64146	9.63e-05	up	LOC_Os02g58480	1.0366	3.62e-05	up	LOC_Os11g02310	1.02136	0.00306584	up	LOC_Os02g39360	1.42086	8.14e-29	up	LOC_Os06g44450	1.92568	6.56e-30	up
LOC_Os02g16490	-1.86039	3.33e-05	down	LOC_Os01g16810	-3.17982	5.12e-05	down	LOC_Os04g25800	2.11329	2.24e-19	up	LOC_Os10g42170	1.4076	3.61e-08	up	LOC_Os09g15670	1.09026	9.12e-07	up	LOC_Os06g06900	1.01069	0.000713149	up	LOC_Os06g19444	1.04781	2.05e-08	up	LOC_Os06g28840	1.02449	2.4e-05	up	LOC_Os07g43950	1.04439	0.000798481	up
LOC_Os08g44360	-1.05831	0.0289669	down	LOC_Os02g52990	-1.87988	2.18e-12	down	LOC_Os09g00999	2.12265	0.000266396	up	LOC_Os09g35020	1.17545	0.00874954	up	LOC_Os05g31890	1.63523	0.00091957	up	LOC_Os03g59320	2.64517	1.14e-122	up	Oryza_sativa_newGene_2188	1.64715	0.0136461	up	LOC_Os11g47500	3.33071	2.44e-14	up	LOC_Os06g30179	1.31191	6.82e-05	up
LOC_Os07g02070	-1.02046	1.26e-05	down	LOC_Os09g30490	-3.11022	1.09e-07	down	LOC_Os09g26670	1.38544	0.0015062	up	LOC_Os07g07820	1.11177	1.8e-09	up	LOC_Os04g52180	1.47035	1.49e-64	up	LOC_Os11g47980	4.91149	3.13e-07	up	LOC_Os09g20990	1.09001	2.07e-15	up	LOC_Os06g05070	1.32349	3.91e-06	up	LOC_Os12g08770	1.86093	1.13e-33	up
LOC_Os02g49860	-1.11427	0.00325944	down	Oryza_sativa_newGene_2521	-1.45114	0.0264069	down	LOC_Os01g06680	8.78839	6.91e-10	up	LOC_Os07g38840	1.1685	1.48e-06	up	LOC_Os11g12740	1.09281	0.000102017	up	LOC_Os07g43925	3.28091	2.2e-59	up	Oryza_sativa_newGene_4580	1.49551	0.000538523	up	LOC_Os08g42400	1.17216	2.69e-31	up	LOC_Os09g38920	2.73174	1.35e-66	up
LOC_Os12g28590	-2.25335	2.09e-08	down	LOC_Os07g49114	-1.6891	6.94e-06	down	LOC_Os02g32990	1.06772	1.12e-17	up	LOC_Os09g25050	1.06166	0.0017247	up	LOC_Os08g40680	6.55995	7.59e-09	up	LOC_Os05g41820	2.1389	1.61e-06	up	LOC_Os12g04790	1.15579	0.0159772	up	LOC_Os09g20930	1.61334	2.41e-11	up	LOC_Os01g61670	1.71345	4.22e-22	up
LOC_Os06g50742	-1.27179	3.53e-05	down	LOC_Os06g11150	-1.05923	0.00397356	down	LOC_Os02g02400	1.30855	2.43e-25	up	LOC_Os10g24020	1.01551	0.00017559	up	LOC_Os07g30330	1.18479	0.0447695	up	LOC_Os03g28940	1.10071	9.11e-11	up	LOC_Os01g52740	1.37255	9.61e-05	up	Oryza_sativa_newGene_2108	3.78343	1.13e-11	up	LOC_Os03g50070	1.03963	5.55e-13	up
LOC_Os10g21670	-1.67799	0.000286072	down	LOC_Os01g04280	-2.34342	1.42e-27	down	LOC_Os05g31890	1.3174	1.19e-06	up	LOC_Os06g12050	1.18985	0.00295463	up	LOC_Os05g31530	1.28114	8.78e-10	up	LOC_Os05g48760	2.00987	4.24e-136	up	LOC_Os05g02190	1.13236	6.83e-11	up	LOC_Os08g40630	1.33893	4.99e-06	up	LOC_Os09g36220	1.50575	3.01e-13	up
Oryza_sativa_newGene_3855	-1.45312	0.027114	down	LOC_Os08g08690	-2.5178	1.48e-10	down	LOC_Os01g45290	5.49879	6.74e-05	up	LOC_Os08g34170	1.2409	9.48e-35	up	LOC_Os07g01920	1.2107	3e-23	up	LOC_Os07g47590	1.19812	2.12e-16	up	LOC_Os01g65692	1.13129	0.00205601	up	Oryza_sativa_newGene_4275	1.34065	8.35e-09	up	LOC_Os02g39160	2.04615	1.48e-41	up
LOC_Os12g40750	-1.0595	0.0382508	down	LOC_Os09g24580	-2.20828	1.98e-22	down	LOC_Os01g01940	3.9959	2.08e-25	up	Oryza_sativa_newGene_4735	1.25086	1.81e-06	up	LOC_Os01g63210	1.04928	3.96e-10	up	LOC_Os01g52070	2.69627	1.04e-13	up	LOC_Os02g38950	1.91485	2.81e-07	up	LOC_Os04g29550	1.64918	5.51e-27	up	LOC_Os02g21700	3.67423	3.62e-21	up
LOC_Os06g36880	-1.00309	0.0288614	down	LOC_Os04g39010	-1.61224	0.0290934	down	LOC_Os02g57860	10.2813	7.47e-15	up	Oryza_sativa_newGene_4154	1.02305	0.0178565	up	LOC_Os02g13900	2.32235	1.46e-10	up	LOC_Os04g43070	2.34375	6.16e-67	up	LOC_Os03g23920	1.66228	0.00332396	up	LOC_Os10g41980	2.40286	0.000167501	up	LOC_Os04g47520	1.1768	9.06e-10	up
LOC_Os07g01890	-1.60698	2.21e-10	down	LOC_Os04g46350	-1.12729	0.00411429	down	LOC_Os09g23540	1.01314	9.62e-05	up	Oryza_sativa_newGene_4157	1.47857	8.49e-05	up	LOC_Os07g25540	1.90313	4.02e-06	up	LOC_Os02g04369	1.01515	2.5e-06	up	LOC_Os01g48930	1.21504	4.79e-39	up	LOC_Os07g08240	6.28486	2.99e-09	up	LOC_Os07g38910	3.10132	1.41e-12	up
LOC_Os02g43660	-1.049	0.0247149	down	LOC_Os01g22440	-1.77488	0.0340122	down	LOC_Os06g11830	10.52	1.13e-15	up	Oryza_sativa_newGene_1916	2.61376	2.99e-07	up	LOC_Os09g21796	1.23942	5.94e-14	up	LOC_Os03g20380	1.17409	2.35e-20	up	LOC_Os12g22760	1.00379	2.17e-08	up	LOC_Os02g53240	3.33201	3.72e-13	up	LOC_Os06g38320	1.19995	6.04e-06	up
LOC_Os06g05450	-1.37948	0.0119313	down	LOC_Os04g48290	-4.03611	2.08e-15	down	LOC_Os07g33898	2.66935	0.00315743	up	LOC_Os05g08360	1.11096	3.63e-10	up	LOC_Os01g14410	1.12793	0.000152668	up	LOC_Os07g32630	3.04417	2.25e-23	up	LOC_Os01g62610	2.01608	7.76e-08	up	LOC_Os08g21879	1.1294	0.0363961	up	LOC_Os12g38850	2.76136	3.14e-10	up
LOC_Os04g33200	-1.24341	6.86e-09	down	Oryza_sativa_newGene_3843	-1.71411	0.0166699	down	LOC_Os01g51400	3.01687	4.07e-11	up	LOC_Os11g07200	1.03612	7.54e-06	up	LOC_Os01g68720	1.2641	1.11e-05	up	LOC_Os03g21380	1.97644	5.35e-32	up	LOC_Os11g36090	1.81123	1.67e-05	up	LOC_Os06g11860	1.31337	1.62e-09	up	LOC_Os01g50050	1.44202	1.72e-08	up
LOC_Os02g12200	-1.34765	0.000844268	down	Oryza_sativa_newGene_3847	-1.75153	7.69e-11	down	LOC_Os05g36184	2.34746	5.34e-14	up	Oryza_sativa_newGene_2263	1.51102	9e-07	up	LOC_Os05g36186	1.19318	0.023607	up	LOC_Os09g25150	1.81451	1.47e-21	up	LOC_Os02g54200	1.24535	0.000395299	up	LOC_Os10g26940	1.64716	3.17e-23	up	LOC_Os07g47250	2.13307	6.75e-19	up
LOC_Os08g31569	-1.12911	0.0208273	down	Oryza_sativa_newGene_3876	-1.99078	0.0184137	down	LOC_Os05g36186	2.42632	3.22e-25	up	Oryza_sativa_newGene_1000	1.90697	7.88e-05	up	LOC_Os02g09900	1.04072	1.37e-16	up	LOC_Os08g37150	1.87269	0.00297111	up	LOC_Os04g33760	1.50862	1.37e-10	up	LOC_Os05g45350	1.38142	1.26e-11	up	LOC_Os08g38020	2.13826	1.2e-06	up
LOC_Os03g06360	-2.69553	8.63e-09	down	LOC_Os03g36130	-2.70355	0.000620017	down	LOC_Os10g02300	4.67273	1.77e-14	up	LOC_Os12g15680	1.69956	0.0114426	up	LOC_Os05g10625	1.32327	3.2e-07	up	LOC_Os01g46350	1.14447	6.18e-07	up	LOC_Os04g21850	1.30109	0.0238842	up	LOC_Os10g24094	1.435	5.26e-11	up	LOC_Os02g46270	4.6684	0.000130528	up
LOC_Os06g04399	-1.76707	0.0191543	down	Oryza_sativa_newGene_4183	-1.19936	3.49e-08	down	LOC_Os03g43470	1.05844	0.046053	up	LOC_Os12g06930	1.18898	0.00043953	up	LOC_Os03g37950	1.11589	0.000161333	up	LOC_Os01g50080	1.05198	0.0415936	up	LOC_Os11g07250	1.62538	7.3e-05	up	LOC_Os08g32570	1.18723	0.0494959	up	LOC_Os07g01030	1.16534	1.04e-08	up
LOC_Os12g34802	-1.70468	0.000145046	down	Oryza_sativa_newGene_4180	-1.16989	0.00112361	down	LOC_Os01g59819	3.31875	7.82e-21	up	LOC_Os10g21312	1.1004	0.00892292	up	LOC_Os04g44710	1.09616	1.39e-15	up	LOC_Os06g05470	1.14964	4.49e-06	up	LOC_Os01g34140	1.07745	9.76e-05	up	LOC_Os05g47840	2.21063	0.00066143	up	LOC_Os03g44670	1.62226	2.62e-15	up
Oryza_sativa_newGene_4269	-1.23479	4.03e-05	down	LOC_Os09g32150	-2.49709	0.000133965	down	LOC_Os03g45450	1.45678	0.0141766	up	LOC_Os04g30330	1.01296	0.0467388	up	LOC_Os11g41600	1.13951	6.97e-08	up	LOC_Os01g47400	1.1422	3.84e-06	up	LOC_Os05g27350	3.08455	0.000214599	up	LOC_Os06g24190	1.0945	0.0176886	up	LOC_Os04g37710	2.44462	1.24e-55	up
LOC_Os02g07709	-1.97912	0.00346395	down	LOC_Os09g03630	-1.15525	0.000264072	down	LOC_Os04g21890	1.39304	0.00132515	up	LOC_Os06g40110	1.58219	3.79e-12	up	LOC_Os08g38800	1.13314	0.0209924	up	LOC_Os01g12680	1.30795	0.00424338	up	LOC_Os07g46030	1.53398	0.0184911	up	LOC_Os11g39000	1.83385	0.0135661	up	LOC_Os10g01080	1.39503	4.36e-09	up
LOC_Os08g43040	-1.33503	0.00214841	down	LOC_Os09g39760	-1.7275	2.68e-09	down	LOC_Os10g05250	1.12594	0.00366337	up	LOC_Os05g48410	1.46898	3.82e-32	up	LOC_Os05g51650	1.0418	1.23e-18	up	LOC_Os01g63050	1.11387	0.000367305	up	LOC_Os08g14390	1.48857	5.07e-07	up	LOC_Os12g11860	1.59201	0.00173089	up	LOC_Os11g03370	1.19935	0.0173598	up
Oryza_sativa_newGene_2221	-1.72171	0.000597276	down	LOC_Os01g72530	-3.94593	1.88e-14	down	LOC_Os11g44960	4.09523	1.65e-07	up	LOC_Os11g35050	1.64789	0.0002178	up	LOC_Os02g16070	1.70764	0.000222366	up	LOC_Os04g35940	1.27905	0.000140538	up	LOC_Os09g26260	1.85879	0.00106379	up	Oryza_sativa_newGene_1948	1.11137	0.00488221	up	LOC_Os12g01449	2.59749	3.01e-27	up
Oryza_sativa_newGene_2228	-1.92528	4.9e-07	down	LOC_Os08g30520	-1.82913	0.000382972	down	LOC_Os03g25850	1.65873	7.51e-11	up	LOC_Os06g40809	1.82355	0.000287847	up	LOC_Os10g32444	1.00398	0.000237406	up	LOC_Os01g70100	1.58662	0.0006235	up	Oryza_sativa_newGene_416	2.18488	7.01e-14	up	LOC_Os03g63740	1.01397	0.000270971	up	LOC_Os06g39690	2.40173	9.96e-15	up
LOC_Os11g06590	-1.00521	0.00940302	down	LOC_Os12g28137	-1.80522	4.56e-11	down	LOC_Os07g19130	2.34894	1.34e-05	up	LOC_Os05g02040	1.66995	0.000247846	up	LOC_Os02g37480	6.37617	4.48e-17	up	LOC_Os09g30438	1.23018	0.000109633	up	Oryza_sativa_newGene_418	1.13692	0.00434169	up	LOC_Os11g04070	1.5177	0.000148473	up	LOC_Os07g01310	1.12101	8.23e-09	up
LOC_Os10g38090	-1.58663	0.0449052	down	LOC_Os06g30370	-1.02659	0.000397687	down	LOC_Os06g28240	1.05567	0.0122682	up	LOC_Os07g39720	1.43641	5.33e-05	up	LOC_Os01g62810	1.07335	7.84e-13	up	LOC_Os12g32620	1.17627	0.00249855	up	LOC_Os04g42174	1.11641	8.33e-07	up	LOC_Os02g06640	1.95757	2.86e-39	up	LOC_Os06g21380	3.82786	1.04e-75	up
LOC_Os02g12510	-1.44567	0.00396451	down	LOC_Os06g36560	-1.15431	0.0405482	down	LOC_Os06g09260	9.89081	2.15e-13	up	LOC_Os11g15040	1.48973	9.13e-26	up	LOC_Os02g38040	1.70001	7.06e-12	up	LOC_Os03g16610	2.87559	3.66e-15	up	LOC_Os04g39110	2.09639	0.0190408	up	LOC_Os10g05200	1.49632	0.000586659	up	LOC_Os08g37370	1.67948	5.85e-15	up
LOC_Os10g29240	-1.06433	0.00813393	down	LOC_Os07g34070	-1.24093	0.0323835	down	LOC_Os02g05890	1.04841	0.00521384	up	LOC_Os04g58870	2.27868	7.05e-37	up	LOC_Os09g28910	1.0165	7.48e-12	up	LOC_Os02g57140	1.21271	0.0204336	up	LOC_Os03g50120	1.27652	2.42e-10	up	LOC_Os03g36760	1.01217	4.54e-09	up	LOC_Os03g05310	1.07155	6.98e-08	up
LOC_Os12g13340	-3.57437	0.000823597	down	LOC_Os06g37020	-1.0507	0.01536	down	LOC_Os07g48020	1.39771	0.0272571	up	LOC_Os10g35730	2.1865	2.04e-36	up	LOC_Os05g31140	1.09324	6.69e-16	up	LOC_Os07g32020	1.45829	3.13e-11	up	LOC_Os01g22090	1.89114	0.000152287	up	LOC_Os06g30179	1.00687	0.000699158	up	LOC_Os09g28770	1.31202	0.000178977	up
LOC_Os09g14770	-1.30084	0.0168454	down	LOC_Os02g12210	-1.4065	0.00327046	down	LOC_Os02g02240	10.6834	5.26e-16	up	LOC_Os07g31550	1.01441	0.0039116	up	LOC_Os05g39770	2.08323	4.96e-20	up	LOC_Os01g56780	1.44507	2.04e-44	up	LOC_Os02g13360	1.48515	1.73e-10	up	LOC_Os05g16430	2.43025	6.31e-26	up	LOC_Os01g13480	3.15375	2.25e-84	up
LOC_Os02g31230	-1.86525	0.00570294	down	LOC_Os10g31240	-1.51327	0.00149499	down	LOC_Os12g11510	9.94675	3.65e-14	up	LOC_Os11g38520	1.20113	0.000187483	up	Oryza_sativa_newGene_4558	1.85983	9.64e-08	up	LOC_Os11g01439	1.12232	4.13e-40	up	LOC_Os12g31920	1.53603	0.0249744	up	LOC_Os07g38910	1.32899	0.000603766	up	LOC_Os08g04830	2.76435	1.47e-32	up
Oryza_sativa_newGene_3558	-1.2887	0.0267288	down	Oryza_sativa_newGene_130	-2.52904	0.000246704	down	LOC_Os03g05340	1.18199	3.41e-09	up	LOC_Os12g24090	1.61957	0.0100624	up	LOC_Os03g48490	1.84134	0.00171601	up	LOC_Os10g41749	1.96404	9.53e-47	up	LOC_Os06g50630	1.5469	1.21e-09	up	LOC_Os07g08220	1.57596	6.13e-16	up	LOC_Os11g42390	1.53275	0.00140966	up
LOC_Os02g05790	-1.16817	1.78e-05	down	LOC_Os04g18530	-1.03669	0.00521912	down	LOC_Os04g01650	1.67037	7.4e-06	up	LOC_Os11g11020	1.75433	1.97e-11	up	LOC_Os01g37360	1.78752	2.84e-11	up	LOC_Os03g58900	2.25659	0.034571	up	LOC_Os02g05244	1.07834	0.000253004	up	LOC_Os01g24690	1.22063	7.16e-12	up	LOC_Os02g46340	1.61114	7.5e-07	up
LOC_Os01g57280	-1.13208	1.25e-05	down	Oryza_sativa_newGene_2879	-1.11524	0.00362536	down	LOC_Os06g48010	1.74511	3.67e-07	up	LOC_Os01g40680	1.69088	0.000104671	up	LOC_Os07g48680	1.27379	3.02e-07	up	LOC_Os08g28730	1.7295	2.53e-25	up	LOC_Os03g01442	2.70761	2.82e-12	up	LOC_Os11g02570	1.48854	0.0300081	up	LOC_Os07g33650	1.1194	0.00357205	up
LOC_Os01g71624	-1.86241	0.000111897	down	LOC_Os01g45250	-1.70038	1.18e-06	down	Oryza_sativa_newGene_827	1.2236	0.00611325	up	LOC_Os01g07610	1.00112	0.00185895	up	LOC_Os04g30210	1.16054	0.0141825	up	LOC_Os07g37230	3.49458	3.53e-48	up	LOC_Os04g09350	1.56247	2e-27	up	LOC_Os08g38020	1.71595	0.00018514	up	LOC_Os07g49310	1.89346	1.6e-15	up
LOC_Os03g61900	-1.00514	3.41e-05	down	LOC_Os06g13760	-2.92605	1.6e-06	down	LOC_Os08g42720	2.00714	1.48e-10	up	LOC_Os02g32469	1.53385	8.61e-21	up	LOC_Os07g48020	1.31438	0.0170049	up	LOC_Os09g39430	1.24215	2.18e-07	up	Oryza_sativa_newGene_997	1.52774	0.00260759	up	LOC_Os09g23399	1.3645	0.00438387	up	LOC_Os02g56880	1.20353	1.06e-05	up
LOC_Os02g02460	-1.29262	0.0116717	down	LOC_Os08g41440	-2.83779	1.07e-28	down	LOC_Os01g05730	2.80911	1.82e-15	up	LOC_Os04g57890	1.02236	1.58e-19	up	LOC_Os11g03300	3.88293	4.68e-35	up	LOC_Os07g38570	1.0892	0.000215866	up	LOC_Os03g25130	1.1883	0.000411278	up	LOC_Os02g44104	1.03131	2.32e-08	up	LOC_Os05g32230	1.36288	2.5e-21	up
LOC_Os03g26350	-1.8024	4.59e-05	down	LOC_Os06g29730	-1.16129	0.00101563	down	LOC_Os06g29260	1.31714	1.42e-10	up	LOC_Os06g44690	1.02017	1.46e-05	up	LOC_Os05g10690	1.03792	1.94e-05	up	LOC_Os04g23550	1.44827	0.0479683	up	Oryza_sativa_newGene_2801	2.30108	2.61e-15	up	LOC_Os05g29170	1.21846	0.000582558	up	LOC_Os05g41760	1.01187	0.0002359	up
LOC_Os06g35850	-1.624	4.69e-08	down	LOC_Os03g55770	-2.76532	1.28e-18	down	LOC_Os10g41190	1.0533	0.000621341	up	Oryza_sativa_newGene_1708	1.45791	0.00923893	up	LOC_Os05g50180	1.37297	0.000906685	up	LOC_Os10g28360	1.40848	1.81e-25	up	Oryza_sativa_newGene_2807	1.93188	3.3e-20	up	LOC_Os04g28250	1.08041	0.0465379	up	LOC_Os02g04550	3.72772	1.05e-06	up
LOC_Os10g41999	-1.92154	0.00619052	down	LOC_Os03g37570	-1.11816	5e-08	down	LOC_Os06g03830	1.17675	0.000635622	up	LOC_Os02g14874	1.22844	4.77e-20	up	LOC_Os04g57220	1.132	1.5e-38	up	LOC_Os08g36920	1.63393	0.000664641	up	LOC_Os09g31486	2.72451	2.54e-30	up	Oryza_sativa_newGene_2511	2.05421	1.09e-07	up	LOC_Os01g69030	2.98444	1.54e-33	up
LOC_Os10g27000	-2.05013	0.00122962	down	LOC_Os04g57340	-1.45069	2.93e-17	down	LOC_Os01g58630	1.56282	7.63e-05	up	LOC_Os07g03730	2.84527	0.000429737	up	LOC_Os06g04240	1.14201	0.00302644	up	LOC_Os02g03280	1.71265	2.12e-20	up	LOC_Os10g06580	1.18307	0.0290326	up	LOC_Os10g01080	1.36552	6.35e-10	up	LOC_Os09g32820	1.06769	1.8e-14	up
LOC_Os09g26540	-1.13101	0.00868434	down	LOC_Os07g35020	-1.81846	0.00709875	down	LOC_Os01g01610	1.26904	0.00411038	up	LOC_Os02g16560	1.73078	0.00817439	up	LOC_Os12g02800	1.10799	1.31e-05	up	LOC_Os03g03570	1.22159	0.014342	up	LOC_Os10g07534	1.16119	0.000288977	up	LOC_Os11g09110	1.59741	0.000244871	up	LOC_Os04g45000	4.60897	1.97e-88	up
LOC_Os04g40630	-1.0079	8.42e-16	down	LOC_Os03g11420	-1.26133	0.00514195	down	LOC_Os01g70010	2.06494	7.65e-18	up	LOC_Os08g35630	1.39643	3.14e-05	up	LOC_Os07g44970	1.00523	4.35e-17	up	LOC_Os04g48880	3.71424	2.87e-218	up	LOC_Os11g05570	1.36845	1.78e-07	up	LOC_Os07g10810	1.15236	0.00240235	up	LOC_Os01g57960	1.05397	0.00580743	up
LOC_Os08g04500	-1.03041	0.000113624	down	LOC_Os04g58960	-1.1971	0.0185478	down	LOC_Os06g38950	1.18663	0.0113266	up	LOC_Os08g03682	1.14908	0.0342249	up	LOC_Os02g15280	1.38519	3.08e-06	up	LOC_Os04g52250	2.08875	0.0304058	up	LOC_Os12g04940	1.35571	0.00239256	up	LOC_Os09g35940	1.03106	1.9e-11	up	Oryza_sativa_newGene_4872	1.82023	7.81e-16	up
LOC_Os12g15314	-1.35806	0.000172247	down	LOC_Os07g08360	-1.88161	0.000758541	down	LOC_Os12g08790	1.0127	7.79e-07	up	LOC_Os07g41410	2.90003	2.03e-23	up	LOC_Os05g43490	1.0938	3.61e-14	up	LOC_Os07g48340	1.71386	1.04e-20	up	LOC_Os02g37834	1.00185	5.86e-18	up	LOC_Os07g03200	1.99135	1.56e-28	up	LOC_Os12g03860	2.49358	8.99e-36	up
LOC_Os09g07450	-1.60726	1.49e-06	down	LOC_Os05g36140	-3.12227	1.52e-07	down	LOC_Os08g35305	9.28978	2.41e-15	up	LOC_Os11g43140	1.06144	0.000106903	up	LOC_Os01g49230	1.32791	0.000316096	up	LOC_Os01g45720	1.89436	6.07e-05	up	LOC_Os10g10434	1.29905	3.05e-13	up	LOC_Os04g43990	1.69599	6.86e-43	up	LOC_Os09g36800	1.46289	1.13e-26	up
LOC_Os08g10150	-1.73232	0.00106814	down	LOC_Os08g43310	-1.94335	0.0270655	down	LOC_Os08g37210	10.1641	0.00101599	up	LOC_Os02g52250	1.37133	1.63e-69	up	LOC_Os05g48000	1.29875	0.0296588	up	LOC_Os05g49684	1.27185	0.0217916	up	LOC_Os07g19030	1.02464	5.16e-05	up	LOC_Os03g15050	1.61189	6.49e-32	up	LOC_Os04g41340	1.69454	1.07e-17	up
LOC_Os08g20670	-1.93616	1.66e-05	down	LOC_Os01g41980	-1.234	0.0143794	down	Oryza_sativa_newGene_1185	1.04595	0.015713	up	LOC_Os10g22100	1.10495	7.14e-14	up	LOC_Os08g34160	1.08368	0.00189694	up	LOC_Os08g08580	1.68588	1.11e-10	up	LOC_Os03g21800	1.47168	1.22e-07	up	LOC_Os03g05310	1.20001	1.65e-08	up	LOC_Os07g46330	2.8886	1.33e-65	up
LOC_Os05g16420	-1.22318	0.0278557	down	LOC_Os08g36740	-1.86762	0.00842298	down	LOC_Os03g01940	11.0098	1.03e-23	up	LOC_Os03g12890	1.2646	2.49e-18	up	LOC_Os06g48010	2.19769	0.0282438	up	LOC_Os09g38320	1.15103	6.43e-05	up	LOC_Os03g52500	1.15524	0.00450197	up	LOC_Os01g13480	1.4595	6.41e-22	up	LOC_Os05g07880	1.95954	6.29e-09	up
LOC_Os06g19070	-1.44288	1.48e-10	down	LOC_Os02g05000	-1.53237	0.000827273	down	LOC_Os08g02180	1.93502	1.6e-08	up	LOC_Os05g07280	1.05978	0.00508681	up	LOC_Os03g06610	1.99504	0.00148283	up	LOC_Os01g65370	1.32593	1.8e-12	up	LOC_Os12g35450	1.24777	0.0110138	up	LOC_Os03g39350	1.38057	0.00514058	up	LOC_Os05g48160	2.77359	4.05e-45	up
LOC_Os03g01360	-1.14306	8.4e-22	down	LOC_Os02g51000	-1.16838	0.0158208	down	LOC_Os02g43370	2.35543	0.000291779	up	LOC_Os03g19670	1.1908	0.000359774	up	LOC_Os01g48620	1.48598	6.76e-08	up	LOC_Os09g12290	1.24722	2.64e-10	up	Oryza_sativa_newGene_207	1.06386	0.0347465	up	LOC_Os08g04830	1.53694	5.03e-10	up	LOC_Os05g04600	2.35176	7.91e-60	up
LOC_Os11g17330	-1.95232	0.000478554	down	LOC_Os01g74370	-1.51911	0.0180807	down	LOC_Os03g24590	1.15132	1.25e-15	up	LOC_Os09g25340	1.05308	8.34e-06	up	LOC_Os06g12490	1.04586	0.0272956	up	LOC_Os06g39230	1.19667	1.47e-05	up	LOC_Os01g55900	1.1124	0.0224935	up	LOC_Os06g50818	1.24051	0.000195326	up	LOC_Os01g17170	2.53485	1.27e-49	up
LOC_Os01g57599	-1.45544	3e-10	down	LOC_Os07g42590	-1.48104	0.00013443	down	LOC_Os02g40110	1.2865	7.93e-05	up	Oryza_sativa_newGene_1548	1.63162	1.97e-09	up	LOC_Os01g12430	1.14517	0.00917793	up	LOC_Os10g40620	1.35687	0.014481	up	LOC_Os01g32600	1.40636	0.00393276	up	LOC_Os01g02790	3.17924	4.38e-11	up	LOC_Os01g19020	1.12587	0.000966073	up
LOC_Os06g02770	-1.52143	0.00990794	down	LOC_Os05g27350	-1.72174	0.000114383	down	LOC_Os06g43370	1.50413	1.16e-05	up	LOC_Os07g44190	1.12506	3.62e-14	up	LOC_Os06g13720	1.51355	0.0404956	up	LOC_Os03g24160	1.12048	2.94e-07	up	LOC_Os01g59100	1.22329	1.87e-06	up	LOC_Os03g58020	1.25226	6.01e-08	up	LOC_Os05g15510	2.12273	1.45e-18	up
LOC_Os10g07004	-1.44917	0.00080388	down	LOC_Os03g25330	-1.36102	0.00283759	down	LOC_Os06g02400	1.01384	0.00785309	up	LOC_Os02g06420	1.30162	0.00961043	up	LOC_Os01g07900	1.23181	0.00736014	up	LOC_Os05g02754	1.39508	9.05e-05	up	LOC_Os12g29740	1.29775	0.000280492	up	LOC_Os08g40500	2.23581	2.01e-17	up	LOC_Os02g37690	2.21624	7.03e-36	up
LOC_Os02g01890	-1.35417	0.0287854	down	Oryza_sativa_newGene_4355	-1.17586	0.0184489	down	LOC_Os06g46475	2.36103	2.08e-05	up	LOC_Os12g38150	2.72073	7.54e-18	up	LOC_Os12g03640	3.89065	8.94e-08	up	LOC_Os06g21140	1.34598	3.23e-08	up	LOC_Os05g09580	1.06319	1.38e-16	up	LOC_Os11g42390	1.49248	0.0223486	up	LOC_Os09g37200	1.63684	1.91e-06	up
LOC_Os11g39990	-1.10984	0.00895189	down	LOC_Os03g20080	-1.89493	1.15e-06	down	LOC_Os07g47990	1.57183	0.000877631	up	LOC_Os02g34470	1.04953	8.18e-24	up	Oryza_sativa_newGene_1805	1.1265	1.74e-07	up	LOC_Os01g49600	1.02762	0.0196965	up	LOC_Os12g31860	2.05959	5.5e-29	up	Oryza_sativa_newGene_3478	1.04218	0.0279702	up	LOC_Os06g30860	1.09439	0.0235971	up
LOC_Os10g14180	-1.42578	7.86e-09	down	LOC_Os09g18310	-2.04192	0.0162665	down	LOC_Os11g25330	9.56075	9.62e-11	up	LOC_Os02g46473	1.75883	1.77e-18	up	LOC_Os08g43110	1.58818	6.97e-08	up	LOC_Os02g44320	1.73819	0.0105453	up	LOC_Os06g51330	1.18768	2.49e-10	up	LOC_Os07g30300	1.13735	2.4e-20	up	LOC_Os06g51260	4.37885	5.85e-118	up
LOC_Os04g24220	-1.37383	2.74e-08	down	LOC_Os10g29274	-1.13414	9.91e-06	down	LOC_Os05g07140	1.06488	0.00672649	up	LOC_Os02g02424	1.03108	1.93e-21	up	LOC_Os11g47460	1.83984	6.18e-13	up	LOC_Os06g24070	1.66217	3.67e-73	up	Oryza_sativa_newGene_1590	4.26467	1.24e-13	up	LOC_Os12g43810	1.43524	0.000748095	up	LOC_Os01g56380	1.06075	0.000395837	up
LOC_Os04g21660	-1.05672	0.022288	down	LOC_Os06g45590	-2.39576	0.0106657	down	LOC_Os04g51890	3.30737	0.000790224	up	LOC_Os04g53612	1.3456	1.09e-08	up	LOC_Os10g32810	1.80091	1.96e-19	up	LOC_Os04g51980	2.48779	0.000118246	up	LOC_Os11g33440	1.9134	0.0205	up	LOC_Os06g22460	1.2888	3.5e-08	up	LOC_Os11g03484	1.88612	0.000414182	up
LOC_Os02g15670	-1.27714	0.0142832	down	LOC_Os07g32170	-1.71037	4.29e-07	down	LOC_Os12g10180	1.23117	2.2e-07	up	LOC_Os01g74410	1.07121	4.84e-10	up	LOC_Os04g02030	1.03119	0.00184063	up	LOC_Os06g30970	1.07226	5.86e-10	up	LOC_Os06g02600	1.29525	9.1e-15	up	LOC_Os07g44230	1.24331	1.31e-05	up	LOC_Os03g45619	3.09549	2.72e-07	up
LOC_Os10g39840	-1.09677	0.00032999	down	LOC_Os05g41610	-1.2108	1.33e-06	down	Oryza_sativa_newGene_1223	1.62956	2.05e-07	up	LOC_Os02g14440	1.56426	4.18e-12	up	LOC_Os03g22890	1.16878	2.72e-37	up	LOC_Os05g13580	1.27576	1.32e-16	up	LOC_Os03g55840	1.18733	0.0137525	up	Oryza_sativa_newGene_4793	2.9039	1.44e-05	up	LOC_Os02g10350	2.40896	2.38e-39	up
LOC_Os04g05580	-3.00188	3.79e-12	down	LOC_Os01g46140	-1.59772	0.00578957	down	LOC_Os02g10860	1.18932	0.000178407	up	LOC_Os02g47180	1.60704	1.97e-20	up	LOC_Os06g03830	1.03645	0.000765401	up	LOC_Os04g42800	1.52144	7.63e-23	up	LOC_Os06g33250	1.56696	0.00492411	up	LOC_Os07g10420	1.33354	1.29e-15	up	LOC_Os08g08140	1.27444	0.000728923	up
LOC_Os01g12290	-1.86589	0.00158652	down	LOC_Os09g10054	-1.17945	0.0406939	down	LOC_Os02g30480	8.85821	4.11e-10	up	LOC_Os12g36850	2.81174	0.000724155	up	LOC_Os06g41010	1.38231	6.81e-52	up	LOC_Os03g14910	6.12105	5.64e-16	up	LOC_Os02g01550	2.75034	7.3e-11	up	LOC_Os02g30050	1.00274	2.73e-13	up	LOC_Os12g05660	1.11373	6.73e-09	up
LOC_Os02g49850	-1.09511	3.75e-05	down	LOC_Os06g16170	-1.64151	0.00048307	down	LOC_Os04g47360	1.02238	0.0076866	up	LOC_Os07g07520	1.13623	0.000129003	up	LOC_Os08g42550	1.23498	2.05e-15	up	LOC_Os12g02540	2.4654	6.58e-20	up	LOC_Os04g28160	12.0767	2.15e-15	up	LOC_Os05g18670	1.1318	0.0259298	up	LOC_Os05g50380	2.90036	1.39e-20	up
LOC_Os10g32110	-1.15927	0.000352564	down	LOC_Os01g65100	-1.18093	0.0214003	down	LOC_Os12g03430	1.1783	0.00736052	up	LOC_Os02g28334	2.06441	0.000144858	up	LOC_Os02g08490	1.10467	2.86e-05	up	LOC_Os03g19400	1.6556	1.46e-13	up	Oryza_sativa_newGene_2106	1.58862	2.24e-11	up	LOC_Os06g13580	1.95047	0.000969167	up	LOC_Os06g48810	2.72254	6.37e-14	up
LOC_Os06g22290	-1.50748	0.0195693	down	LOC_Os02g40530	-2.4726	1.35e-06	down	LOC_Os06g36850	1.24594	0.0124634	up	LOC_Os03g10460	1.11413	7.56e-11	up	LOC_Os03g41330	1.94627	2.34e-13	up	LOC_Os08g06380	1.32967	2.52e-10	up	LOC_Os05g23320	1.22321	2.34e-25	up	LOC_Os02g33060	3.60711	1.64e-57	up	LOC_Os09g17600	1.5837	3.35e-26	up
Oryza_sativa_newGene_3860	-1.33404	0.000372375	down	LOC_Os10g13870	-1.25731	0.00172642	down	LOC_Os02g14929	1.2697	5.93e-05	up	LOC_Os04g33350	1.32284	0.000613806	up	LOC_Os01g33762	1.06044	0.000571691	up	LOC_Os06g01250	2.6623	4.26e-87	up	LOC_Os04g53640	1.05555	0.00159372	up	LOC_Os02g05686	1.17326	0.00266539	up	LOC_Os11g07930	1.43019	6.45e-06	up
LOC_Os01g71540	-1.74523	3.12e-11	down	LOC_Os12g29740	-1.12176	9.84e-06	down	LOC_Os06g08510	2.96389	2.03e-10	up	LOC_Os04g34750	1.47357	0.00077946	up	LOC_Os03g47270	1.14778	0.00683592	up	LOC_Os07g18750	1.53614	1.57e-13	up	LOC_Os01g16170	1.99536	4.66e-16	up	LOC_Os05g47650	1.96344	1.59e-07	up	LOC_Os05g34670	1.722	3.69e-16	up
LOC_Os01g02370	-1.16121	0.0440885	down	LOC_Os05g11010	-1.72705	1.4e-11	down	LOC_Os08g43010	3.00171	4.42e-06	up	LOC_Os09g11250	1.02721	2.76e-07	up	LOC_Os05g29090	1.03863	0.0206257	up	LOC_Os01g14520	1.39149	0.00163726	up	LOC_Os02g30530	1.1822	2.37e-22	up	LOC_Os07g41180	1.15118	0.00440897	up	LOC_Os09g10950	1.20184	0.00667115	up
Oryza_sativa_newGene_2905	-1.86946	0.017909	down	LOC_Os01g74450	-2.23785	2.17e-05	down	LOC_Os05g30700	1.53486	1.58e-10	up	LOC_Os01g74500	1.01726	0.00198735	up	LOC_Os03g53900	3.40702	0.00374321	up	LOC_Os03g52070	1.03123	0.00116669	up	LOC_Os07g29170	1.70029	6.33e-20	up	Oryza_sativa_newGene_3875	1.77314	0.00062005	up	LOC_Os11g13890	2.09843	5.77e-80	up
LOC_Os12g03230	-1.35684	0.0147193	down	LOC_Os05g25770	-2.18063	0.00735119	down	LOC_Os06g38660	1.86255	0.0134382	up	LOC_Os08g14940	1.33859	3.08e-05	up	LOC_Os03g55990	1.0736	1.23e-13	up	LOC_Os05g45440	1.47582	1.42e-11	up	LOC_Os01g63260	2.44172	3.15e-17	up	LOC_Os02g03020	1.21703	6.77e-10	up	LOC_Os05g07870	2.67846	9.02e-71	up
LOC_Os04g32820	-1.39778	0.00260664	down	LOC_Os06g43810	-1.23255	2.7e-13	down	LOC_Os12g02350	1.27026	0.000105693	up	LOC_Os02g13600	1.03331	1.69e-06	up	LOC_Os01g63690	1.52636	4.62e-37	up	LOC_Os03g36530	1.34841	0.0144597	up	LOC_Os07g09450	1.01748	2.55e-08	up	LOC_Os03g52390	2.92095	1.99e-05	up	LOC_Os10g36000	1.0375	2.93e-06	up
LOC_Os07g35480	-1.3226	2.15e-05	down	LOC_Os10g37760	-3.75254	1.85e-10	down	LOC_Os02g01060	1.06692	0.0144797	up	LOC_Os02g56300	1.16021	5.53e-14	up	LOC_Os07g46950	1.73062	0.00270807	up	LOC_Os08g39740	1.05826	0.00779072	up	LOC_Os03g54220	1.27568	1.15e-09	up	LOC_Os04g37980	1.10836	7.66e-09	up	LOC_Os04g35880	1.42993	5.32e-10	up
LOC_Os04g33885	-1.10493	0.023851	down	LOC_Os02g55430	-1.07275	1.81e-18	down	LOC_Os03g36540	1.04983	9.64e-07	up	LOC_Os11g09478	1.19328	0.0185533	up	LOC_Os01g70730	1.69672	1.31e-05	up	LOC_Os07g10770	1.12895	8.61e-10	up	LOC_Os08g03990	1.28748	9.48e-13	up	Oryza_sativa_newGene_2919	4.11152	2.86e-13	up	Oryza_sativa_newGene_3386	1.15153	8.99e-12	up
LOC_Os06g05440	-1.80658	0.0269928	down	LOC_Os02g12150	-1.8473	0.00092741	down	LOC_Os09g36244	1.23175	9.45e-05	up	LOC_Os07g07900	1.65668	2.12e-08	up	LOC_Os06g49050	2.39987	6.29e-08	up	LOC_Os12g01370	1.2266	0.0341742	up	LOC_Os06g12060	1.67253	4.68e-05	up	LOC_Os12g31410	1.25533	0.0110066	up	LOC_Os10g32580	1.98287	0.000166205	up
LOC_Os02g13020	-1.09479	0.000498316	down	LOC_Os01g64470	-2.79692	5.41e-45	down	LOC_Os07g29410	1.10118	5.01e-08	up	LOC_Os01g14520	1.0951	0.0118703	up	LOC_Os04g46470	1.11536	0.033052	up	LOC_Os02g52170	1.43226	5.61e-07	up	Oryza_sativa_newGene_64	1.59103	7.47e-07	up	LOC_Os09g19310	1.35594	7.12e-11	up	LOC_Os02g43940	4.38333	3.03e-12	up
LOC_Os06g38930	-1.38247	0.017278	down	LOC_Os04g12430	-2.14855	6.98e-05	down	LOC_Os07g27670	1.12074	0.0288818	up	LOC_Os04g09580	1.03527	1.26e-15	up	LOC_Os07g23640	1.65086	2.49e-08	up	LOC_Os05g39720	1.26429	2.23e-07	up	LOC_Os12g17550	1.57732	0.0202746	up	Oryza_sativa_newGene_4872	1.10194	6.01e-06	up	LOC_Os04g37580	1.64472	5.43e-22	up
LOC_Os04g02620	-1.97684	1.32e-23	down	LOC_Os03g05750	-3.25987	3.9e-38	down	LOC_Os04g56910	4.70974	5.74e-37	up	LOC_Os09g31478	1.21315	6.34e-22	up	LOC_Os01g08880	1.10218	2.93e-16	up	LOC_Os05g25480	1.16521	0.0200351	up	LOC_Os08g32690	1.58278	1.31e-45	up	LOC_Os12g03860	1.12273	8.77e-06	up	LOC_Os01g60810	1.06027	0.00415634	up
LOC_Os12g25090	-3.31593	0.000638609	down	LOC_Os04g06520	-3.00063	1.07e-05	down	LOC_Os07g05360	1.24431	8.37e-08	up	LOC_Os04g22120	1.62318	0.0230845	up	Oryza_sativa_newGene_1226	3.4772	2.01e-17	up	LOC_Os06g36050	1.22071	0.000667437	up	LOC_Os05g35010	2.60917	3.79e-11	up	LOC_Os10g01820	2.50943	3.29e-13	up	LOC_Os08g44300	3.83567	3.05e-72	up
LOC_Os01g68510	-1.56998	0.0104405	down	LOC_Os01g09220	-4.80915	1.45e-18	down	LOC_Os04g48970	11.5526	4.85e-20	up	LOC_Os02g44480	1.13694	0.00216429	up	LOC_Os04g43200	1.52848	0.00656905	up	LOC_Os06g14370	1.37143	1.58e-09	up	Oryza_sativa_newGene_3525	1.18891	7.74e-11	up	LOC_Os04g27340	1.67501	0.000110305	up	LOC_Os08g30780	2.48206	2.97e-08	up
LOC_Os02g01870	-1.23972	0.000200926	down	LOC_Os02g48570	-1.2123	0.010759	down	LOC_Os04g57730	1.30724	3.52e-07	up	LOC_Os03g42600	2.24212	1.44e-24	up	LOC_Os11g47570	2.03825	4.42e-13	up	LOC_Os01g09870	2.47309	0.00246155	up	Oryza_sativa_newGene_1963	1.05294	0.010482	up	LOC_Os08g19374	1.99619	3.08e-05	up	LOC_Os08g33540	2.26993	1.13e-39	up
Oryza_sativa_newGene_2678	-1.43617	0.0458177	down	LOC_Os09g30160	-1.28997	3.85e-13	down	LOC_Os05g24340	9.79355	9.8e-13	up	Oryza_sativa_newGene_3781	2.6583	4.29e-11	up	LOC_Os02g10860	1.58746	2.45e-11	up	LOC_Os06g05130	1.91088	8.27e-18	up	LOC_Os06g41240	1.15301	0.0387498	up	LOC_Os03g20970	2.20596	0.0187685	up	LOC_Os08g37432	1.00074	1.69e-05	up
Oryza_sativa_newGene_1165	-1.48562	0.0251376	down	LOC_Os12g23280	-1.10986	7.68e-11	down	Oryza_sativa_newGene_1717	2.31133	0.000230457	up	Oryza_sativa_newGene_1128	1.02953	0.0105919	up	LOC_Os07g44830	1.87724	1.84e-08	up	LOC_Os05g01790	1.87584	4.95e-05	up	LOC_Os04g50060	1.01371	1.96e-08	up	LOC_Os05g07880	1.50615	5.95e-06	up	LOC_Os06g46670	2.67551	9.85e-31	up
LOC_Os11g45930	-1.09627	0.0185242	down	LOC_Os02g09990	-1.88685	9.94e-06	down	LOC_Os12g05310	1.53267	0.00138889	up	LOC_Os01g37380	1.09577	0.00223612	up	LOC_Os04g03180	2.28194	1.5e-27	up	LOC_Os07g41320	1.60774	1.87e-09	up	LOC_Os04g13210	1.38041	0.0171419	up	LOC_Os05g04600	1.01461	4.59e-12	up	LOC_Os09g38070	1.13209	1.25e-09	up
LOC_Os02g12310	-3.183	0.00180654	down	LOC_Os02g02040	-1.14228	0.0321055	down	LOC_Os02g18784	1.38753	1.67e-06	up	LOC_Os12g43440	1.14956	0.0334997	up	LOC_Os04g47360	1.35928	1.62e-05	up	LOC_Os02g51970	1.85066	0.00473389	up	LOC_Os03g48457	1.79998	0.012684	up	LOC_Os12g13174	1.01474	4.05e-06	up	LOC_Os02g52260	1.16911	1.18e-06	up
LOC_Os01g36460	-1.05311	0.0170436	down	LOC_Os12g12570	-1.82935	2.41e-05	down	LOC_Os10g28350	2.32889	0.00280898	up	LOC_Os08g41620	1.10164	0.00389595	up	LOC_Os09g09000	1.18946	0.00522729	up	LOC_Os04g57200	1.05368	5.93e-09	up	LOC_Os09g15790	1.5183	0.00109368	up	LOC_Os11g47830	1.65825	1.54e-45	up	LOC_Os06g49210	1.46833	0.0104811	up
LOC_Os04g03740	-2.94167	2.59e-12	down	LOC_Os01g67540	-1.13854	0.0307603	down	Oryza_sativa_newGene_1557	11.163	3.03e-17	up	LOC_Os03g63680	1.26761	1.96e-18	up	LOC_Os04g41620	1.44793	5.28e-08	up	LOC_Os09g31130	1.41307	0.000285264	up	LOC_Os03g06654	1.28952	1.5e-11	up	LOC_Os08g30510	1.20927	0.037385	up	LOC_Os01g01170	4.58439	4.51e-08	up
LOC_Os11g25990	-1.36319	0.00745886	down	LOC_Os05g30500	-3.60299	9.39e-13	down	LOC_Os11g42070	9.352	4.6e-12	up	LOC_Os05g12460	1.35886	0.0028441	up	LOC_Os09g35030	1.81786	1.13e-44	up	LOC_Os01g04300	1.80697	4.05e-05	up	LOC_Os01g09100	1.01529	0.0374716	up	LOC_Os11g35840	1.20988	0.00202304	up	LOC_Os03g56930	12.2935	1.15e-22	up
LOC_Os02g12380	-1.77634	1.51e-08	down	LOC_Os02g44230	-2.54619	0.0141839	down	LOC_Os02g09380	1.65743	4.39e-09	up	LOC_Os04g40470	2.72513	4.1e-06	up	LOC_Os05g11250	1.58658	0.0043242	up	LOC_Os10g40510	1.80252	8.23e-09	up	LOC_Os03g63760	1.62773	7.43e-12	up	LOC_Os12g11830	1.58115	0.000329483	up	LOC_Os08g36500	1.74605	5.3e-10	up
LOC_Os04g15680	-2.00627	0.021278	down	LOC_Os02g45780	-1.66407	1.13e-10	down	LOC_Os12g12740	1.0982	2.37e-14	up	LOC_Os03g51230	1.33864	1.26e-08	up	LOC_Os06g41090	1.13229	6.78e-06	up	LOC_Os10g32980	1.60919	1.54e-42	up	LOC_Os09g33530	1.58817	1.47e-07	up	LOC_Os09g37200	2.00944	1.16e-08	up	LOC_Os08g06280	1.65867	2.86e-14	up
Oryza_sativa_newGene_2422	-1.2546	0.0243761	down	LOC_Os05g03590	-1.98246	6.96e-18	down	LOC_Os12g39970	2.33018	1.2e-38	up	LOC_Os10g32680	1.19637	9.13e-26	up	LOC_Os11g10710	1.65662	0.002551	up	LOC_Os08g24310	1.0474	0.00398534	up	LOC_Os06g05790	1.69304	5.3e-15	up	LOC_Os10g08599	1.04367	7.28e-09	up	LOC_Os08g01770	1.53652	3.02e-40	up
LOC_Os01g56450	-1.69099	1.99e-06	down	Oryza_sativa_newGene_3759	-2.15372	0.00146024	down	LOC_Os07g06850	2.04296	2.36e-24	up	LOC_Os01g52130	1.1765	2.87e-12	up	LOC_Os02g34970	2.52399	5.49e-05	up	LOC_Os11g24510	1.20216	3.84e-50	up	LOC_Os04g40740	1.3017	1.73e-10	up	LOC_Os08g32080	1.3766	1.73e-24	up	LOC_Os11g22404	1.0726	2.04e-05	up
LOC_Os12g08564	-2.18125	4.65e-07	down	LOC_Os03g26870	-1.32826	6.23e-06	down	LOC_Os01g73200	1.17239	8.41e-08	up	LOC_Os10g27470	1.86128	0.000113416	up	LOC_Os01g52260	1.01199	6.51e-13	up	LOC_Os03g28170	2.56317	4.02e-34	up	LOC_Os11g36450	1.20856	0.000271739	up	LOC_Os06g30860	3.56626	6.96e-11	up	LOC_Os12g05900	1.06202	2.07e-07	up
LOC_Os07g48510	-1.09892	3.12e-05	down	Oryza_sativa_newGene_4835	-1.20768	0.00822275	down	LOC_Os03g11790	1.64042	1.58e-40	up	LOC_Os03g61150	2.86128	7.58e-81	up	LOC_Os06g36850	2.28659	0.0461375	up	LOC_Os09g36350	1.3495	3.36e-10	up	LOC_Os12g05210	1.48072	0.0428476	up	LOC_Os04g23140	1.29734	0.00290496	up	LOC_Os05g30250	3.3524	6.88e-30	up
LOC_Os10g25590	-1.17911	0.000312592	down	LOC_Os07g03740	-2.27546	0.00748394	down	LOC_Os04g32620	1.19804	0.0147295	up	LOC_Os02g49720	3.44322	3.19e-86	up	LOC_Os08g41720	3.27609	2.95e-08	up	LOC_Os06g47770	1.16572	0.00018266	up	LOC_Os07g35410	1.65711	1.14e-09	up	Oryza_sativa_newGene_4501	1.25143	4.18e-05	up	LOC_Os11g29840	1.13074	0.0027238	up
LOC_Os06g42560	-1.27273	6.54e-09	down	LOC_Os02g06170	-1.66281	0.00130008	down	LOC_Os07g15340	9.88395	2.27e-13	up	LOC_Os04g42520	1.3941	3.04e-37	up	LOC_Os08g29340	2.1059	0.000364086	up	LOC_Os09g28720	1.20946	0.0255319	up	LOC_Os04g01874	2.15727	0.00094459	up	LOC_Os06g51260	2.28636	1.43e-107	up	LOC_Os01g37590	1.63628	1.95e-06	up
LOC_Os05g45020	-1.04971	0.000374756	down	LOC_Os03g55776	-2.27187	2.23e-34	down	LOC_Os04g33570	2.03438	0.00370371	up	LOC_Os01g59350	1.15962	2.34e-22	up	LOC_Os11g05990	1.35811	3.3e-12	up	LOC_Os06g49790	1.41797	4.09e-69	up	LOC_Os08g39050	1.21852	3.67e-07	up	LOC_Os01g37350	1.09839	0.00053781	up	LOC_Os01g50460	6.91794	5.3e-92	up
Oryza_sativa_newGene_1984	-1.22866	0.0215932	down	LOC_Os08g40690	-1.54823	0.0113996	down	LOC_Os11g17440	3.27114	2.84e-14	up	LOC_Os09g31482	1.37097	5.23e-22	up	LOC_Os01g58140	2.58198	2.42e-27	up	LOC_Os01g10810	1.36874	1.5e-05	up	LOC_Os03g22880	1.64291	7.14e-42	up	LOC_Os03g07739	1.05282	0.0007655	up	LOC_Os03g06630	1.64945	7.81e-22	up
LOC_Os07g13370	-1.29137	0.00245654	down	LOC_Os05g02780	-1.46108	3.79e-23	down	LOC_Os12g10580	2.12334	0.000289288	up	LOC_Os02g04230	1.21336	3.03e-22	up	LOC_Os03g45390	1.15251	1.16e-12	up	LOC_Os04g51460	2.07539	1.92e-17	up	LOC_Os02g53384	1.74578	6.95e-06	up	LOC_Os07g15940	1.74983	0.0127308	up	LOC_Os05g50930	6.15547	4.36e-164	up
LOC_Os04g46130	-1.08942	0.0211598	down	Oryza_sativa_newGene_568	-1.13156	0.028848	down	LOC_Os08g34020	1.08969	1.7e-07	up	LOC_Os11g03820	3.05848	7.8e-05	up	LOC_Os02g50805	1.19549	4.13e-05	up	LOC_Os02g58310	5.56559	4.38e-210	up	LOC_Os10g35760	1.11774	6.13e-07	up	LOC_Os12g41710	2.29364	5.41e-27	up	LOC_Os03g53930	1.4204	3.27e-11	up
LOC_Os06g08890	-2.32504	4.65e-07	down	LOC_Os07g40230	-1.44789	0.000506646	down	LOC_Os09g29950	1.90889	2.59e-17	up	LOC_Os02g16480	1.84157	1.03e-05	up	LOC_Os02g17380	1.11115	2.36e-16	up	LOC_Os06g29790	1.45993	7.57e-06	up	LOC_Os01g05140	1.09782	0.000869533	up	LOC_Os09g23560	1.08329	0.0234445	up	LOC_Os07g42200	1.66404	4.43e-17	up
LOC_Os09g11170	-1.87091	0.010735	down	LOC_Os03g54050	-1.06194	0.00202643	down	LOC_Os10g23050	1.3264	0.00972296	up	LOC_Os08g13440	1.23484	9.42e-16	up	LOC_Os12g14126	2.26638	2.75e-07	up	LOC_Os06g02590	1.54684	8.34e-30	up	LOC_Os03g55340	1.61315	0.00580167	up	LOC_Os11g45190	1.33273	0.00175891	up	LOC_Os03g07960	3.51252	4.72e-57	up
LOC_Os06g09130	-2.13868	3.04e-07	down	LOC_Os01g68730	-2.15704	0.000379696	down	LOC_Os04g48730	1.50593	9.51e-35	up	LOC_Os02g53450	1.34395	0.00710443	up	LOC_Os03g18150	2.22259	2.92e-85	up	LOC_Os07g32570	1.00826	1.06e-05	up	LOC_Os11g14140	2.09855	4.98e-36	up	LOC_Os06g30030	1.6307	0.0036455	up	LOC_Os09g39260	2.48846	6.89e-23	up
LOC_Os03g18130	-2.37181	1.39e-20	down	LOC_Os12g11370	-1.27072	0.000151898	down	LOC_Os12g02530	1.2817	2.65e-21	up	LOC_Os12g41715	1.50432	1.46e-66	up	LOC_Os03g47530	3.24208	1.04e-55	up	LOC_Os04g37550	1.18173	0.00284961	up	LOC_Os10g13630	1.01494	1.51e-05	up	Oryza_sativa_newGene_3142	1.18372	9.32e-05	up	LOC_Os07g37310	1.89331	1.07e-18	up
LOC_Os04g40180	-1.31404	0.00510444	down	Oryza_sativa_newGene_3815	-1.43719	0.0216628	down	LOC_Os06g17410	1.02856	1.71e-09	up	LOC_Os02g10880	2.39445	3.36e-32	up	LOC_Os07g05370	1.37285	2.08e-07	up	LOC_Os04g41560	1.15927	2.15e-30	up	Oryza_sativa_newGene_4064	1.09077	2.16e-06	up	LOC_Os09g19290	1.73699	5.06e-33	up	LOC_Os02g48900	1.23014	1.4e-05	up
Oryza_sativa_newGene_1478	-1.14259	0.0156357	down	LOC_Os08g43670	-1.00312	1e-11	down	LOC_Os07g02540	1.64091	5.6e-41	up	LOC_Os08g26270	1.27618	0.00627363	up	LOC_Os01g53330	1.15012	4.05e-26	up	LOC_Os01g27360	2.79456	5.76e-07	up	Oryza_sativa_newGene_2886	1.98093	4.57e-11	up	LOC_Os06g47320	1.01176	2.17e-16	up	LOC_Os04g16680	1.56624	2.8e-13	up
LOC_Os12g15430	-1.30377	0.0191194	down	LOC_Os02g09260	-1.09894	0.0431038	down	LOC_Os02g35820	1.00963	3.41e-08	up	LOC_Os11g17720	1.02559	0.0148533	up	LOC_Os03g32150	1.26678	7.58e-06	up	LOC_Os06g01972	1.87372	5.54e-12	up	LOC_Os04g27670	3.29847	5.45e-06	up	LOC_Os05g50380	1.75255	5.05e-08	up	LOC_Os01g03940	1.74043	0.00159748	up
LOC_Os07g47970	-1.45258	5.17e-05	down	LOC_Os01g07950	-1.10126	4.75e-12	down	LOC_Os04g16760	1.03084	0.0029165	up	LOC_Os03g16960	1.47259	0.0102461	up	LOC_Os11g47760	2.37598	9.27e-139	up	LOC_Os01g47760	1.03206	6.61e-08	up	Oryza_sativa_newGene_4391	1.37902	0.000455915	up	LOC_Os04g47770	1.42403	1.75e-11	up	LOC_Os02g03960	1.2106	1.41e-06	up
LOC_Os07g03458	-2.07413	1.75e-19	down	LOC_Os09g25070	-2.54927	0.00357096	down	LOC_Os02g33750	1.05974	7.7e-15	up	LOC_Os06g17950	1.20774	6.83e-10	up	LOC_Os08g34360	1.98458	2.72e-18	up	LOC_Os12g08830	1.62396	1.5e-72	up	LOC_Os03g18850	1.87839	1.12e-07	up	LOC_Os01g47840	1.5298	0.000132811	up	LOC_Os11g38580	1.26736	0.000156106	up
LOC_Os01g27210	-1.09554	2.05e-06	down	LOC_Os04g51130	-1.25159	0.0268121	down	LOC_Os08g37760	1.05247	0.000247003	up	LOC_Os05g15770	1.30602	3.47e-07	up	LOC_Os03g19720	1.54157	2e-44	up	LOC_Os01g55150	2.11666	4.84e-05	up	LOC_Os09g30466	1.05795	4.38e-12	up	LOC_Os09g10950	1.03623	0.0150639	up	LOC_Os01g14670	1.67982	0.0047975	up
LOC_Os02g43250	-1.48406	0.0342376	down	LOC_Os03g04370	-1.09386	0.000651939	down	Oryza_sativa_newGene_4022	1.9387	5.78e-06	up	LOC_Os01g68740	1.62977	1.77e-07	up	LOC_Os07g05365	1.75066	0.03878	up	LOC_Os09g27010	1.69466	3.88e-08	up	LOC_Os06g03570	1.1888	2.15e-07	up	LOC_Os06g48520	1.26364	0.0173766	up	LOC_Os03g42040	1.02029	0.026662	up
LOC_Os03g26360	-1.14604	0.0229771	down	LOC_Os02g41510	-1.25206	0.00500154	down	LOC_Os04g25784	13.4923	9.79e-28	up	LOC_Os06g51060	1.03639	0.00151943	up	LOC_Os03g07270	1.50962	0.00122348	up	LOC_Os11g14400	1.01171	0.00328611	up	LOC_Os09g32560	1.00818	1.52e-06	up	LOC_Os01g06560	3.42251	1.94e-05	up	LOC_Os05g50300	1.91994	0.00423417	up
LOC_Os10g38540	-1.26362	0.00290722	down	LOC_Os01g25540	-1.2618	1.99e-06	down	LOC_Os09g35620	2.41016	2.77e-06	up	Oryza_sativa_newGene_4823	1.65795	2.21e-29	up	LOC_Os01g04550	2.50796	2.66e-17	up	LOC_Os04g46990	1.52059	7.74e-05	up	LOC_Os04g32430	1.52495	0.0117072	up	LOC_Os10g10149	1.89906	0.00298871	up	LOC_Os07g39010	1.06067	1.65e-16	up
Oryza_sativa_newGene_4593	-2.04881	1.6e-10	down	Oryza_sativa_newGene_2641	-1.27991	0.00111216	down	LOC_Os12g04980	3.93538	3.32e-11	up	LOC_Os01g50530	1.09804	0.00468771	up	LOC_Os09g32968	1.05092	0.0050886	up	LOC_Os03g52170	1.65257	8.31e-67	up	LOC_Os06g33150	1.23651	0.0266473	up	LOC_Os05g06399	1.00245	0.000563219	up	LOC_Os02g40454	1.52264	7.61e-18	up
LOC_Os01g08860	-1.07108	0.0348356	down	LOC_Os11g40830	-1.28679	0.03611	down	LOC_Os06g08650	1.03492	0.0397446	up	LOC_Os05g41220	1.26383	2.52e-17	up	LOC_Os08g10340	1.01933	1.44e-05	up	LOC_Os10g28240	3.13284	4.02e-05	up	LOC_Os03g27830	1.21906	0.0242995	up	LOC_Os01g02710	1.65559	9.53e-13	up	LOC_Os07g37550	1.51736	9.13e-20	up
LOC_Os05g50500	-1.22251	0.00299159	down	LOC_Os02g10950	-1.69839	0.000827297	down	LOC_Os03g55020	2.21288	0.000144979	up	LOC_Os12g23250	1.0586	0.00358433	up	LOC_Os02g33560	1.59199	4.33e-09	up	LOC_Os03g43720	1.98345	6.75e-74	up	LOC_Os07g33330	1.69138	2.42e-34	up	LOC_Os09g31300	1.54907	5.51e-23	up	LOC_Os10g26670	4.08388	3.19e-27	up
LOC_Os04g05700	-2.18786	0.0031512	down	LOC_Os02g01220	-1.41274	4.06e-05	down	LOC_Os08g41630	1.88753	1.05e-05	up	LOC_Os02g29640	1.27798	0.0321395	up	LOC_Os10g07574	1.62988	0.00579542	up	LOC_Os03g19020	1.25614	9.32e-19	up	LOC_Os06g15330	1.26814	2.79e-17	up	LOC_Os01g33490	1.09434	0.0027514	up	LOC_Os08g34700	1.14787	4.19e-06	up
LOC_Os12g08240	-1.04135	0.0277061	down	LOC_Os02g11770	-1.13795	0.000566281	down	LOC_Os09g21370	1.52809	0.00113407	up	LOC_Os06g22925	2.21261	4.64e-11	up	LOC_Os11g40610	1.19279	4.24e-11	up	LOC_Os01g45860	1.05245	0.00714796	up	LOC_Os12g07060	1.0167	1.27e-15	up	Oryza_sativa_newGene_3386	1.4215	4.52e-19	up	LOC_Os04g53370	1.81639	4.92e-06	up
LOC_Os04g45020	-1.51281	0.0301847	down	LOC_Os03g57310	-1.24897	3.21e-06	down	LOC_Os05g51470	-1.2265	1.02e-08	down	Oryza_sativa_newGene_2053	2.1169	1.06e-10	up	LOC_Os02g12680	3.00461	6.66e-15	up	Oryza_sativa_newGene_1372	2.16445	2.76e-08	up	LOC_Os08g25010	1.08059	1.54e-12	up	LOC_Os06g43510	1.48977	4.03e-07	up	LOC_Os09g26960	1.83518	1.67e-14	up
LOC_Os03g44880	-3.21911	0.000693698	down	LOC_Os01g24420	-1.1303	2.73e-08	down	LOC_Os03g60210	-5.51682	2.63e-06	down	Oryza_sativa_newGene_3096	1.42969	0.00454697	up	LOC_Os04g31120	1.50523	5.11e-43	up	LOC_Os05g32970	1.33075	1.07e-33	up	LOC_Os02g12460	1.29627	0.0285246	up	LOC_Os08g09710	1.3796	0.00352533	up	LOC_Os12g33150	1.20698	4.72e-06	up
LOC_Os02g44710	-1.12153	4.76e-06	down	LOC_Os05g01940	-1.67753	3.25e-31	down	LOC_Os02g32550	-1.11801	6.83e-05	down	Oryza_sativa_newGene_2944	1.03622	1.99e-07	up	LOC_Os02g02210	5.2108	0.00571596	up	LOC_Os12g06780	1.57831	2.18e-10	up	LOC_Os02g28110	2.14962	1.68e-15	up	LOC_Os07g44410	1.19754	8.54e-06	up	LOC_Os04g01140	1.0989	0.0081631	up
LOC_Os06g29650	-1.4939	2.09e-06	down	LOC_Os05g39930	-3.19042	7.88e-32	down	LOC_Os02g46910	-1.93201	7.11e-14	down	LOC_Os01g71340	2.68283	6.05e-07	up	LOC_Os06g15370	1.55376	6.78e-19	up	LOC_Os02g09740	1.73316	0.00570294	up	Oryza_sativa_newGene_451	1.86412	0.00345653	up	LOC_Os08g30780	3.8539	4.34e-14	up	LOC_Os06g35160	1.56072	3.39e-07	up
Oryza_sativa_newGene_2298	-2.02827	0.000223281	down	LOC_Os02g50600	-2.40521	3.31e-16	down	LOC_Os03g61160	-1.36942	1.94e-06	down	LOC_Os06g22980	1.83288	6.84e-06	up	LOC_Os11g07580	1.29542	2.57e-11	up	LOC_Os04g49520	2.26634	0.000135946	up	LOC_Os03g11510	1.50783	7.43e-07	up	LOC_Os09g14450	1.02458	4.16e-05	up	LOC_Os01g03720	1.11265	0.0116027	up
LOC_Os06g05910	-1.21055	0.000613797	down	LOC_Os01g47730	-1.07625	1.31e-08	down	LOC_Os01g57250	-1.21416	2.55e-10	down	LOC_Os03g29184	1.71315	0.0422532	up	LOC_Os12g04590	1.21856	0.000514381	up	LOC_Os08g13930	1.07858	3.48e-31	up	LOC_Os03g12879	1.11308	7.7e-09	up	LOC_Os05g50640	1.3745	0.00411848	up	LOC_Os09g20900	1.63889	1.13e-05	up
LOC_Os05g51050	-1.65043	0.0371766	down	LOC_Os10g39130	-1.37456	3.92e-08	down	Oryza_sativa_newGene_3586	-1.32544	0.000709894	down	LOC_Os05g43770	1.45448	1.58e-10	up	LOC_Os11g47640	1.94542	1.54e-12	up	LOC_Os09g04050	1.59307	9.85e-05	up	LOC_Os05g12450	1.07814	0.00908084	up	LOC_Os10g18070	1.14902	0.00515593	up	LOC_Os04g59210	1.01525	0.000202664	up
LOC_Os02g12900	-1.23669	5.27e-05	down	LOC_Os01g15830	-1.08146	8.44e-07	down	LOC_Os01g06580	-1.80185	4.9e-06	down	LOC_Os05g22990	1.82675	1.66e-19	up	Oryza_sativa_newGene_242	2.77308	2.62e-07	up	LOC_Os02g50730	2.02678	1.17e-21	up	LOC_Os05g09500	1.02119	2.88e-05	up	LOC_Os07g03368	2.88604	0.00253567	up	LOC_Os04g33070	2.23301	7.86e-06	up
LOC_Os08g20680	-1.85477	2.84e-08	down	LOC_Os01g52730	-1.09947	6.09e-09	down	LOC_Os04g51450	-1.09052	0.0199338	down	LOC_Os06g39370	1.70286	6.3e-39	up	LOC_Os03g12064	1.45183	3.7e-43	up	LOC_Os12g05260	1.0786	4.29e-06	up	LOC_Os10g31856	1.07005	3.33e-19	up	LOC_Os06g38430	1.36408	0.0275201	up	LOC_Os08g29170	1.7194	1.95e-09	up
LOC_Os10g40020	-1.1951	0.00336169	down	LOC_Os03g13810	-1.4365	1.33e-19	down	Oryza_sativa_newGene_1029	-1.71991	5.49e-18	down	LOC_Os04g32080	1.16405	0.00247646	up	LOC_Os01g09300	1.04926	9.33e-29	up	LOC_Os02g56380	4.28582	9.73e-13	up	LOC_Os09g25314	1.09087	0.00016939	up	LOC_Os09g38070	1.23179	1.84e-13	up	LOC_Os09g29060	2.79096	1.28e-36	up
LOC_Os06g15110	-3.5697	0.0114483	down	LOC_Os03g19070	-2.89037	0.000296788	down	LOC_Os04g31610	-2.72569	4.85e-59	down	LOC_Os08g17680	1.20259	2.77e-08	up	LOC_Os01g22249	1.1785	0.0155718	up	LOC_Os08g04840	1.48559	6.93e-25	up	LOC_Os07g27770	1.08665	0.0454336	up	LOC_Os08g34010	1.28575	7.42e-19	up	LOC_Os08g29770	1.94344	0.000673734	up
LOC_Os04g48484	-1.11323	0.000625132	down	LOC_Os05g50330	-1.4252	1.27e-06	down	LOC_Os05g33940	-1.81186	1.39e-07	down	LOC_Os01g27449	1.81781	0.000319121	up	LOC_Os01g15010	1.09584	3.94e-22	up	LOC_Os03g32230	3.12468	1.36e-14	up	LOC_Os07g25730	1.22695	8.09e-06	up	LOC_Os03g14110	2.06775	7.35e-29	up	LOC_Os02g20360	1.10302	2.22e-15	up
LOC_Os10g20890	-1.70296	0.019421	down	LOC_Os04g52090	-2.7587	6.54e-51	down	LOC_Os06g05420	-3.7179	0.0467352	down	Oryza_sativa_newGene_474	1.2786	7.2e-07	up	LOC_Os08g36860	1.85913	4.53e-11	up	LOC_Os06g13830	1.77843	3.09e-05	up	LOC_Os07g08890	1.40216	0.0125438	up	LOC_Os03g56930	2.73502	1.83e-09	up	LOC_Os05g48900	1.19371	0.0162728	up
LOC_Os07g01110	-1.9509	0.000132104	down	LOC_Os12g32760	-1.37165	3.99e-10	down	LOC_Os06g43090	-2.26277	2.59e-57	down	LOC_Os06g13190	1.09475	2.47e-20	up	LOC_Os02g33680	1.94336	6.06e-26	up	LOC_Os05g06920	2.75546	4.02e-05	up	LOC_Os07g22670	1.66428	1.86e-05	up	LOC_Os05g47890	1.09349	4.42e-09	up	LOC_Os07g46420	3.58118	2.17e-31	up
LOC_Os01g12340	-1.29904	2e-05	down	LOC_Os11g45060	-1.37012	7.78e-08	down	LOC_Os03g29360	-1.1874	0.000237408	down	LOC_Os01g45640	1.35947	0.00490223	up	LOC_Os12g40010	1.60308	6.61e-28	up	LOC_Os07g04950	2.73084	6.68e-07	up	LOC_Os05g28170	1.51582	3.06e-09	up	Oryza_sativa_newGene_164	1.31147	0.00801156	up	LOC_Os01g52250	1.90302	3.74e-14	up
LOC_Os03g13260	-1.87628	0.0361723	down	LOC_Os09g14670	-1.04257	3.22e-09	down	LOC_Os11g05380	-3.00709	8.64e-06	down	LOC_Os05g01630	1.26693	0.000211907	up	LOC_Os03g61910	1.75116	1.07e-23	up	LOC_Os03g21890	1.77002	1.57e-83	up	Oryza_sativa_newGene_3479	2.0814	0.0135451	up	LOC_Os04g38540	3.84903	2.02e-06	up	LOC_Os01g49370	1.09263	0.0097947	up
Oryza_sativa_newGene_4047	-1.87702	0.0226586	down	LOC_Os10g01844	-1.26986	0.0117392	down	LOC_Os02g51350	-1.39749	0.000315172	down	LOC_Os06g36220	1.00534	0.00870548	up	LOC_Os02g56120	1.44977	4.54e-05	up	LOC_Os02g36590	1.80443	0.000112374	up	LOC_Os12g14080	1.37437	3.83e-10	up	LOC_Os08g32085	1.73897	2.69e-27	up	Oryza_sativa_newGene_1976	2.03048	0.000776536	up
Oryza_sativa_newGene_2553	-1.98363	0.000278378	down	LOC_Os02g32580	-2.4754	3.68e-36	down	Oryza_sativa_newGene_2470	-1.87173	0.00312773	down	Oryza_sativa_newGene_2399	2.25504	0.000171579	up	LOC_Os01g21590	1.18081	3.21e-05	up	LOC_Os01g53640	1.50374	3.33e-07	up	LOC_Os02g02410	1.20355	2.45e-10	up	LOC_Os04g27430	1.15902	0.0328976	up	LOC_Os02g51740	1.00175	0.0255412	up
LOC_Os08g29980	-1.71255	1.45e-06	down	LOC_Os08g13570	-1.35588	1.04e-15	down	LOC_Os04g24110	-1.39053	1.36e-07	down	LOC_Os02g01280	1.041	1.5e-10	up	LOC_Os11g05700	1.21018	2.43e-20	up	LOC_Os06g12820	2.19678	3.68e-05	up	LOC_Os06g20150	1.29895	1.04e-11	up	LOC_Os03g24820	4.22219	4.35e-33	up	LOC_Os03g44740	2.98114	0.000674695	up
LOC_Os01g11660	-1.8733	0.000172459	down	LOC_Os01g22370	-1.37524	3.38e-08	down	LOC_Os09g36619	-1.16228	0.00214742	down	LOC_Os12g12390	1.28135	4.47e-05	up	LOC_Os10g36180	2.02446	4.23e-05	up	LOC_Os03g16860	1.63846	2.31e-23	up	LOC_Os02g10240	1.32865	0.0326702	up	LOC_Os10g40934	2.63914	1.12e-56	up	LOC_Os06g06250	1.15612	0.0197419	up
LOC_Os02g07340	-1.00971	5.43e-08	down	LOC_Os04g40560	-1.53563	2.81e-05	down	LOC_Os02g16490	-1.429	1.03e-21	down	LOC_Os12g09550	1.13213	3.61e-24	up	LOC_Os09g11400	1.12419	9.11e-08	up	LOC_Os02g39710	1.12475	2.85e-24	up	Oryza_sativa_newGene_4213	1.23376	6.37e-05	up	LOC_Os08g09690	1.01135	0.000614712	up	LOC_Os02g07160	1.00281	0.000188702	up
LOC_Os06g19130	-1.82354	0.0170154	down	LOC_Os02g42990	-1.15062	0.0035071	down	LOC_Os05g27820	-1.58093	7.13e-05	down	LOC_Os01g21170	1.05981	5.5e-06	up	LOC_Os08g37930	3.1318	4.01e-21	up	LOC_Os07g38370	1.05606	0.000142024	up	LOC_Os08g40690	2.13523	3.58e-07	up	LOC_Os01g37590	1.3225	2.92e-06	up	LOC_Os05g33570	1.57136	4.29e-29	up
LOC_Os11g46300	-1.15725	5.5e-07	down	LOC_Os07g12340	-1.0426	8.26e-06	down	LOC_Os03g21210	-1.33357	2.78e-16	down	LOC_Os01g17320	1.10253	0.001744	up	LOC_Os07g08950	1.14437	1.82e-27	up	LOC_Os05g09440	2.00706	2.53e-17	up	LOC_Os12g43830	1.56452	0.00115609	up	LOC_Os06g48500	1.07225	3.76e-19	up	LOC_Os09g37949	1.76633	1.44e-15	up
LOC_Os04g18140	-1.72653	0.0185863	down	LOC_Os09g30250	-1.0147	0.00838473	down	LOC_Os03g60760	-2.60768	2.11e-13	down	LOC_Os04g42200	1.36522	1.21e-08	up	LOC_Os10g23050	1.2454	0.0267874	up	LOC_Os02g42940	1.06485	1.26e-24	up	LOC_Os06g41980	1.41665	0.000773099	up	LOC_Os02g10660	1.06247	1.1e-06	up	LOC_Os07g13520	1.23238	0.00157213	up
Oryza_sativa_newGene_4237	-2.51242	4.85e-05	down	LOC_Os02g56900	-1.76563	7.78e-08	down	LOC_Os06g10170	-1.23553	9.12e-11	down	LOC_Os02g52830	1.51114	2.45e-12	up	LOC_Os06g09310	3.22424	1.07e-32	up	LOC_Os01g15900	3.16922	8.3e-234	up	LOC_Os02g57870	2.09583	1.66e-06	up	LOC_Os09g19980	1.16221	0.00974261	up	LOC_Os03g22790	1.0736	1.89e-11	up
LOC_Os09g39930	-1.43868	0.0131214	down	LOC_Os03g57420	-1.34114	0.000190521	down	LOC_Os09g16920	-1.26645	0.000231905	down	LOC_Os10g32500	2.20636	1.38e-09	up	Oryza_sativa_newGene_4640	1.16714	2.88e-07	up	LOC_Os02g34430	1.23423	0.000970496	up	LOC_Os08g03676	1.39086	0.00845125	up	LOC_Os07g34550	1.10257	0.0165992	up	LOC_Os01g66350	2.65426	9.44e-29	up
LOC_Os01g71930	-1.70295	1.29e-08	down	LOC_Os02g13800	-1.2511	0.0444682	down	LOC_Os10g39170	-2.51315	8.42e-05	down	LOC_Os04g32760	1.37853	1.46e-06	up	LOC_Os12g39400	1.61588	1.68e-07	up	LOC_Os10g02340	1.37946	0.0095005	up	LOC_Os03g49430	2.12803	1.52e-14	up	LOC_Os05g48700	1.69476	0.00382907	up	LOC_Os06g19530	1.20279	0.0037777	up
LOC_Os07g04020	-1.34068	0.000293419	down	LOC_Os05g10414	-1.29788	1.79e-09	down	LOC_Os07g07715	-1.21885	0.0473451	down	LOC_Os07g05010	1.08691	1.82e-15	up	LOC_Os08g43630	1.09624	0.0397173	up	LOC_Os06g07100	1.031	0.00147977	up	LOC_Os09g29690	3.01067	0.0347172	up	LOC_Os02g13370	4.32548	2.96e-22	up	LOC_Os03g48000	2.79801	6.67e-125	up
LOC_Os02g36210	-1.76894	0.0020094	down	LOC_Os04g41280	-1.78147	0.0371412	down	LOC_Os03g57780	-1.35065	0.00153298	down	Oryza_sativa_newGene_1698	1.5203	0.0116583	up	LOC_Os08g10630	1.24995	0.000126894	up	LOC_Os09g21900	1.02171	0.0136191	up	LOC_Os11g43450	1.04455	0.0349677	up	LOC_Os08g41800	1.16937	0.0295757	up	LOC_Os03g36750	1.45482	5.32e-12	up
LOC_Os01g53779	-1.70529	4.82e-07	down	LOC_Os04g22660	-1.4347	0.00442812	down	LOC_Os02g32020	-1.10083	0.00494776	down	LOC_Os01g12760	1.1075	3.1e-08	up	LOC_Os04g58030	1.29004	0.0035344	up	LOC_Os08g44870	1.83671	5.92e-23	up	LOC_Os11g26030	1.03171	0.000553847	up	LOC_Os12g24650	2.50699	0.0166387	up	Oryza_sativa_newGene_3635	1.40134	0.0296513	up
LOC_Os04g09810	-1.13061	0.0471221	down	LOC_Os10g04730	-1.37377	0.0494997	down	LOC_Os09g15680	-2.11588	6.52e-05	down	Oryza_sativa_newGene_150	2.06237	5.24e-15	up	LOC_Os08g13360	1.26919	6.91e-10	up	LOC_Os12g05655	1.10568	7.98e-08	up	Oryza_sativa_newGene_561	1.105	0.00509519	up	LOC_Os11g38580	2.72326	1.98e-08	up	LOC_Os01g09770	1.22159	7.97e-06	up
LOC_Os02g27200	-1.36458	0.0025499	down	LOC_Os12g04200	-1.341	0.00780666	down	LOC_Os12g28590	-6.05645	8.48e-07	down	LOC_Os01g12490	3.55462	3.01e-06	up	LOC_Os02g09220	1.29031	0.000423905	up	LOC_Os03g39960	1.06658	0.00358033	up	LOC_Os01g19160	2.74966	7.62e-13	up	LOC_Os03g40770	1.86204	0.000182306	up	LOC_Os11g05050	1.87018	1.3e-26	up
LOC_Os04g24294	-1.15092	0.0290776	down	LOC_Os01g08870	-1.10898	0.00511518	down	LOC_Os05g33630	-1.25286	2.56e-32	down	LOC_Os08g33190	1.89812	3.46e-27	up	LOC_Os12g02530	1.13936	6.69e-07	up	LOC_Os04g41810	1.41608	2.21e-07	up	LOC_Os05g03490	1.71633	1.38e-37	up	LOC_Os08g14810	1.49448	0.0129632	up	LOC_Os03g17520	1.22864	1.66e-13	up
LOC_Os04g16080	-1.1025	0.0234644	down	LOC_Os08g31090	-3.12851	2.07e-22	down	LOC_Os10g21670	-2.3033	2.69e-26	down	LOC_Os08g01950	1.37028	0.00846974	up	LOC_Os10g37680	1.55286	1.27e-07	up	LOC_Os01g40070	1.31674	1.97e-17	up	LOC_Os06g50706	1.22831	0.000132971	up	LOC_Os03g22490	1.93898	1.59e-57	up	LOC_Os11g47680	1.06493	0.00796338	up
Oryza_sativa_newGene_2740	-1.33085	0.00263031	down	LOC_Os10g41330	-2.02514	1.49e-18	down	Oryza_sativa_newGene_3855	-1.08448	0.000173524	down	LOC_Os11g29670	1.16606	3.9e-06	up	LOC_Os11g47580	2.85575	0.00592443	up	LOC_Os02g11859	1.21158	2.8e-05	up	LOC_Os10g17520	1.52217	4.45e-05	up	LOC_Os01g74490	1.27296	0.00120507	up	LOC_Os07g30610	2.11267	2.16e-10	up
LOC_Os11g04030	-1.1055	4.02e-05	down	LOC_Os06g09120	-1.07491	0.00253486	down	LOC_Os11g38640	-1.86782	0.000846383	down	LOC_Os01g65420	1.14089	0.00672029	up	LOC_Os07g02540	1.59621	5.09e-13	up	LOC_Os02g20850	2.35892	1.97e-07	up	LOC_Os01g53890	1.27901	1.38e-12	up	Oryza_sativa_newGene_4305	1.0237	8.71e-05	up	LOC_Os05g06720	1.35134	0.00273656	up
LOC_Os08g28010	-3.00446	6.45e-08	down	LOC_Os09g35020	-7.46674	1.25e-29	down	LOC_Os02g47980	-1.83747	1.72e-07	down	LOC_Os03g38359	1.35136	0.0106569	up	LOC_Os04g31090	1.00793	0.00286466	up	LOC_Os07g18874	1.32613	0.0397994	up	LOC_Os06g07030	1.77011	9.46e-42	up	LOC_Os07g32010	1.15137	5.87e-06	up	LOC_Os11g02510	2.20589	6.37e-13	up
LOC_Os03g37490	-1.3784	0.000832246	down	LOC_Os12g08250	-1.06063	0.0250307	down	LOC_Os09g26920	-1.83271	9.35e-08	down	LOC_Os01g67550	1.09006	2.51e-08	up	LOC_Os04g43400	1.74799	7.55e-05	up	LOC_Os06g50330	1.27648	2.04e-16	up	LOC_Os03g17084	1.43539	4.77e-27	up	LOC_Os07g04110	1.60986	0.00460766	up	LOC_Os12g42220	1.06238	2.66e-05	up
LOC_Os04g45130	-1.3343	0.0139688	down	LOC_Os10g35500	-1.34175	0.0191328	down	Oryza_sativa_newGene_2066	-1.30282	3.16e-06	down	LOC_Os09g24520	1.12371	0.0291864	up	LOC_Os10g31330	1.66584	0.00157549	up	LOC_Os01g39330	1.2553	8.35e-07	up	LOC_Os01g43060	1.19529	7.09e-06	up	LOC_Os07g25460	1.16108	5.12e-14	up	LOC_Os01g50060	1.10724	0.000329715	up
LOC_Os04g32810	-1.38206	0.000891884	down	LOC_Os05g13900	-1.66499	0.000451184	down	LOC_Os08g17655	-1.16884	0.021272	down	LOC_Os03g06379	1.0423	9.54e-14	up	LOC_Os12g24020	2.32307	1.44e-33	up	LOC_Os04g48840	1.92898	3.43e-15	up	Oryza_sativa_newGene_3813	1.20521	0.0132413	up	LOC_Os12g13290	1.07052	1.21e-13	up	LOC_Os11g02520	2.79359	1.31e-06	up
LOC_Os10g04074	-1.39015	0.000768284	down	Oryza_sativa_newGene_1000	-2.38469	0.00257369	down	LOC_Os03g46150	-1.54869	0.00735302	down	LOC_Os07g28590	1.60286	3.12e-07	up	LOC_Os01g16050	1.08673	3.53e-05	up	LOC_Os10g33370	1.06107	0.0393383	up	LOC_Os08g28030	2.11698	2.27e-08	up	LOC_Os02g24210	1.00348	0.0252055	up	LOC_Os11g11000	1.86513	9.94e-43	up
ChrSy.fgenesh.gene.25	-1.67826	4.85e-06	down	LOC_Os07g04450	-1.07161	0.0027032	down	LOC_Os03g24844	-1.03091	0.000194609	down	LOC_Os01g02020	1.08414	1.26e-30	up	LOC_Os07g25050	1.63484	5.24e-08	up	LOC_Os02g29510	2.90088	2.8e-82	up	LOC_Os01g52851	1.39733	0.00148621	up	LOC_Os10g26670	2.13146	2.05e-12	up	LOC_Os03g37640	3.28626	1.46e-46	up
LOC_Os10g23820	-1.84008	0.000552334	down	LOC_Os05g27304	-1.13344	0.0026014	down	LOC_Os06g08360	-1.02975	0.0391275	down	LOC_Os01g62290	1.33635	0.000106929	up	ChrSy.fgenesh.gene.47	3.56191	1.67e-08	up	LOC_Os04g52479	1.70592	6.21e-29	up	LOC_Os12g39440	1.23067	0.00203026	up	LOC_Os02g58540	1.30758	0.000110305	up	LOC_Os01g02400	1.35601	0.00913393	up
LOC_Os03g44636	-1.01396	0.0116087	down	LOC_Os03g21380	-1.6352	3.34e-12	down	LOC_Os08g32060	-2.36328	0.000890041	down	LOC_Os10g33190	2.57164	1.1e-13	up	LOC_Os01g41160	1.98783	0.00425509	up	LOC_Os12g12150	1.52594	0.0196965	up	Oryza_sativa_newGene_2021	1.90328	8.4e-20	up	LOC_Os07g17560	1.0311	4.05e-05	up	LOC_Os01g09310	1.46189	2.74e-24	up
LOC_Os02g37309	-1.65875	0.0148204	down	LOC_Os06g05470	-2.53599	9.99e-09	down	LOC_Os03g64340	-2.66089	0.00073023	down	LOC_Os05g10740	1.0425	0.000169132	up	Oryza_sativa_newGene_2687	1.24601	0.00015309	up	LOC_Os04g50204	1.24838	9.38e-24	up	LOC_Os03g26229	1.62297	0.000159339	up	LOC_Os04g53996	1.04143	0.00624159	up	LOC_Os06g20040	1.44284	6.98e-06	up
LOC_Os04g33260	-1.01547	0.00084059	down	LOC_Os12g24090	-1.28881	0.0455316	down	LOC_Os03g20370	-1.3495	1.13e-10	down	LOC_Os06g07600	1.46896	4.39e-20	up	Oryza_sativa_newGene_2536	1.03284	0.0172498	up	LOC_Os04g56240	1.6095	1.51e-31	up	LOC_Os04g59300	1.83394	2.29e-05	up	LOC_Os01g03720	2.83815	1.69e-07	up	LOC_Os05g08480	6.94167	1.95e-07	up
LOC_Os03g14258	-1.59373	0.0443128	down	LOC_Os01g12350	-2.43404	9.47e-06	down	LOC_Os07g07990	-1.95515	1.04e-12	down	LOC_Os01g70500	1.14916	0.0136201	up	Oryza_sativa_newGene_1137	1.49437	0.0260932	up	LOC_Os04g55620	1.18807	0.0233717	up	LOC_Os10g41020	1.10229	0.00138076	up	LOC_Os02g57590	1.07296	8.46e-10	up	LOC_Os08g43960	1.02593	0.0397196	up
LOC_Os03g05350	-1.66671	0.0115937	down	Oryza_sativa_newGene_3701	-1.40162	0.00182788	down	LOC_Os07g04940	-2.37248	1.03e-06	down	LOC_Os10g38630	1.31171	6.31e-36	up	LOC_Os07g32420	1.04787	1.57e-46	up	LOC_Os02g02380	3.92492	1.86e-24	up	LOC_Os03g24880	1.52719	4.47e-12	up	LOC_Os06g37150	1.16255	2.64e-05	up	LOC_Os11g42970	1.06376	5.08e-09	up
LOC_Os08g14020	-1.39975	0.0167983	down	LOC_Os09g32550	-1.34019	0.0141299	down	LOC_Os01g51920	-1.51901	1.04e-41	down	LOC_Os11g15350	1.39494	0.00794504	up	LOC_Os03g09250	1.33518	3.23e-23	up	LOC_Os04g46740	1.33638	0.0129973	up	LOC_Os08g15580	2.31348	0.00118904	up	LOC_Os02g20360	1.95477	2.11e-58	up	LOC_Os10g42299	5.03232	3.29e-109	up
LOC_Os09g25950	-1.19076	0.0081125	down	Oryza_sativa_newGene_2547	-1.00203	0.0289536	down	LOC_Os11g14220	-1.01326	4.47e-13	down	LOC_Os05g51780	2.63538	0.00279355	up	LOC_Os07g08000	1.08947	0.000182096	up	LOC_Os02g37700	1.83335	6.56e-13	up	LOC_Os08g29020	2.1918	5.76e-32	up	LOC_Os07g46420	1.09274	4.2e-07	up	LOC_Os02g12840	1.41596	1.3e-07	up
LOC_Os08g45170	-1.25514	0.000678997	down	LOC_Os07g41410	-3.81957	1.99e-12	down	LOC_Os02g48184	-1.26351	5.04e-18	down	LOC_Os09g24640	1.12926	0.0125817	up	LOC_Os03g18210	1.02372	3.86e-08	up	LOC_Os06g41910	1.9934	0.000417481	up	LOC_Os02g18390	1.28961	0.010861	up	LOC_Os05g13960	1.46116	3.45e-05	up	LOC_Os08g44270	1.73504	0.00499959	up
LOC_Os08g16350	-1.845	7.48e-13	down	LOC_Os01g64330	-1.9386	0.000522859	down	LOC_Os02g43660	-2.51062	0.000923141	down	LOC_Os09g38020	1.26722	2.03e-22	up	LOC_Os02g39720	1.22812	3.44e-42	up	LOC_Os10g33190	1.07506	0.0333259	up	LOC_Os08g39730	4.51966	9.29e-07	up	LOC_Os09g37330	4.08107	2.35e-161	up	LOC_Os11g10310	1.65266	5.74e-11	up
LOC_Os07g03000	-1.3316	0.0292506	down	LOC_Os08g39450	-1.10305	4.5e-14	down	LOC_Os01g37810	-2.28303	1.08e-07	down	LOC_Os06g39716	1.32456	0.00200392	up	LOC_Os05g17604	1.56936	3.74e-07	up	LOC_Os12g41690	1.35129	0.0028185	up	LOC_Os02g16060	2.58614	0.000567666	up	LOC_Os06g29640	1.42771	0.00928662	up	LOC_Os09g07660	1.5262	3.99e-19	up
LOC_Os06g38730	-1.33836	0.0008163	down	LOC_Os11g43140	-1.37391	3.93e-05	down	LOC_Os05g15530	-1.32175	3.78e-06	down	LOC_Os03g02780	1.34327	9.18e-07	up	LOC_Os02g12420	1.13729	0.000256011	up	LOC_Os03g13840	1.44525	5.46e-18	up	Oryza_sativa_newGene_3920	2.88899	0.00618449	up	LOC_Os02g07160	1.42512	3.06e-10	up	LOC_Os12g31850	1.86505	1.83e-38	up
LOC_Os06g46995	-1.23315	0.0207538	down	LOC_Os07g38570	-1.92049	0.000130413	down	LOC_Os01g45670	-1.02249	1.08e-09	down	LOC_Os02g05810	1.32647	4.38e-27	up	LOC_Os01g17390	1.11319	9.57e-35	up	LOC_Os01g66850	3.65972	2.6e-172	up	LOC_Os06g01220	1.37339	0.00369021	up	Oryza_sativa_newGene_4618	1.49971	0.0036802	up	LOC_Os01g68480	2.86484	2.46e-45	up
LOC_Os05g11064	-1.23665	4.6e-14	down	LOC_Os09g02770	-1.05369	2.99e-06	down	LOC_Os12g30040	-1.99016	1e-08	down	LOC_Os03g41350	1.64601	3.34e-59	up	LOC_Os12g22489	2.22737	7.97e-11	up	LOC_Os01g67810	2.27918	4.12e-07	up	LOC_Os06g35550	1.51312	1.72e-08	up	LOC_Os05g33570	1.30983	5.68e-25	up	LOC_Os08g01380	1.6298	1.75e-12	up
LOC_Os01g41780	-1.06815	0.0492955	down	LOC_Os06g15820	-1.24559	1.58e-07	down	LOC_Os05g38984	-1.65267	0.0090709	down	LOC_Os05g06150	1.30246	0.00235237	up	LOC_Os02g53130	-4.27521	7.39e-07	down	LOC_Os03g14915	8.51437	6.51e-20	up	LOC_Os01g58130	1.65738	0.00616418	up	LOC_Os12g44050	1.6182	0.00016717	up	LOC_Os05g45710	1.2179	1.17e-05	up
Oryza_sativa_newGene_666	-1.26224	0.0097125	down	LOC_Os07g48460	-1.11812	0.00306112	down	LOC_Os05g32350	-1.1966	0.0194954	down	LOC_Os01g02550	1.30698	4.89e-05	up	LOC_Os03g59774	-3.80442	5.33e-45	down	LOC_Os03g61740	1.96696	1.01e-06	up	LOC_Os07g47040	1.23718	4.27e-10	up	Oryza_sativa_newGene_3635	2.0118	7.69e-06	up	LOC_Os04g25800	1.82152	1.38e-12	up
LOC_Os06g08884	-2.20045	1.01e-06	down	LOC_Os01g43610	-1.21799	0.00930429	down	LOC_Os03g05460	-2.30793	1.68e-21	down	LOC_Os05g32180	1.01272	9.37e-11	up	LOC_Os03g15920	-1.36734	1.83e-20	down	LOC_Os04g36062	1.91531	2.25e-89	up	LOC_Os01g10630	1.2507	0.000524596	up	LOC_Os11g04860	1.60264	5.41e-15	up	LOC_Os02g26190	1.70545	4.8e-05	up
LOC_Os06g43044	-1.3553	0.0126263	down	LOC_Os08g42430	-2.00096	0.00444201	down	Oryza_sativa_newGene_3954	-1.0512	0.0328984	down	LOC_Os02g58214	1.95983	4.96e-13	up	LOC_Os03g14030	-1.15025	2.55e-05	down	LOC_Os03g18370	1.1797	1.12e-09	up	LOC_Os07g14150	1.01577	0.000105543	up	Oryza_sativa_newGene_2354	1.13071	0.0275229	up	LOC_Os08g39980	1.07015	3.35e-13	up
LOC_Os11g47030	-1.3322	0.00145512	down	LOC_Os12g33165	-1.3585	3.33e-06	down	LOC_Os05g38470	-1.32314	0.00825177	down	LOC_Os02g57305	1.90942	0.000409229	up	LOC_Os01g47570	-1.69794	6.78e-09	down	LOC_Os05g45060	1.06209	0.0418076	up	LOC_Os01g32110	1.32278	2.52e-06	up	LOC_Os10g25150	1.50948	2.46e-10	up	LOC_Os02g04710	1.6642	3.25e-25	up
LOC_Os03g21040	-1.00227	0.000314405	down	LOC_Os06g07923	-1.04674	0.000136763	down	LOC_Os06g05450	-1.34302	0.0128543	down	LOC_Os01g51020	1.10968	0.00919125	up	LOC_Os01g10800	-1.12899	0.00027671	down	LOC_Os04g57650	1.06328	0.0279324	up	LOC_Os11g13630	1.04527	0.0409456	up	LOC_Os01g14950	1.09725	4.07e-37	up	LOC_Os09g00999	1.87997	0.0180167	up
LOC_Os02g37254	-2.07814	0.0180035	down	LOC_Os01g65370	-1.07485	0.000377535	down	LOC_Os03g03600	-1.29127	8.52e-13	down	LOC_Os03g48430	1.35349	8.13e-18	up	LOC_Os09g03939	-1.00058	0.000717249	down	LOC_Os03g61010	1.03752	0.000555773	up	LOC_Os04g54240	1.15511	0.00260735	up	LOC_Os11g14990	1.13311	0.0314832	up	LOC_Os09g26670	3.3383	2.61e-09	up
LOC_Os08g30554	-1.52488	5.91e-05	down	LOC_Os05g44060	-3.75751	2.87e-22	down	LOC_Os07g31960	-1.38951	0.0165682	down	LOC_Os03g40600	1.6225	0.00089235	up	LOC_Os03g10500	-1.21554	0.00023731	down	LOC_Os11g35500	1.28173	9.42e-05	up	LOC_Os04g53210	1.07861	0.000947702	up	LOC_Os07g30610	1.55955	1.91e-07	up	LOC_Os04g51400	1.25822	2.65e-22	up
LOC_Os04g40190	-1.31588	5.94e-05	down	LOC_Os04g05010	-1.07942	0.000188055	down	LOC_Os03g07750	-1.3121	4.28e-09	down	LOC_Os05g26020	1.00231	6.43e-05	up	LOC_Os07g38810	-1.17456	0.00217749	down	LOC_Os07g12890	1.07192	1.48e-06	up	LOC_Os11g37970	1.6399	0.00167118	up	LOC_Os12g42220	1.34104	5.01e-05	up	LOC_Os02g32990	2.32172	4.9e-31	up
LOC_Os12g28250	-1.07427	0.0008552	down	LOC_Os01g19130	-1.10865	1.45e-10	down	LOC_Os05g29880	-1.30191	0.0328239	down	Oryza_sativa_newGene_2252	1.26703	1.5e-16	up	LOC_Os01g15770	-1.44755	0.00259562	down	LOC_Os02g50040	1.76666	0.0302742	up	LOC_Os01g50730	1.36371	0.000174346	up	LOC_Os03g63200	1.39901	0.00433888	up	LOC_Os02g45010	2.11055	2.92e-07	up
Oryza_sativa_newGene_2622	-1.16269	0.0164779	down	LOC_Os01g68570	-1.39979	0.0115113	down	LOC_Os06g02630	-2.28447	7.53e-05	down	LOC_Os02g02020	1.53298	3.21e-19	up	LOC_Os05g35470	-2.07686	1.49e-56	down	LOC_Os10g11860	1.23431	0.00588064	up	LOC_Os03g05420	1.18432	7.53e-20	up	LOC_Os11g02520	1.86537	5.92e-05	up	LOC_Os11g40600	1.03118	0.00326215	up
LOC_Os06g08920	-3.77032	1.17e-05	down	LOC_Os05g13580	-1.65522	1.05e-12	down	LOC_Os02g54890	-3.0242	3.05e-44	down	LOC_Os04g30340	1.32855	0.00118788	up	LOC_Os04g34270	-3.00086	1.46e-69	down	LOC_Os03g07530	1.01774	2.39e-09	up	Oryza_sativa_newGene_4525	1.66944	6.84e-11	up	LOC_Os02g09610	1.24061	0.0246175	up	LOC_Os05g43650	2.79519	1.02e-65	up
LOC_Os09g15370	-1.51434	0.0050695	down	LOC_Os03g26210	-1.65079	0.00106344	down	Oryza_sativa_newGene_3162	-1.86962	6.88e-09	down	LOC_Os03g46600	1.94547	3.22e-10	up	LOC_Os02g15750	-1.37974	1.78e-14	down	LOC_Os10g42690	1.36807	2.06e-10	up	LOC_Os01g37370	1.84031	0.000264028	up	Oryza_sativa_newGene_907	1.08213	2.84e-05	up	LOC_Os08g29710	1.00845	1.96e-06	up
LOC_Os10g41870	-1.37109	4.82e-13	down	LOC_Os09g39280	-1.11628	0.00125865	down	LOC_Os10g39420	-1.54083	1.22e-18	down	LOC_Os04g31760	1.82891	5.31e-16	up	LOC_Os11g05380	-4.78382	2.3e-23	down	LOC_Os12g02370	2.92485	8.21e-26	up	LOC_Os03g41675	1.49318	0.000477948	up	LOC_Os11g31480	1.53669	0.00181902	up	LOC_Os01g63210	2.62951	2.51e-21	up
LOC_Os02g09820	-1.20201	0.00967981	down	LOC_Os03g19400	-1.13055	7e-05	down	LOC_Os02g12200	-1.83089	1.08e-05	down	LOC_Os01g02910	1.13736	0.0111205	up	LOC_Os11g17970	-1.34354	3.35e-09	down	LOC_Os06g44310	1.16287	0.0127698	up	Oryza_sativa_newGene_3992	1.34671	0.0275936	up	LOC_Os03g37640	1.33152	5.16e-11	up	LOC_Os12g07190	2.96911	1.97e-55	up
LOC_Os08g14860	-1.73312	5.26e-16	down	LOC_Os07g18750	-1.83375	0.000742548	down	LOC_Os03g12680	-1.18084	0.00332386	down	LOC_Os06g16290	1.29051	1.8e-11	up	LOC_Os07g07715	-1.46603	0.000412865	down	LOC_Os03g18170	1.64045	8.29e-08	up	LOC_Os04g30200	1.2459	1.22e-10	up	LOC_Os11g29710	1.56687	3.07e-06	up	LOC_Os06g40080	1.8128	9.43e-54	up
LOC_Os10g27010	-1.91804	0.000368106	down	LOC_Os01g14520	-1.81284	0.0307248	down	LOC_Os03g57460	-1.27715	0.000156502	down	LOC_Os01g39670	1.04522	0.0228353	up	LOC_Os02g55910	-2.07933	1.25e-43	down	LOC_Os12g34990	1.03912	2.26e-29	up	LOC_Os02g14630	1.15721	0.00252133	up	LOC_Os01g12374	1.15228	0.0462803	up	LOC_Os08g38220	2.04223	3.22e-21	up
LOC_Os04g32770	-1.67259	0.00570997	down	LOC_Os05g45440	-2.17049	2.76e-11	down	LOC_Os09g35630	-1.26563	1.87e-10	down	LOC_Os12g07380	1.30285	0.0387685	up	LOC_Os01g55860	-1.10744	1.34e-06	down	LOC_Os07g42250	1.18276	2.06e-09	up	LOC_Os11g09640	1.07128	1.46e-10	up	Oryza_sativa_newGene_4078	1.83867	7.53e-05	up	LOC_Os01g14410	2.99741	1.84e-12	up
LOC_Os06g39110	-1.97358	5.65e-05	down	LOC_Os04g28990	-1.53969	0.0375474	down	LOC_Os04g46440	-2.39567	5.46e-16	down	LOC_Os06g12530	1.08441	1.73e-13	up	LOC_Os02g13520	-1.15215	0.00194278	down	LOC_Os05g15630	2.15139	0.000929378	up	LOC_Os10g41790	1.29169	1.24e-08	up	LOC_Os10g07548	2.75185	3.61e-07	up	LOC_Os01g51400	2.11773	0.00131658	up
LOC_Os04g01330	-1.85804	4.9e-45	down	LOC_Os11g37920	-1.0299	0.0322303	down	LOC_Os09g25934	-1.47126	2.05e-13	down	LOC_Os11g37330	1.29216	0.000700841	up	LOC_Os02g52450	-1.34318	1.85e-11	down	LOC_Os09g33910	1.0046	0.0330005	up	LOC_Os02g02780	2.7282	5.86e-19	up	LOC_Os11g42970	1.75839	2.8e-24	up	LOC_Os07g44060	2.75515	1.96e-07	up
LOC_Os04g03796	-1.43787	2.2e-05	down	LOC_Os02g52170	-2.43167	2.92e-06	down	LOC_Os01g46400	-1.54241	5.4e-12	down	LOC_Os11g47560	3.7531	9.82e-05	up	LOC_Os08g37456	-2.66474	1e-30	down	LOC_Os09g17146	1.54255	0.000811228	up	LOC_Os07g35510	1.18622	1.16e-05	up	LOC_Os12g10550	1.30039	0.000608181	up	LOC_Os04g30420	1.4273	3.82e-10	up
LOC_Os09g07640	-1.20422	0.000644245	down	Oryza_sativa_newGene_1121	-1.13329	0.00054942	down	LOC_Os08g31569	-3.03936	2.98e-06	down	LOC_Os10g35290	1.37703	1.06e-49	up	LOC_Os07g35140	-1.74422	7.72e-16	down	LOC_Os04g39130	1.28189	6.75e-06	up	LOC_Os06g35020	1.25989	0.0100557	up	LOC_Os10g05570	1.4962	0.00244897	up	LOC_Os08g32910	2.33117	0.000182578	up
LOC_Os12g12140	-1.05843	5.49e-06	down	Oryza_sativa_newGene_4571	-1.38008	0.0254116	down	LOC_Os01g17050	-3.25951	6.22e-24	down	Oryza_sativa_newGene_1432	1.24992	8.13e-06	up	LOC_Os03g04740	-4.1732	7.81e-09	down	LOC_Os03g52630	1.17895	3.46e-23	up	LOC_Os01g08060	1.68521	5.32e-07	up	LOC_Os02g12840	1.22853	0.000183532	up	LOC_Os03g58570	1.19191	0.000146836	up
LOC_Os08g28700	-2.18948	0.000916478	down	LOC_Os02g51970	-1.86236	8.13e-06	down	LOC_Os12g16650	-1.18255	0.00101645	down	Oryza_sativa_newGene_1438	2.70902	0.0019404	up	LOC_Os02g52270	-1.19531	0.00127808	down	LOC_Os01g58450	1.89004	9.46e-06	up	LOC_Os02g50350	1.01569	2.78e-10	up	LOC_Os04g41229	1.25934	3.98e-23	up	LOC_Os10g30156	1.29234	2.37e-25	up
Oryza_sativa_newGene_4755	-1.77626	0.0222208	down	LOC_Os01g72130	-1.79679	0.00097454	down	LOC_Os02g40430	-1.35118	1.11e-18	down	LOC_Os04g27500	1.21363	5.15e-06	up	LOC_Os03g14170	-1.45794	1.36e-18	down	LOC_Os01g50420	1.42567	9.65e-08	up	LOC_Os08g40100	1.12594	0.00411913	up	LOC_Os09g04960	1.30878	0.000339428	up	LOC_Os11g31090	2.14537	0.0110381	up
LOC_Os02g36880	-2.15688	1.17e-09	down	LOC_Os04g57200	-2.07146	6.13e-22	down	LOC_Os06g08460	-1.44613	1.92e-07	down	LOC_Os10g34700	1.93506	0.00172221	up	LOC_Os01g08130	-1.25589	0.00281683	down	LOC_Os05g40960	1.14649	5.72e-10	up	LOC_Os03g51200	2.14303	0.00675142	up	LOC_Os08g31810	1.18864	3.64e-27	up	LOC_Os03g25850	5.6784	3e-13	up
LOC_Os10g33540	-1.15321	0.0447432	down	LOC_Os01g70790	-2.55331	3.08e-43	down	LOC_Os04g40700	-1.01307	1.43e-07	down	LOC_Os09g06770	1.97258	1.97e-09	up	LOC_Os02g47980	-1.43195	2.03e-17	down	LOC_Os06g22060	1.03448	3.36e-24	up	LOC_Os01g08930	1.11667	6.94e-15	up	LOC_Os01g08370	1.13913	0.000253437	up	LOC_Os07g19130	4.9989	3.37e-09	up
LOC_Os09g17560	-1.80603	0.0019511	down	LOC_Os10g40510	-2.14949	3.09e-09	down	LOC_Os07g41360	-1.57161	0.000249744	down	LOC_Os01g54170	2.85137	6.82e-16	up	LOC_Os09g26920	-1.08126	1.22e-05	down	LOC_Os06g51290	1.16235	1.79e-21	up	LOC_Os01g21160	1.46693	8.44e-13	up	LOC_Os12g05320	1.4563	0.00223182	up	LOC_Os09g23660	1.70124	5.35e-05	up
LOC_Os06g42000	-1.1055	1.45e-09	down	LOC_Os09g08470	-1.29263	0.0499291	down	LOC_Os11g03160	-1.81608	0.000739262	down	LOC_Os01g41750	1.24604	0.00160211	up	LOC_Os06g28050	-2.94522	4.98e-113	down	LOC_Os06g06170	1.90865	6.32e-14	up	LOC_Os09g09750	1.36201	0.0055921	up	LOC_Os12g36430	3.95791	1.49e-05	up	LOC_Os02g20000	1.90925	0.00774307	up
LOC_Os10g30970	-1.126	1.08e-06	down	LOC_Os09g24720	-1.63835	0.0462557	down	LOC_Os02g02970	-1.54246	0.00308735	down	LOC_Os02g45940	2.34455	4.57e-10	up	LOC_Os11g29290	-3.9027	3.91e-67	down	LOC_Os11g45710	1.45701	1.5e-20	up	LOC_Os10g36030	1.34263	0.000228357	up	LOC_Os11g47510	5.23917	1.01e-05	up	LOC_Os01g62810	3.6393	2.44e-94	up
Oryza_sativa_newGene_4362	-1.09905	5.23e-06	down	LOC_Os04g51460	-2.74992	1.34e-19	down	LOC_Os04g58100	-1.06257	0.00606809	down	LOC_Os12g17160	1.8364	1.78e-10	up	LOC_Os04g49510	-1.35523	5.39e-23	down	LOC_Os12g41590	1.77091	9.93e-20	up	LOC_Os11g12830	1.79227	8.26e-07	up	LOC_Os07g33440	1.34564	0.0218057	up	LOC_Os01g08310	1.04918	2.29e-05	up
LOC_Os03g59300	-1.65099	0.02687	down	LOC_Os12g14059	-1.15162	0.0169456	down	LOC_Os06g04399	-1.45686	5.36e-06	down	LOC_Os05g33130	2.28636	2.11e-06	up	LOC_Os12g38750	-1.30155	1.01e-06	down	LOC_Os01g62860	1.16834	0.00765461	up	LOC_Os05g39140	1.3725	1.49e-05	up	LOC_Os06g02100	1.09104	0.00418866	up	LOC_Os11g22449	1.40703	2.56e-08	up
Oryza_sativa_newGene_1683	-1.86691	1.54e-09	down	LOC_Os08g02230	-1.05546	4.01e-32	down	LOC_Os04g32940	-2.86884	0.000121592	down	LOC_Os12g19030	1.04917	5.75e-15	up	LOC_Os06g44040	-1.13322	3.66e-06	down	LOC_Os11g37560	2.29154	4.84e-34	up	LOC_Os03g15960	3.14062	1.23e-47	up	LOC_Os02g13430	2.10896	0.00311231	up	LOC_Os09g28910	1.60973	5.8e-55	up
LOC_Os08g28570	-1.1874	0.0422358	down	LOC_Os10g08754	-1.06146	1.51e-08	down	LOC_Os01g65510	-1.9175	0.000508517	down	LOC_Os06g20030	1.00741	2.54e-06	up	LOC_Os01g31020	-1.34536	0.0470962	down	LOC_Os11g07020	1.16565	4.12e-56	up	LOC_Os04g45270	1.24244	0.000164996	up	LOC_Os08g10304	2.50858	0.000262714	up	LOC_Os01g12080	1.19586	3.14e-10	up
LOC_Os01g71090	-1.0959	0.00745472	down	LOC_Os06g15660	-1.18216	4.55e-06	down	LOC_Os03g20680	-3.91677	0.00012066	down	LOC_Os01g04570	1.12045	0.00731791	up	LOC_Os04g44670	-1.14787	0.0330736	down	LOC_Os01g58350	1.17459	6.36e-09	up	LOC_Os04g49748	1.06308	1.87e-11	up	LOC_Os01g65190	1.3106	8.42e-05	up	LOC_Os03g07440	1.01784	8.25e-05	up
LOC_Os02g34900	-1.18341	0.0455887	down	LOC_Os08g35590	-1.53354	0.046799	down	LOC_Os03g28330	-1.51696	0.0113749	down	LOC_Os03g04970	1.89962	1.01e-16	up	LOC_Os10g36550	-1.33544	2.33e-66	down	LOC_Os02g36490	1.11531	1.38e-14	up	LOC_Os01g19490	1.63841	2.24e-19	up	LOC_Os04g14990	3.54797	0.0414416	up	LOC_Os10g22980	1.00279	1.22e-07	up
LOC_Os04g42360	-2.11262	0.00479336	down	LOC_Os11g28184	-1.73912	2.9e-06	down	LOC_Os06g02870	-1.6526	0.00128779	down	LOC_Os02g44720	1.11488	0.000147215	up	LOC_Os02g47510	-3.05933	2.85e-105	down	LOC_Os01g19330	2.83024	1.68e-09	up	LOC_Os02g48400	1.7046	6.31e-09	up	LOC_Os04g25800	2.64737	8.82e-24	up	LOC_Os05g30190	2.46327	1.71e-20	up
LOC_Os08g10730	-2.38244	1.41e-05	down	LOC_Os01g47760	-1.60397	3.24e-08	down	Oryza_sativa_newGene_975	-2.20747	0.00262497	down	LOC_Os01g36350	1.85357	1.05e-18	up	LOC_Os08g32060	-1.02297	0.00462928	down	LOC_Os05g41950	2.48171	4.08e-22	up	LOC_Os12g12120	1.80964	0.0308775	up	LOC_Os01g06680	1.54612	0.015326	up	LOC_Os11g32810	1.16346	1.08e-08	up
LOC_Os08g36250	-1.23236	2.38e-05	down	LOC_Os10g36703	-1.7547	1.22e-21	down	LOC_Os03g52410	-3.59983	3.2e-17	down	Oryza_sativa_newGene_3734	1.46788	0.000318931	up	LOC_Os05g21180	-1.43352	6.76e-37	down	LOC_Os03g53020	2.10445	1.57e-16	up	LOC_Os04g18090	1.99966	7.48e-52	up	LOC_Os05g31890	1.82244	7.19e-11	up	LOC_Os02g16270	1.26995	0.020032	up
Oryza_sativa_newGene_16	-1.16198	0.0331225	down	Oryza_sativa_newGene_4827	-2.4265	2.99e-07	down	LOC_Os04g38950	-1.61172	1.39e-38	down	LOC_Os03g18840	1.11827	6.64e-17	up	LOC_Os10g42620	-1.15133	1.17e-08	down	LOC_Os07g29310	1.96232	3.35e-07	up	LOC_Os01g05610	1.00666	9.9e-09	up	LOC_Os04g52180	1.37268	2.62e-23	up	LOC_Os11g03300	1.09052	0.000464941	up
Oryza_sativa_newGene_2850	-1.68283	4.36e-07	down	LOC_Os01g50530	-2.54827	8.25e-05	down	LOC_Os05g04820	-1.10151	9.75e-06	down	Oryza_sativa_newGene_1779	1.32476	3.03e-13	up	LOC_Os03g20370	-1.86478	7.27e-40	down	LOC_Os10g13850	3.65511	2.81e-06	up	LOC_Os11g35450	1.61126	3.18e-13	up	LOC_Os11g12740	1.13796	0.000128055	up	LOC_Os06g18010	1.25856	0.0006177	up
LOC_Os01g54080	-1.07203	0.0382519	down	LOC_Os12g06780	-2.24582	8.13e-14	down	LOC_Os01g63580	-1.55436	0.000523769	down	Oryza_sativa_newGene_1770	1.51827	0.0222055	up	LOC_Os06g38960	-1.39953	1.54e-10	down	LOC_Os06g23274	1.07323	3.14e-30	up	Oryza_sativa_newGene_4299	1.9053	1.76e-16	up	LOC_Os11g43900	1.21902	2.92e-25	up	LOC_Os03g61890	1.8039	3.36e-28	up
Oryza_sativa_newGene_2073	-1.16941	4.66e-07	down	Oryza_sativa_newGene_2053	-1.00538	0.044633	down	LOC_Os06g10230	-1.35403	4.47e-08	down	LOC_Os07g16364	1.19787	2.63e-18	up	LOC_Os01g51920	-2.96278	1.88e-68	down	LOC_Os03g05530	2.31548	1.02e-23	up	LOC_Os01g11910	1.27711	0.00982646	up	LOC_Os05g31530	2.00313	1.3e-17	up	LOC_Os11g11330	1.27309	2.97e-14	up
LOC_Os07g46852	-1.15892	1.01e-07	down	LOC_Os07g12810	-1.19202	0.000215603	down	LOC_Os01g24780	-1.86715	5e-06	down	LOC_Os03g60570	1.2021	1.14e-09	up	LOC_Os03g03550	-2.24769	0.000243063	down	LOC_Os02g39360	2.16996	2.44e-132	up	LOC_Os06g43270	1.0192	9.64e-14	up	LOC_Os03g08020	1.0027	2.08e-18	up	LOC_Os02g11700	2.58074	0.000960341	up
LOC_Os05g10310	-1.14173	0.00087252	down	LOC_Os09g15250	-1.88415	5.01e-13	down	LOC_Os02g33590	-2.50198	0.000402922	down	LOC_Os07g08710	1.00963	1.67e-24	up	LOC_Os04g45860	-1.60466	5.21e-09	down	LOC_Os03g30830	1.08802	0.00110396	up	LOC_Os04g28040	1.27276	2.1e-05	up	LOC_Os07g01920	1.60769	6.89e-29	up	LOC_Os03g50160	1.06171	0.0335165	up
LOC_Os04g06280	-1.32891	0.00736177	down	LOC_Os06g13190	-1.77877	6.7e-18	down	LOC_Os01g10960	-1.50546	7.44e-05	down	LOC_Os06g40590	1.19683	0.00255873	up	LOC_Os03g18870	-1.82509	4.74e-37	down	LOC_Os11g03240	1.92452	6.83e-05	up	Oryza_sativa_newGene_1515	1.01814	0.00331547	up	LOC_Os09g21796	1.6762	1.72e-06	up	LOC_Os06g50960	1.11217	0.0353669	up
LOC_Os07g06490	-1.10792	0.00804501	down	LOC_Os07g10800	-1.07362	0.0144461	down	LOC_Os11g48060	-1.13414	1.52e-05	down	LOC_Os10g35050	2.44647	1.23e-09	up	LOC_Os12g39360	-2.19926	0.00511796	down	LOC_Os01g58335	1.15915	7.65e-06	up	LOC_Os06g40010	1.07621	0.0124467	up	LOC_Os07g33898	1.92914	0.000983347	up	LOC_Os01g49230	2.47913	6.42e-13	up
LOC_Os12g36420	-2.84962	2.27e-05	down	LOC_Os03g44020	-2.23226	0.000260415	down	LOC_Os05g36990	-1.73382	0.0211446	down	LOC_Os01g72210	1.27506	0.00402745	up	LOC_Os07g36570	-2.75782	8.9e-16	down	LOC_Os02g07480	1.04475	0.000218558	up	LOC_Os01g20890	1.02715	1.23e-16	up	LOC_Os01g51400	1.23706	0.0061943	up	LOC_Os12g11510	1.35553	0.00707467	up
LOC_Os01g14770	-1.29543	0.00659913	down	LOC_Os07g48596	-1.05466	0.0299171	down	LOC_Os01g52230	-1.13239	1.5e-05	down	LOC_Os11g10340	1.11181	0.000105593	up	LOC_Os05g22614	-1.00699	5.37e-16	down	LOC_Os02g44880	1.25624	1.67e-17	up	LOC_Os05g50190	1.08952	1.27e-19	up	LOC_Os01g68720	2.01563	0.00320746	up	LOC_Os02g31874	1.18753	2.47e-17	up
LOC_Os06g38780	-1.21585	0.00502441	down	LOC_Os02g47810	-1.41122	0.0364538	down	LOC_Os04g21840	-1.63934	0.00017538	down	LOC_Os03g51550	1.2054	8.18e-05	up	LOC_Os11g15570	-1.87576	1.27e-05	down	LOC_Os09g20930	1.67255	5.47e-54	up	LOC_Os10g30070	1.43872	1.02e-06	up	LOC_Os03g10320	1.08918	1.59e-05	up	LOC_Os08g02210	4.23156	4.07e-101	up
LOC_Os07g41600	-1.06082	0.0162857	down	LOC_Os09g34230	-5.47003	1.37e-09	down	LOC_Os01g42520	-1.5448	2.11e-07	down	LOC_Os05g06340	1.5153	2.92e-10	up	LOC_Os05g25870	-1.02176	0.00201644	down	LOC_Os12g03070	2.38057	5.71e-76	up	LOC_Os08g25280	1.05617	0.000751573	up	LOC_Os05g17849	1.00941	0.0182439	up	LOC_Os07g01660	1.74891	0.00012892	up
LOC_Os08g27540	-1.33269	8.33e-09	down	LOC_Os12g42400	-1.49246	0.0254116	down	LOC_Os01g54300	-1.11638	0.00592122	down	LOC_Os02g13630	1.16755	8.97e-05	up	LOC_Os10g13550	-1.03255	5.22e-08	down	LOC_Os06g49770	1.04716	0.0126865	up	LOC_Os07g35380	2.5085	1.22e-07	up	LOC_Os03g37950	1.4101	2.76e-05	up	LOC_Os12g19304	1.76922	2.68e-42	up
LOC_Os06g51530	-1.08047	0.00706882	down	LOC_Os01g40070	-3.15081	2.71e-74	down	LOC_Os01g57650	-1.47438	0.0340269	down	LOC_Os08g09040	1.62087	0.000993684	up	LOC_Os04g33200	-3.5204	1.33e-58	down	LOC_Os07g40940	1.17404	0.00374472	up	LOC_Os06g21240	1.02564	0.00196665	up	LOC_Os11g44960	1.13169	0.0311874	up	LOC_Os05g43460	1.65993	1.64e-30	up
LOC_Os07g13600	-1.77242	0.000565002	down	LOC_Os04g32760	-1.31732	0.0318603	down	LOC_Os02g57310	-1.98584	3.45e-13	down	LOC_Os06g36390	3.13577	1.48e-135	up	LOC_Os12g32190	-1.2312	1.18e-05	down	LOC_Os09g25600	1.22224	6.48e-13	up	LOC_Os06g12649	1.56497	1.35e-24	up	LOC_Os11g41600	1.85199	2.42e-17	up	LOC_Os11g05400	1.93311	1.73e-25	up
LOC_Os07g29480	-1.09649	0.0194095	down	LOC_Os02g11859	-1.56964	0.00666226	down	Oryza_sativa_newGene_2228	-2.83268	6.92e-07	down	LOC_Os02g05410	1.02896	1.88e-11	up	LOC_Os11g36940	-2.23657	8.43e-06	down	LOC_Os05g45350	1.8784	6.43e-32	up	LOC_Os02g52490	1.2146	0.0427858	up	LOC_Os12g41124	1.59145	3.36e-18	up	LOC_Os12g01510	1.18281	8.76e-13	up
LOC_Os10g31320	-1.31134	6.41e-05	down	LOC_Os12g08090	-1.26429	9.97e-06	down	LOC_Os04g32540	-1.45676	0.0175024	down	LOC_Os04g40330	1.20223	9.36e-10	up	LOC_Os04g44950	-1.03033	0.00719114	down	LOC_Os04g38640	1.29392	4.85e-21	up	LOC_Os01g48360	1.16837	1.05e-05	up	LOC_Os12g31660	1.42124	1.05e-14	up	LOC_Os10g32810	1.42278	1.2e-05	up
LOC_Os08g30340	-1.27359	7.34e-06	down	LOC_Os01g18170	-1.4343	0.00638577	down	LOC_Os11g06590	-2.00797	1.53e-08	down	LOC_Os11g47500	3.5475	6.85e-12	up	LOC_Os04g58720	-1.11981	0.000447656	down	LOC_Os05g02760	1.7014	0.000260711	up	LOC_Os03g50470	1.31019	0.00074568	up	LOC_Os06g35560	1.23095	0.000842472	up	LOC_Os05g46610	1.21204	0.00677364	up
Oryza_sativa_newGene_362	-1.23089	0.0157956	down	LOC_Os02g43970	-2.62351	1.58e-07	down	LOC_Os07g04490	-1.43346	0.0192986	down	LOC_Os03g30300	1.18103	2.94e-06	up	LOC_Os12g31880	-1.91598	7.44e-32	down	LOC_Os07g47700	1.45279	6.63e-11	up	LOC_Os06g50780	1.32439	1.04e-12	up	LOC_Os02g37480	3.41242	1.21e-19	up	LOC_Os10g41190	1.84432	9.22e-09	up
Oryza_sativa_newGene_4033	-1.00923	0.0253628	down	LOC_Os01g21630	-1.1146	0.00016578	down	LOC_Os02g54030	-1.34767	8.87e-08	down	LOC_Os11g35210	1.3867	4.14e-05	up	LOC_Os01g64540	-1.36516	7.23e-11	down	LOC_Os08g38270	1.52822	8.1e-05	up	LOC_Os01g48940	2.60705	1.01e-54	up	LOC_Os01g25990	1.06444	2.5e-14	up	LOC_Os08g38400	1.01298	0.00457296	up
Oryza_sativa_newGene_4035	-1.35318	0.0218178	down	LOC_Os10g14170	-1.03938	0.0106657	down	LOC_Os11g44630	-1.43652	0.000379561	down	Oryza_sativa_newGene_2108	2.75665	1.91e-18	up	LOC_Os09g17660	-1.90867	0.0156856	down	LOC_Os09g29930	1.09027	3.71e-26	up	LOC_Os03g08624	1.81086	4.13e-29	up	LOC_Os02g38040	1.96846	4.12e-11	up	LOC_Os01g12830	1.03084	6.32e-07	up
Oryza_sativa_newGene_2697	-1.19336	0.00136173	down	LOC_Os03g35950	-1.81609	0.00176744	down	LOC_Os06g46500	-3.0066	4.34e-07	down	Oryza_sativa_newGene_4279	1.2351	0.00912881	up	LOC_Os03g57460	-1.27264	4.34e-10	down	LOC_Os08g01140	1.32467	4.29e-18	up	LOC_Os02g48220	1.40037	1.22e-07	up	LOC_Os11g22449	1.36343	4.24e-09	up	LOC_Os01g53370	4.39028	1.01e-05	up
Oryza_sativa_newGene_2521	-5.12394	1.9e-07	down	LOC_Os06g46140	-1.40628	2.21e-21	down	LOC_Os10g38090	-1.09661	0.0162277	down	LOC_Os08g40630	1.15284	7.85e-05	up	LOC_Os05g44620	-1.30452	4.79e-06	down	Oryza_sativa_newGene_1948	1.07551	0.00707463	up	LOC_Os04g48260	1.3845	0.00263186	up	LOC_Os03g54063	1.05212	1.72e-07	up	LOC_Os01g67730	1.20565	4.48e-11	up
LOC_Os07g12390	-1.1373	1.91e-09	down	LOC_Os01g62290	-1.09693	0.000276522	down	LOC_Os02g12510	-1.68195	0.00171593	down	Oryza_sativa_newGene_4275	1.29676	4.05e-32	up	LOC_Os05g44190	-1.26875	0.00389756	down	LOC_Os05g01520	1.29513	2.75e-27	up	LOC_Os05g46290	1.65367	1.45e-06	up	LOC_Os09g28910	1.41983	4.41e-44	up	LOC_Os09g25590	1.09288	2.07e-13	up
LOC_Os01g60920	-1.43526	1.74e-05	down	LOC_Os10g33190	-1.4854	0.000109455	down	LOC_Os04g39100	-1.45474	7.37e-05	down	LOC_Os11g05180	1.01475	0.00225562	up	LOC_Os06g10510	-1.13136	0.0102	down	LOC_Os06g44450	1.56874	3.12e-87	up	LOC_Os06g47570	1.2049	3.88e-05	up	LOC_Os11g28770	1.41715	0.0169579	up	LOC_Os10g11140	1.17151	2.71e-08	up
LOC_Os06g41660	-1.08065	7.76e-10	down	LOC_Os03g48904	-1.12372	0.00564794	down	LOC_Os05g06780	-1.48003	0.000180817	down	LOC_Os10g41980	1.31537	0.000263567	up	LOC_Os07g02460	-1.91696	7.29e-09	down	LOC_Os05g05030	1.66068	0.0136411	up	LOC_Os02g03040	1.14277	7.92e-18	up	LOC_Os11g35890	2.65699	2.65e-05	up	LOC_Os08g03370	1.07451	7.78e-06	up
LOC_Os09g16090	-1.35098	0.0370389	down	LOC_Os06g11440	-1.01522	1.58e-16	down	LOC_Os04g52830	-1.11878	3.69e-09	down	LOC_Os07g08240	8.84302	2.88e-05	up	LOC_Os01g12770	-1.34042	0.0005955	down	LOC_Os12g08770	1.36841	2.07e-27	up	LOC_Os04g55600	2.69142	8.26e-29	up	LOC_Os05g31140	1.95478	4.11e-32	up	LOC_Os09g06499	1.27156	1.82e-07	up
Oryza_sativa_newGene_2750	-1.31029	1.9e-13	down	LOC_Os01g67810	-3.22192	4.76e-22	down	LOC_Os01g25560	-1.147	0.000454254	down	LOC_Os11g40400	1.73449	0.00427531	up	LOC_Os01g33160	-4.42356	7.93e-19	down	LOC_Os09g38920	1.9446	1.06e-18	up	LOC_Os12g43450	2.65253	6.09e-05	up	LOC_Os05g39770	1.72002	1.59e-05	up	LOC_Os04g23440	1.78517	3.56e-08	up
LOC_Os06g15760	-1.07916	7.94e-12	down	LOC_Os10g26720	-1.43247	4.32e-09	down	LOC_Os02g18410	-1.77686	6e-07	down	LOC_Os09g38310	1.48014	0.000806959	up	LOC_Os03g04890	-3.69825	1.86e-06	down	LOC_Os01g61670	1.21345	2.05e-46	up	LOC_Os06g09090	1.69532	4.92e-06	up	LOC_Os08g28180	1.35876	8.92e-06	up	LOC_Os02g46660	2.49855	7.92e-49	up
LOC_Os02g01130	-1.72058	0.0196906	down	LOC_Os01g24790	-2.11643	0.000889158	down	LOC_Os05g31620	-4.04874	1.16e-33	down	LOC_Os04g41680	2.5127	4.07e-15	up	LOC_Os08g01940	-1.22744	5.37e-23	down	LOC_Os02g52010	1.58894	7.48e-12	up	Oryza_sativa_newGene_2978	1.42297	0.0184212	up	LOC_Os01g37360	1.51892	0.000107049	up	LOC_Os12g12580	2.71078	2.15e-23	up
LOC_Os01g04280	-1.25354	5.41e-08	down	LOC_Os10g27090	-1.2741	7.95e-05	down	LOC_Os02g36330	-2.52754	2.5e-20	down	LOC_Os06g11860	1.39587	2.17e-63	up	LOC_Os12g17600	-1.01431	1.39e-07	down	LOC_Os09g36220	1.17662	3.09e-48	up	Oryza_sativa_newGene_2976	1.09889	9.24e-05	up	LOC_Os07g48680	3.14486	7.76e-48	up	LOC_Os05g42000	2.395	1.85e-07	up
LOC_Os01g65700	-1.78496	0.0120098	down	LOC_Os09g25060	-3.00736	1.39e-10	down	LOC_Os02g30470	-1.35349	0.0434254	down	LOC_Os10g26940	3.99501	4.32e-16	up	LOC_Os01g62500	-1.03977	0.0257223	down	LOC_Os02g39160	1.50697	5.23e-42	up	LOC_Os11g40200	1.51333	2.75e-09	up	LOC_Os04g30210	1.05716	0.00861514	up	LOC_Os03g27040	1.50067	1.1e-06	up
LOC_Os08g28400	-2.04474	8.99e-06	down	LOC_Os04g51930	-1.96583	4.56e-05	down	LOC_Os11g30910	-1.3985	2.19e-05	down	LOC_Os01g24710	1.53182	0.00383086	up	LOC_Os09g37050	-2.173	1.8e-10	down	LOC_Os02g21700	2.13392	9.44e-09	up	LOC_Os07g10660	1.49789	1.81e-07	up	LOC_Os02g16270	1.78681	2.39e-06	up	LOC_Os01g22640	1.38634	4.57e-07	up
LOC_Os08g25250	-1.72969	9.66e-07	down	LOC_Os06g29690	-2.60233	2.29e-06	down	LOC_Os11g37490	-2.16449	0.000210959	down	LOC_Os05g47840	1.64053	0.00993955	up	LOC_Os02g03710	-1.81453	5.6e-06	down	LOC_Os07g38910	2.48622	9.11e-13	up	Oryza_sativa_newGene_1992	3.07722	4.4e-06	up	LOC_Os07g48020	1.40669	6.51e-16	up	LOC_Os01g67320	3.48616	3.69e-40	up
LOC_Os08g30370	-1.29881	0.000139323	down	LOC_Os01g37630	-1.0544	0.00391425	down	LOC_Os12g15400	-1.42729	5.74e-11	down	LOC_Os01g32780	1.05903	1.42e-17	up	LOC_Os03g06360	-1.38611	0.00020667	down	LOC_Os03g19470	1.16239	0.0393654	up	LOC_Os07g13360	1.06562	0.0176746	up	LOC_Os11g03300	4.59331	2.01e-35	up	LOC_Os01g60830	4.50475	3.35e-42	up
LOC_Os07g07760	-2.07173	0.000907856	down	LOC_Os12g10330	-1.25524	0.0359075	down	LOC_Os12g13340	-4.75995	1.7e-07	down	LOC_Os04g57010	1.13199	3e-21	up	LOC_Os01g73770	-6.8867	1.67e-19	down	LOC_Os06g38320	1.41205	6.93e-52	up	LOC_Os07g03180	1.11331	9.51e-05	up	LOC_Os05g10690	1.22045	0.00128161	up	LOC_Os01g72570	1.31894	1.47e-05	up
LOC_Os11g20360	-1.18071	0.00388643	down	LOC_Os07g04480	-1.39068	0.0139617	down	LOC_Os02g08230	-1.12805	0.00224089	down	LOC_Os11g39000	1.08587	0.00666352	up	LOC_Os04g40700	-2.72042	5e-63	down	LOC_Os12g38850	2.24257	6.28e-16	up	LOC_Os04g39220	1.53905	3.29e-28	up	LOC_Os08g13070	1.09481	0.00267453	up	LOC_Os05g14270	1.99958	7.78e-19	up
LOC_Os01g15690	-1.43372	0.00106719	down	LOC_Os01g23850	-1.76216	0.00163179	down	LOC_Os05g08420	-1.13993	4.92e-26	down	LOC_Os03g42770	1.15615	1.23e-10	up	LOC_Os07g13770	-3.4506	3.87e-23	down	LOC_Os06g14350	3.07828	1.01e-06	up	LOC_Os06g42164	1.09648	0.0330431	up	LOC_Os03g61890	1.16454	2.62e-13	up	LOC_Os07g05480	1.7621	6.73e-41	up
Oryza_sativa_newGene_3847	-2.19836	0.0182542	down	LOC_Os01g52594	-2.95813	4.49e-28	down	LOC_Os11g24070	-1.5682	0.0151076	down	Oryza_sativa_newGene_4661	1.24792	0.0143226	up	LOC_Os07g41360	-1.22501	1.51e-06	down	LOC_Os07g07930	2.12584	1.47e-06	up	LOC_Os05g23720	1.08899	1.31e-13	up	LOC_Os08g40110	1.01905	9.52e-17	up	LOC_Os02g18460	2.36678	1.57e-09	up
LOC_Os01g01650	-1.042	0.0064298	down	LOC_Os09g17146	-2.47842	0.0240188	down	LOC_Os03g47016	-1.47179	0.0005207	down	LOC_Os11g04070	1.24278	0.000751499	up	LOC_Os03g39610	-1.57715	1.41e-30	down	LOC_Os07g47250	2.10154	8.72e-29	up	LOC_Os04g33360	1.24842	3.6e-10	up	LOC_Os05g43490	1.40634	1.28e-11	up	LOC_Os08g41830	1.08662	8.59e-22	up
LOC_Os08g35020	-1.18626	8.18e-15	down	Oryza_sativa_newGene_1438	-1.16707	0.00285316	down	LOC_Os04g14690	-1.61127	0.00504321	down	LOC_Os09g33550	1.37599	2.71e-17	up	LOC_Os03g56250	-1.73224	4.27e-19	down	LOC_Os09g25810	3.19196	1.96e-07	up	LOC_Os03g53910	1.21286	1.05e-16	up	LOC_Os06g46160	1.23893	1.62e-06	up	LOC_Os12g40920	1.54492	0.00100923	up
LOC_Os04g14204	-1.22853	0.0207033	down	LOC_Os01g50420	-1.76298	0.0287968	down	LOC_Os02g26390	-1.11028	4.3e-07	down	LOC_Os03g42790	1.7314	0.00128121	up	LOC_Os03g27480	-1.81538	0.00033738	down	LOC_Os02g08530	1.06144	2.77e-06	up	LOC_Os07g46060	1.42837	6.2e-08	up	LOC_Os01g49230	1.21309	0.000571374	up	LOC_Os12g38040	1.31319	0.00149581	up
LOC_Os06g09020	-1.40636	0.00209057	down	LOC_Os01g18240	-1.05866	0.0368053	down	LOC_Os12g34510	-1.11335	0.00358554	down	LOC_Os02g06640	2.03141	6.55e-51	up	LOC_Os04g38042	-2.00237	0.000489846	down	LOC_Os08g38020	1.21155	0.0215278	up	LOC_Os04g56405	1.28087	4e-05	up	LOC_Os02g12790	1.42286	1.24e-09	up	Oryza_sativa_newGene_2371	2.0425	0.00388712	up
LOC_Os03g36130	-4.8747	1.05e-05	down	LOC_Os10g20230	-1.08018	0.00013189	down	LOC_Os05g06814	-1.2775	8.73e-09	down	LOC_Os10g05200	1.46813	0.00132317	up	LOC_Os01g52770	-2.38661	0.0164871	down	LOC_Os04g52504	1.16716	0.00180739	up	LOC_Os01g70430	1.02331	6.58e-09	up	LOC_Os08g34160	1.20856	0.00204592	up	LOC_Os01g67120	1.34951	9.45e-13	up
Oryza_sativa_newGene_4183	-1.56482	1.73e-07	down	LOC_Os01g54170	-1.12655	0.000812679	down	LOC_Os04g46730	-1.28674	0.00450754	down	LOC_Os04g29450	1.00351	2.84e-08	up	LOC_Os01g65510	-1.72542	2.03e-05	down	LOC_Os03g42630	2.743	1.02e-06	up	LOC_Os01g55690	1.95562	7.2e-06	up	LOC_Os03g01530	1.26693	9.74e-05	up	LOC_Os03g24590	1.60459	4.66e-22	up
Oryza_sativa_newGene_4180	-2.46351	1.41e-08	down	LOC_Os01g12304	-1.57938	0.00035313	down	LOC_Os12g38350	-2.56599	0.00101512	down	LOC_Os05g16430	1.14543	0.0166122	up	LOC_Os03g28330	-1.39808	0.00967709	down	LOC_Os06g46680	1.19477	7.83e-12	up	LOC_Os04g53830	1.40454	4.56e-07	up	LOC_Os12g11510	2.20224	0.00230586	up	LOC_Os04g49460	2.95739	5.98e-16	up
LOC_Os02g12939	-1.06496	0.0193052	down	LOC_Os12g17160	-1.17721	0.00292679	down	LOC_Os10g39750	-1.65286	1.93e-09	down	LOC_Os11g47650	1.02332	1.13e-10	up	LOC_Os04g38950	-1.45209	6.51e-24	down	LOC_Os04g43650	1.50712	6e-13	up	LOC_Os04g53380	1.64926	1.51e-36	up	LOC_Os06g48010	1.81945	7.21e-07	up	LOC_Os12g02440	1.49456	1.63e-24	up
LOC_Os08g30520	-2.08255	0.00459954	down	LOC_Os02g44720	-2.66052	3.37e-30	down	LOC_Os03g60560	-2.27128	7.92e-10	down	LOC_Os07g08220	2.24379	3.15e-40	up	LOC_Os03g63300	-2.03348	0.0003233	down	LOC_Os03g44670	1.18805	2.31e-27	up	Oryza_sativa_newGene_1468	1.12063	0.0106867	up	LOC_Os03g17870	2.4591	8.34e-09	up	LOC_Os01g09305	1.5197	2.87e-11	up
LOC_Os06g30370	-1.0334	5.39e-07	down	LOC_Os03g60570	-5.67002	1.13e-150	down	LOC_Os02g49460	-1.06756	0.00802767	down	LOC_Os06g42824	1.96709	2.83e-13	up	LOC_Os05g51220	-1.60701	0.00176957	down	LOC_Os04g37710	2.1099	9.14e-62	up	LOC_Os06g28144	1.50498	5.36e-18	up	LOC_Os03g31750	1.88951	3.25e-22	up	LOC_Os01g10250	1.81405	6.47e-10	up
LOC_Os06g36560	-1.69711	5.35e-08	down	LOC_Os01g58350	-1.00646	0.000745856	down	LOC_Os07g09070	-2.8911	2.52e-08	down	LOC_Os01g24690	1.0409	6.67e-31	up	LOC_Os05g47540	-2.20517	5.33e-07	down	LOC_Os10g01080	1.14973	5.46e-19	up	Oryza_sativa_newGene_3912	1.00361	0.000108598	up	LOC_Os12g19304	1.04529	7.53e-13	up	LOC_Os01g70820	2.58914	4.58e-09	up
LOC_Os10g20780	-1.14722	0.00388643	down	LOC_Os05g50710	-1.06558	7.07e-10	down	LOC_Os05g46350	-1.41188	0.0278742	down	LOC_Os03g44530	1.41202	9.93e-10	up	LOC_Os05g01270	-1.19215	5.59e-08	down	LOC_Os01g73980	1.47457	7.61e-08	up	LOC_Os07g44640	2.23434	1.88e-17	up	LOC_Os01g05730	1.34668	0.0071273	up	LOC_Os10g35150	1.16258	1.47e-17	up
LOC_Os06g42060	-1.17718	3.37e-06	down	LOC_Os02g44880	-1.05145	0.00747403	down	LOC_Os06g11240	-1.65587	0.000809749	down	LOC_Os05g14730	1.11055	5.07e-16	up	LOC_Os01g22780	-1.0615	0.0196294	down	LOC_Os12g01449	1.99032	6.76e-109	up	LOC_Os09g04384	1.30911	4.23e-06	up	LOC_Os05g43460	1.08534	1.25e-09	up	LOC_Os04g52260	1.73593	1.84e-11	up
LOC_Os06g19260	-1.00676	0.00013255	down	LOC_Os11g44870	-1.07548	3.46e-09	down	LOC_Os02g31230	-2.5293	6.53e-10	down	LOC_Os01g52980	1.25517	1.58e-05	up	LOC_Os05g40700	-1.52378	1.03e-06	down	LOC_Os06g39690	2.1537	2.18e-111	up	LOC_Os01g02200	1.08944	5.16e-21	up	LOC_Os12g03640	4.78448	1.13e-30	up	LOC_Os10g06700	1.60997	2.58e-14	up
LOC_Os02g12210	-1.15489	0.00187114	down	LOC_Os01g07140	-1.67383	2.85e-05	down	LOC_Os02g48730	-1.42069	0.00775379	down	LOC_Os01g13560	2.48157	1.39e-08	up	LOC_Os02g33590	-1.91256	3.18e-06	down	LOC_Os04g31400	1.29803	0.036959	up	LOC_Os02g09100	1.15432	1.08e-05	up	LOC_Os08g43110	1.75573	0.016383	up	LOC_Os03g64230	1.03856	0.0210393	up
LOC_Os03g21730	-1.6993	0.000739424	down	Oryza_sativa_newGene_4271	-1.22448	0.028148	down	LOC_Os07g35340	-1.3569	0.0376252	down	LOC_Os10g37870	1.86799	0.000219759	up	LOC_Os11g02350	-1.94079	9.47e-05	down	LOC_Os01g72290	2.38051	0.00650949	up	LOC_Os02g02700	1.04539	4.14e-06	up	Oryza_sativa_newGene_2444	2.77446	0.0107322	up	LOC_Os07g37560	1.28053	1.21e-35	up
LOC_Os09g38239	-1.06565	0.00182953	down	LOC_Os12g31770	-1.51027	1.07e-07	down	LOC_Os09g09290	-2.77146	3.6e-10	down	LOC_Os01g12381	1.22054	7.5e-13	up	LOC_Os08g43320	-1.73293	1.62e-15	down	LOC_Os07g01310	1.00688	1.59e-14	up	LOC_Os02g42430	1.34229	0.0178944	up	Oryza_sativa_newGene_2449	1.3248	0.00900925	up	LOC_Os10g35030	2.22484	1.56e-30	up
LOC_Os05g01140	-1.83279	0.0239913	down	LOC_Os10g41980	-1.78633	0.0163437	down	LOC_Os07g10530	-2.63292	9.95e-07	down	LOC_Os08g16050	1.22763	4.58e-08	up	LOC_Os09g28560	-1.36905	2.67e-08	down	LOC_Os06g21380	3.1355	7.23e-132	up	LOC_Os03g39740	1.15188	3.42e-08	up	LOC_Os11g47460	2.99111	2.32e-34	up	LOC_Os03g62170	1.98673	1.03e-26	up
LOC_Os03g60840	-1.03678	1.19e-05	down	LOC_Os09g26554	-1.5736	0.0107592	down	LOC_Os12g16080	-1.08936	5.44e-05	down	LOC_Os04g28250	1.45136	7.64e-14	up	LOC_Os03g03790	-2.002	7e-05	down	LOC_Os01g48130	1.01893	0.0001347	up	LOC_Os10g06610	1.36577	5.3e-14	up	LOC_Os10g32810	2.28206	5.25e-15	up	LOC_Os05g07140	1.14813	0.00996411	up
LOC_Os10g31240	-1.81031	2.1e-07	down	LOC_Os10g24090	-1.05286	3.16e-10	down	LOC_Os04g52320	-1.1544	0.00835959	down	LOC_Os05g23850	1.14217	1.53e-11	up	LOC_Os01g06310	-8.87035	3.06e-11	down	LOC_Os08g37370	1.84346	6.11e-26	up	LOC_Os09g15060	1.14881	0.00299965	up	LOC_Os03g22890	1.01288	2.3e-25	up	LOC_Os06g45480	2.0332	7.2e-26	up
LOC_Os04g08828	-1.82824	0.000679112	down	LOC_Os05g02760	-3.8665	1.09e-07	down	LOC_Os02g03790	-1.03549	1.27e-05	down	LOC_Os11g09110	1.27872	5.46e-06	up	LOC_Os09g27320	-1.27666	2.15e-05	down	LOC_Os01g13480	2.35986	3.48e-147	up	LOC_Os10g09990	1.88454	2.82e-18	up	LOC_Os06g03830	1.45008	0.000111266	up	LOC_Os11g06440	1.02316	0.000131742	up
LOC_Os03g03060	-1.2623	0.0193431	down	LOC_Os01g53730	-1.1733	7.35e-09	down	LOC_Os04g24804	-1.63958	9.9e-05	down	LOC_Os07g10810	1.07363	3.1e-07	up	LOC_Os08g02070	-1.64741	0.00163455	down	LOC_Os03g13540	1.21834	1.62e-06	up	LOC_Os07g35060	1.17207	0.00275286	up	LOC_Os04g03100	1.47639	0.0314033	up	LOC_Os06g28820	1.25149	2.92e-05	up
Oryza_sativa_newGene_2879	-1.53618	7.57e-07	down	LOC_Os06g02780	-1.20468	2.14e-07	down	LOC_Os10g02270	-1.03732	0.0137034	down	LOC_Os09g35940	1.05005	9.95e-12	up	LOC_Os12g26880	-1.32953	0.00151772	down	LOC_Os08g04830	2.07543	1.39e-76	up	LOC_Os12g41250	1.26263	8.19e-33	up	LOC_Os06g41010	1.15121	1.58e-39	up	LOC_Os04g36720	4.92323	1.22e-108	up
LOC_Os10g28570	-1.72602	9.02e-06	down	LOC_Os07g46670	-1.7775	1.73e-22	down	LOC_Os07g47450	-2.29359	0.000352773	down	LOC_Os11g46980	1.16218	1.22e-06	up	LOC_Os06g12320	-4.72979	2.09e-08	down	LOC_Os01g41890	1.03548	6.94e-05	up	LOC_Os07g43510	2.43879	0.000157585	up	LOC_Os07g13834	1.84052	9.31e-05	up	LOC_Os12g12470	1.45713	0.00879499	up
Oryza_sativa_newGene_546	-1.54403	0.0271153	down	LOC_Os07g39880	-1.35393	3.02e-15	down	LOC_Os10g39740	-3.56316	3.87e-08	down	LOC_Os07g03200	1.75837	3.22e-16	up	LOC_Os02g32504	-1.16691	2.5e-09	down	LOC_Os02g46340	1.0637	0.00219516	up	LOC_Os06g19210	1.12403	0.000603738	up	LOC_Os02g46660	1.20643	1.36e-11	up	LOC_Os10g42930	3.52183	9.82e-25	up
Oryza_sativa_newGene_2406	-2.15595	0.00906042	down	LOC_Os05g16430	-1.14843	3.12e-14	down	LOC_Os10g41999	-1.76712	0.00398053	down	LOC_Os03g15050	1.41426	3.7e-14	up	LOC_Os01g09450	-1.11669	7.45e-07	down	LOC_Os03g22250	1.1188	0.00212973	up	LOC_Os12g18020	1.37364	0.0150672	up	LOC_Os02g08490	1.60935	6.07e-10	up	LOC_Os09g11460	1.0227	9.45e-08	up
LOC_Os03g55770	-1.39554	0.0002064	down	LOC_Os02g52010	-2.55153	1.01e-21	down	LOC_Os10g22520	-1.32432	1.96e-05	down	LOC_Os07g36130	1.12978	5.09e-13	up	Oryza_sativa_newGene_3669	-1.0672	0.0227626	down	LOC_Os02g51370	1.12017	0.0148296	up	LOC_Os03g49820	1.07691	0.0370123	up	LOC_Os10g07430	1.21639	0.00129539	up	LOC_Os05g48270	1.38025	0.00104403	up
LOC_Os03g46470	-1.38699	0.000130327	down	LOC_Os04g01850	-1.1879	0.0368053	down	LOC_Os01g55280	-1.84475	2.63e-05	down	LOC_Os12g24490	1.01123	0.00519372	up	LOC_Os02g33450	-1.03626	1.9e-07	down	LOC_Os03g27370	1.76783	1.92e-05	up	LOC_Os06g48870	2.3714	0.00048566	up	LOC_Os10g25830	1.00307	5.94e-10	up	LOC_Os05g02220	1.07213	6.24e-13	up
LOC_Os03g37570	-1.28355	0.0340129	down	LOC_Os04g31520	-1.31944	0.00842404	down	LOC_Os08g39330	-4.17566	2.18e-10	down	LOC_Os01g05620	1.40609	0.000137449	up	LOC_Os04g20330	-1.301	1.22e-07	down	LOC_Os04g37500	2.03984	7.37e-10	up	LOC_Os10g41850	2.18269	3.97e-06	up	LOC_Os06g50539	1.31144	1.98e-06	up	LOC_Os01g61400	1.33405	1.96e-26	up
LOC_Os06g11610	-1.38254	1.51e-05	down	LOC_Os09g25100	-1.30839	0.0216536	down	LOC_Os11g37759	-1.3775	7.28e-07	down	LOC_Os08g38610	1.00068	7.01e-05	up	LOC_Os04g32540	-1.73184	0.00109747	down	LOC_Os11g43250	1.32721	0.0196965	up	LOC_Os10g33620	1.2053	0.0124283	up	LOC_Os06g38950	1.23762	0.0073913	up	LOC_Os03g50970	1.15724	0.0492905	up
LOC_Os04g32350	-1.00208	0.00270807	down	LOC_Os01g14514	-1.40551	0.0433351	down	LOC_Os04g40630	-1.25548	7.01e-15	down	LOC_Os04g18030	1.04713	1.83e-08	up	LOC_Os04g33630	-1.17913	8.04e-05	down	LOC_Os10g06630	1.76958	0.000259085	up	LOC_Os09g32660	1.54024	1.81e-05	up	LOC_Os06g50670	1.35362	6.27e-05	up	LOC_Os01g67720	1.82524	4.15e-23	up
LOC_Os08g27630	-1.28855	0.000529697	down	LOC_Os01g13560	-1.42579	0.0165601	down	LOC_Os06g15620	-1.40351	0.0479489	down	LOC_Os07g42910	1.47941	6.71e-05	up	LOC_Os07g10440	-2.21161	1.09e-06	down	LOC_Os01g66720	1.12899	9.07e-07	up	LOC_Os06g37690	1.75749	5.29e-06	up	LOC_Os08g37210	8.3188	0.000676607	up	LOC_Os04g47360	2.67051	1.3e-15	up
LOC_Os03g11420	-1.17359	0.000736088	down	LOC_Os05g08900	-2.71857	6.99e-32	down	LOC_Os02g35329	-4.02519	2.59e-14	down	LOC_Os03g58020	1.00622	4.14e-09	up	LOC_Os01g18220	-2.0927	5.8e-07	down	LOC_Os03g14654	1.48283	1.66e-25	up	LOC_Os06g41690	2.32511	6.61e-05	up	Oryza_sativa_newGene_1185	1.41081	0.00284551	up	LOC_Os01g61010	1.32978	1.04e-05	up
LOC_Os01g65692	-1.25758	5.15e-05	down	LOC_Os01g21120	-1.75664	3.33e-08	down	LOC_Os09g31200	-1.93449	8.23e-68	down	LOC_Os07g40220	2.48251	2.73e-07	up	LOC_Os01g48200	-1.82475	1.37e-40	down	LOC_Os07g49310	1.88708	2.69e-36	up	LOC_Os10g32550	1.86219	8.05e-36	up	LOC_Os07g46950	2.75344	1e-35	up	LOC_Os01g72460	2.12267	0.00837145	up
LOC_Os01g65640	-1.97227	0.0068141	down	LOC_Os04g28250	-1.47438	7.8e-06	down	LOC_Os04g48930	-3.77257	2.33e-05	down	LOC_Os09g09390	1.44188	4.47e-16	up	LOC_Os05g45980	-3.62561	4.34e-10	down	LOC_Os02g56880	1.11739	1.33e-05	up	LOC_Os08g17150	1.53683	0.018072	up	LOC_Os03g24590	1.29069	9.53e-21	up	LOC_Os09g35030	1.50143	0.00214721	up
LOC_Os03g61720	-1.07614	0.00115169	down	LOC_Os11g10470	-2.16262	2.14e-11	down	LOC_Os05g13940	-1.09075	8.58e-05	down	LOC_Os12g43810	1.25532	0.000258524	up	LOC_Os09g29430	-1.72522	2.03e-30	down	LOC_Os01g45550	2.15192	3.35e-08	up	LOC_Os05g07810	1.83331	4.66e-08	up	LOC_Os01g70730	1.31139	0.0180115	up	LOC_Os03g01270	1.41403	0.0177203	up
LOC_Os08g43310	-1.54704	5.97e-05	down	LOC_Os08g37370	-1.27002	9.6e-12	down	LOC_Os05g03972	-2.30462	0.00101688	down	LOC_Os06g22460	1.03473	2.66e-06	up	LOC_Os09g25190	-1.7765	0.00376711	down	LOC_Os05g41760	1.289	3.16e-14	up	LOC_Os01g72240	1.03738	1.15e-11	up	LOC_Os06g43370	1.1544	0.0010817	up	LOC_Os05g45080	1.33815	1.44e-13	up
LOC_Os04g21850	-1.36916	0.0130583	down	LOC_Os01g11620	-1.37955	3.13e-05	down	LOC_Os05g37520	-1.21102	6.83e-14	down	LOC_Os07g44230	1.21552	1.05e-08	up	LOC_Os05g43860	-1.83326	1.78e-08	down	LOC_Os02g04550	2.95563	2.77e-11	up	Oryza_sativa_newGene_2000	1.54112	3.39e-09	up	LOC_Os02g09850	1.44303	5.84e-06	up	LOC_Os02g34970	1.2309	0.0352612	up
LOC_Os09g07140	-2.13622	0.0296727	down	LOC_Os11g44560	-1.15696	4.51e-05	down	LOC_Os03g43410	-1.43976	0.000181559	down	Oryza_sativa_newGene_4793	4.02821	1.18e-43	up	LOC_Os02g08230	-1.94093	1.21e-16	down	LOC_Os01g44090	2.02179	0.000336391	up	LOC_Os01g47820	2.11584	0.00015093	up	LOC_Os10g06700	1.12895	0.000211238	up	LOC_Os01g52260	1.72779	1.98e-34	up
[truncated: 4,909 more rows]
