# Supplementary material for: Altered reactive oxygen species scavenging and hormonal signaling in tetraploid rice are associated with blast resistance
Source: Plant Physiol. 2024 Oct 16;197(1):kiae547. doi: 10.1093/plphys/kiae547 (PMC11663496; doi:10.1093/plphys/kiae547)
Supplement: kiae547_Supplementary_Data [file kiae547_supplementary_data.zip › Supplementary Table S3.xlsx]

## Sheet: Sheet1
Table S3. Primers for RT-qPCR used in this study.
Gene name	Forward primers (5'-3')	Reverse primers (5'-3')
LOC_Os01g28450	ACGCCTTCACGGTCCATAC	CAGAAAGAAACAGAGGGAGTAC
LOC_Os01g53640	CCTGCTGCTGTAGTCTATCC	AATGTGGCTTGATGTGATTACG
LOC_Os12g36880	CCGAATACGCCTAAGATGAAG	TGAGCTTGCCCACCTTACTT
LOC_Os05g02070	AAGAAGCCTGGCACGCATGAG	TGCGTGTGTCGATCAATGTTGGA
LOC_Os07g35410	TTGAGGGAAAGAATCACTACCC	CATGTCGCAGATGTTCGAG
LOC_Os01g04409	TTCAACATATCGTCCAGCCTAG	GTGGATTATCACGGTCGTAGAT
LOC_Os01g46720	GTCAGGACAATGCTATAGACGA	ACAAAATGTAGGTAGTCCCCAG
LOC_Os06g17285	ACATGGATCCTGACTACATGTC	TGGATTTATGGCGGTAATGAGT
