# Supplementary material for: Altered reactive oxygen species scavenging and hormonal signaling in tetraploid rice are associated with blast resistance
Source: Plant Physiol. 2024 Oct 16;197(1):kiae547. doi: 10.1093/plphys/kiae547 (PMC11663496; doi:10.1093/plphys/kiae547)
Supplement: kiae547_Supplementary_Data [file kiae547_supplementary_data.zip › Supplementary Table S4.xlsx]

## Sheet: D1 vs. D0
GO_acc	term_type	Term	Number of DEGs	querytotal	bgitem	bgtotal	pvalue	FDR
GO:0005975	BP	carbohydrate metabolic process	74	1481	515	15689	0.000264	0.0167927
GO:0071555	BP	cell wall organization	49	1481	239	15689	3.54e-07	7.86e-05
GO:0006979	BP	response to oxidative stress	37	1481	228	15689	0.00144781	0.0677422
GO:0042744	BP	hydrogen peroxide catabolic process	35	1481	167	15689	1.29e-05	0.00127021
GO:0006629	BP	lipid metabolic process	28	1481	168	15689	0.00417469	0.161361
GO:0015979	BP	photosynthesis	27	1481	124	15689	7.75e-05	0.0068889
GO:0009409	BP	response to cold	23	1481	66	15689	7.34e-08	2.56e-05
GO:0009733	BP	response to auxin	23	1481	114	15689	0.000887	0.0525519
GO:0009416	BP	response to light stimulus	22	1481	78	15689	7.2e-06	0.0008
GO:0009651	BP	response to salt stress	19	1481	89	15689	0.00144752	0.0677422
GO:0005886	CC	plasma membrane	214	1865	1516	20134	1.82e-10	1.95e-08
GO:0016020	CC	membrane	115	1865	986	20134	0.00750615	0.0803158
GO:0005576	CC	extracellular region	107	1865	573	20134	2.69e-12	5.76e-10
GO:0048046	CC	apoplast	50	1865	238	20134	7.22e-08	3.6e-06
GO:0009535	CC	chloroplast thylakoid membrane	48	1865	287	20134	8.34e-05	0.00162297
GO:0005618	CC	cell wall	41	1865	257	20134	0.000773	0.0127199
GO:0009941	CC	chloroplast envelope	38	1865	175	20134	1.42e-06	4.34e-05
GO:0009506	CC	plasmodesma	37	1865	241	20134	0.00282185	0.0402584
GO:0046658	CC	anchored component of plasma membrane	35	1865	169	20134	1.16e-05	0.000276
GO:0005802	CC	trans-Golgi network	32	1865	145	20134	7.75e-06	0.000207
GO:0003700	MF	transcription factor activity, sequence-specific DNA binding	120	2022	982	21869	0.00126289	0.0753522
GO:0020037	MF	heme binding	94	2022	710	21869	0.000362	0.043245
GO:0016491	MF	oxidoreductase activity	86	2022	630	21869	0.000246	0.0351916
GO:0005506	MF	iron ion binding	72	2022	553	21869	0.00281698	0.143154
GO:0043565	MF	sequence-specific DNA binding	55	2022	433	21869	0.0144104	0.371507
GO:0004497	MF	monooxygenase activity	54	2022	440	21869	0.0275958	0.519962
GO:0016787	MF	hydrolase activity	46	2022	379	21869	0.0483003	0.678098
GO:0004601	MF	peroxidase activity	39	2022	216	21869	8.2e-05	0.0146693
GO:0008194	MF	UDP-glycosyltransferase activity	33	2022	194	21869	0.000911	0.0652183
GO:0004553	MF	hydrolase activity, hydrolyzing O-glycosyl compounds	29	2022	195	21869	0.0127567	0.351299

## Sheet: D2 vs. D0
GO_acc	term_type	Term	Number of DEGs	querytotal	bgitem	bgtotal	pvalue	FDR
GO:0005975	BP	carbohydrate metabolic process	54	916	515	15689	3.99758e-05	0.00255445
GO:0006952	BP	defense response	46	916	524	15689	0.00603772	0.203058
GO:0071555	BP	cell wall organization	24	916	239	15689	0.012659	0.30149
GO:0042744	BP	hydrogen peroxide catabolic process	22	916	167	15689	0.000725048	0.0330932
GO:0006979	BP	response to oxidative stress	22	916	228	15689	0.0257496	0.480851
GO:0009416	BP	response to light stimulus	20	916	78	15689	7.47714e-08	1.59263e-05
GO:0015979	BP	photosynthesis	18	916	124	15689	0.000857402	0.0365253
GO:0009414	BP	response to water deprivation	15	916	62	15689	1.00213e-05	0.00106727
GO:0009409	BP	response to cold	15	916	66	15689	2.14555e-05	0.00158252
GO:0009651	BP	response to salt stress	15	916	89	15689	0.000607713	0.0298714
GO:0005886	CC	plasma membrane	125	1137	1516	20134	1.49991e-05	0.000379976
GO:0005576	CC	extracellular region	70	1137	573	20134	2.08316e-09	3.1664e-07
GO:0009507	CC	chloroplast	64	1137	808	20134	0.00561615	0.0711379
GO:0009535	CC	chloroplast thylakoid membrane	40	1137	287	20134	3.32901e-07	1.6867e-05
GO:0048046	CC	apoplast	32	1137	238	20134	1.23092e-05	0.000374201
GO:0009506	CC	plasmodesma	25	1137	241	20134	0.00502773	0.069474
GO:0005618	CC	cell wall	25	1137	257	20134	0.0108468	0.123633
GO:0046658	CC	anchored component of plasma membrane	22	1137	169	20134	0.000563489	0.0107063
GO:0009941	CC	chloroplast envelope	22	1137	175	20134	0.000891773	0.0150611
GO:0009522	CC	photosystem I	13	1137	33	20134	1.15378e-07	8.76874e-06
GO:0003700	MF	transcription factor activity, sequence-specific DNA binding	85	1270	982	21869	0.000227974	0.0451389
GO:0020037	MF	heme binding	63	1270	710	21869	0.000876251	0.130123
GO:0016491	MF	oxidoreductase activity	52	1270	630	21869	0.0103647	0.324032
GO:0005506	MF	iron ion binding	51	1270	553	21869	0.00126767	0.150599
GO:0043565	MF	sequence-specific DNA binding	39	1270	433	21869	0.00746263	0.316958
GO:0005509	MF	calcium ion binding	38	1270	405	21869	0.00435696	0.280412
GO:0004497	MF	monooxygenase activity	38	1270	440	21869	0.0154552	0.45902
GO:0016705	MF	oxidoreductase activity, acting on paired donors, with incorporation or reduction of molecular oxygen	34	1270	418	21869	0.0452739	0.896423
GO:0004601	MF	peroxidase activity	23	1270	216	21869	0.0074704	0.316958
GO:0004553	MF	hydrolase activity, hydrolyzing O-glycosyl compounds	22	1270	195	21869	0.00472075	0.280412

## Sheet: D2 vs. D1
GO_acc	term_type	Term	Number of DEGs	querytotal	bgitem	bgtotal	pvalue	FDR
GO:0006979	BP	response to oxidative stress	21	680	228	15689	0.00219941	0.155608
GO:0071555	BP	cell wall organization	21	680	239	15689	0.00377534	0.194259
GO:0042744	BP	hydrogen peroxide catabolic process	18	680	167	15689	0.00093373	0.132123
GO:0015979	BP	photosynthesis	14	680	124	15689	0.00276717	0.156622
GO:0009409	BP	response to cold	11	680	66	15689	0.000507816	0.0958079
GO:0009416	BP	response to light stimulus	11	680	78	15689	0.00190354	0.155608
GO:0009768	BP	photosynthesis, light harvesting in photosystem I	9	680	15	15689	5.80518e-08	3.28573e-05
GO:0009765	BP	photosynthesis, light harvesting	9	680	18	15689	3.51549e-07	9.94883e-05
GO:0018298	BP	protein-chromophore linkage	9	680	50	15689	0.00126674	0.143395
GO:0009451	BP	RNA modification	9	680	91	15689	0.0432473	0.692228
GO:0005886	CC	plasma membrane	93	885	1516	20134	0.000936007	0.0152101
GO:0016020	CC	membrane	59	885	986	20134	0.0143595	0.109808
GO:0009507	CC	chloroplast	58	885	808	20134	0.000295028	0.0054791
GO:0005576	CC	extracellular region	51	885	573	20134	3.18562e-06	0.000138043
GO:0048046	CC	apoplast	27	885	238	20134	1.86436e-05	0.000605917
GO:0009535	CC	chloroplast thylakoid membrane	24	885	287	20134	0.00415879	0.0450536
GO:0009570	CC	chloroplast stroma	23	885	243	20134	0.00110947	0.0160257
GO:0009506	CC	plasmodesma	19	885	241	20134	0.0200251	0.137014
GO:0005618	CC	cell wall	19	885	257	20134	0.035151	0.228482
GO:0009941	CC	chloroplast envelope	18	885	175	20134	0.00184778	0.0240211
GO:0046872	MF	metal ion binding	101	919	1903	21869	0.0111214	0.483837
GO:0003700	MF	transcription factor activity, sequence-specific DNA binding	55	919	982	21869	0.0260268	0.583743
GO:0016491	MF	oxidoreductase activity	37	919	630	21869	0.0376644	0.682305
GO:0022857	MF	transmembrane transporter activity	27	919	407	21869	0.0227758	0.541403
GO:0004601	MF	peroxidase activity	21	919	216	21869	0.000811684	0.0955757
GO:0015293	MF	symporter activity	12	919	104	21869	0.00427835	0.381305
GO:0009055	MF	electron carrier activity	12	919	121	21869	0.0129513	0.483837
GO:0046982	MF	protein heterodimerization activity	12	919	128	21869	0.0190177	0.497631
GO:0016168	MF	chlorophyll binding	9	919	27	21869	1.01845e-05	0.00479692
GO:0008233	MF	peptidase activity	9	919	70	21869	0.00885385	0.483837

## Sheet: T1 vs. T0
GO_acc	term_type	Term	Number of DEGs	querytotal	bgitem	bgtotal	pvalue	FDR
GO:0005975	BP	carbohydrate metabolic process	74	1728	515	15689	0.0140961	0.483641
GO:0006468	BP	protein phosphorylation	56	1728	353	15689	0.00499543	0.22593
GO:0071555	BP	cell wall organization	46	1728	239	15689	0.000217	0.0308583
GO:0006979	BP	response to oxidative stress	35	1728	228	15689	0.040875	0.865332
GO:0042744	BP	hydrogen peroxide catabolic process	34	1728	167	15689	0.000597	0.0660256
GO:0009733	BP	response to auxin	28	1728	114	15689	8.69e-05	0.0144059
GO:0006629	BP	lipid metabolic process	28	1728	168	15689	0.0281695	0.737595
GO:0015979	BP	photosynthesis	26	1728	124	15689	0.00195256	0.138771
GO:0009416	BP	response to light stimulus	25	1728	78	15689	1.83e-06	0.000608
GO:0009409	BP	response to cold	22	1728	66	15689	4.41e-06	0.00109651
GO:0005737	CC	cytoplasm	262	2208	2094	20134	0.0115793	0.131834
GO:0005886	CC	plasma membrane	237	2208	1516	20134	7.79e-09	1.73e-06
GO:0016020	CC	membrane	127	2208	986	20134	0.0363242	0.322559
GO:0005829	CC	cytosol	121	2208	945	20134	0.0478696	0.369425
GO:0009507	CC	chloroplast	110	2208	808	20134	0.0124708	0.131834
GO:0005576	CC	extracellular region	107	2208	573	20134	3.91e-08	4.34e-06
GO:0009535	CC	chloroplast thylakoid membrane	53	2208	287	20134	0.000187	0.00518455
GO:0048046	CC	apoplast	44	2208	238	20134	0.000682	0.0151502
GO:0009570	CC	chloroplast stroma	43	2208	243	20134	0.00190564	0.0321672
GO:0009506	CC	plasmodesma	40	2208	241	20134	0.00838829	0.109541
GO:0046872	MF	metal ion binding	237	2346	1903	21869	0.00861312	0.455612
GO:0003700	MF	transcription factor activity, sequence-specific DNA binding	143	2346	982	21869	0.000124	0.0335516
GO:0016491	MF	oxidoreductase activity	90	2346	630	21869	0.00413222	0.279613
GO:0043565	MF	sequence-specific DNA binding	75	2346	433	21869	3.57e-05	0.0145027
GO:0005509	MF	calcium ion binding	56	2346	405	21869	0.0401845	0.906385
GO:0016787	MF	hydrolase activity	55	2346	379	21869	0.0187923	0.693606
GO:0004601	MF	peroxidase activity	38	2346	216	21869	0.00276643	0.249593
GO:0008194	MF	UDP-glycosyltransferase activity	36	2346	194	21869	0.00144737	0.146908
GO:0004842	MF	ubiquitin-protein transferase activity	34	2346	225	21869	0.0392158	0.906385
GO:0003824	MF	catalytic activity	30	2346	197	21869	0.0486059	0.969133

## Sheet: T2 vs. T0
GO_acc	term_type	Term	Number of DEGs	querytotal	bgitem	bgtotal	pvalue	FDR
GO:0006355	BP	regulation of transcription, DNA-templated	109	1287	931	15689	0.000121949	0.00856966
GO:0005975	BP	carbohydrate metabolic process	56	1287	515	15689	0.0254729	0.533577
GO:0071555	BP	cell wall organization	44	1287	239	15689	7.29439e-07	0.000294278
GO:0006468	BP	protein phosphorylation	43	1287	353	15689	0.00916768	0.29888
GO:0016567	BP	protein ubiquitination	39	1287	304	15689	0.00592974	0.241247
GO:0042744	BP	hydrogen peroxide catabolic process	32	1287	167	15689	1.31053e-05	0.00156339
GO:0006979	BP	response to oxidative stress	31	1287	228	15689	0.00666447	0.257582
GO:0009733	BP	response to auxin	25	1287	114	15689	1.41575e-05	0.00156339
GO:0009416	BP	response to light stimulus	22	1287	78	15689	7.61393e-07	0.000294278
GO:0009734	BP	auxin-activated signaling pathway	20	1287	127	15689	0.00750265	0.263616
GO:0005634	CC	nucleus	388	1618	4056	20134	5.97025e-05	0.00163187
GO:0005886	CC	plasma membrane	199	1618	1516	20134	1.94424e-12	1.59428e-10
GO:0005737	CC	cytoplasm	192	1618	2094	20134	0.0306061	0.338666
GO:0005576	CC	extracellular region	101	1618	573	20134	8.3572e-14	1.37058e-11
GO:0016020	CC	membrane	96	1618	986	20134	0.0360293	0.369301
GO:0009506	CC	plasmodesma	44	1618	241	20134	5.62368e-07	2.30571e-05
GO:0005618	CC	cell wall	39	1618	257	20134	0.000184282	0.00377778
GO:0048046	CC	apoplast	37	1618	238	20134	0.000170558	0.00377778
GO:0046658	CC	anchored component of plasma membrane	35	1618	169	20134	4.99795e-07	2.30571e-05
GO:0005802	CC	trans-Golgi network	24	1618	145	20134	0.00125275	0.0228278
GO:0046872	MF	metal ion binding	184	1783	1903	21869	0.00961231	0.356786
GO:0003677	MF	DNA binding	148	1783	1515	21869	0.0134334	0.446131
GO:0003700	MF	transcription factor activity, sequence-specific DNA binding	132	1783	982	21869	1.05553e-08	6.66037e-06
GO:0004672	MF	protein kinase activity	89	1783	869	21869	0.0185193	0.47524
GO:0004674	MF	protein serine/threonine kinase activity	83	1783	794	21869	0.0150847	0.45326
GO:0020037	MF	heme binding	78	1783	710	21869	0.00588378	0.247511
GO:0043565	MF	sequence-specific DNA binding	71	1783	433	21869	2.37356e-08	7.48858e-06
GO:0016491	MF	oxidoreductase activity	66	1783	630	21869	0.0278141	0.605659
GO:0005509	MF	calcium ion binding	50	1783	405	21869	0.00341302	0.179468
GO:0016787	MF	hydrolase activity	42	1783	379	21869	0.037112	0.731803

## Sheet: T2 vs. T1
GO_acc	term_type	Term	Number of DEGs	querytotal	bgitem	bgtotal	pvalue	FDR
GO:0005975	BP	carbohydrate metabolic process	32	576	515	15689	0.00476553	0.202041
GO:0015979	BP	photosynthesis	17	576	124	15689	1.19535e-05	0.00215959
GO:0009416	BP	response to light stimulus	13	576	78	15689	2.49647e-05	0.00338272
GO:0042744	BP	hydrogen peroxide catabolic process	13	576	167	15689	0.0201287	0.574199
GO:0035556	BP	intracellular signal transduction	11	576	144	15689	0.0392364	0.745137
GO:0009768	BP	photosynthesis, light harvesting in photosystem I	10	576	15	15689	4.61032e-10	2.49879e-07
GO:0009765	BP	photosynthesis, light harvesting	10	576	18	15689	4.05695e-09	1.09943e-06
GO:0018298	BP	protein-chromophore linkage	10	576	50	15689	7.3247e-05	0.00793998
GO:0009409	BP	response to cold	9	576	66	15689	0.0027419	0.185764
GO:0009451	BP	RNA modification	9	576	91	15689	0.0184032	0.554141
GO:0009507	CC	chloroplast	63	709	808	20134	6.91471e-09	3.08491e-07
GO:0016020	CC	membrane	47	709	986	20134	0.0307172	0.18611
GO:0009535	CC	chloroplast thylakoid membrane	32	709	287	20134	3.21818e-08	8.28681e-07
GO:0005576	CC	extracellular region	31	709	573	20134	0.0194236	0.142902
GO:0005739	CC	mitochondrion	30	709	560	20134	0.0249794	0.171525
GO:0009570	CC	chloroplast stroma	26	709	243	20134	1.69228e-06	2.49006e-05
GO:0009941	CC	chloroplast envelope	24	709	175	20134	5.52534e-08	9.48517e-07
GO:0048046	CC	apoplast	17	709	238	20134	0.0103042	0.0964849
GO:0010287	CC	plastoglobule	12	709	29	20134	1.82659e-09	1.88139e-07
GO:0009522	CC	photosystem I	12	709	33	20134	8.98516e-09	3.08491e-07
GO:0046872	MF	metal ion binding	82	778	1903	21869	0.0499341	0.970719
GO:0008270	MF	zinc ion binding	41	778	818	21869	0.0267576	0.794011
GO:0020037	MF	heme binding	36	778	710	21869	0.0327532	0.795904
GO:0016491	MF	oxidoreductase activity	34	778	630	21869	0.0176748	0.660767
GO:0005506	MF	iron ion binding	32	778	553	21869	0.00876706	0.411061
GO:0016787	MF	hydrolase activity	24	778	379	21869	0.00930385	0.411061
GO:0008194	MF	UDP-glycosyltransferase activity	19	778	194	21869	0.000202925	0.0493108
GO:0004601	MF	peroxidase activity	17	778	216	21869	0.00465474	0.323172
GO:0015293	MF	symporter activity	11	778	104	21869	0.00391014	0.316721
GO:0016168	MF	chlorophyll binding	10	778	27	21869	2.27092e-07	0.000110367
