# Supplementary material for: Altered reactive oxygen species scavenging and hormonal signaling in tetraploid rice are associated with blast resistance
Source: Plant Physiol. 2024 Oct 16;197(1):kiae547. doi: 10.1093/plphys/kiae547 (PMC11663496; doi:10.1093/plphys/kiae547)
Supplement: kiae547_Supplementary_Data [file kiae547_supplementary_data.zip › Supplementary Table S5.xlsx]

## Sheet: D1 vs. D0
Database	ID	Term	Number of DEGs	PValue	querytotal	bgitem	bgtotal	Fold Enrichment	Bonferroni	Benjamini	FDR
KEGG_PATHWAY	osa01100	Metabolic pathways	416	6.41e-12	691	2469	5132	1.25136	8.2e-10	8.2e-10	7.75e-10
KEGG_PATHWAY	osa01110	Biosynthesis of secondary metabolites	255	3.87e-09	691	1406	5132	1.34699	4.95e-07	2.48e-07	2.34e-07
KEGG_PATHWAY	osa00940	Phenylpropanoid biosynthesis	55	3.51e-08	691	192	5132	2.1275	4.49e-06	1.12e-06	1.06e-06
KEGG_PATHWAY	osa04075	Plant hormone signal transduction	54	0.00111954	691	262	5132	1.53074	0.133576	0.0238834	0.0225773
KEGG_PATHWAY	osa04626	Plant-pathogen interaction	43	0.00805803	691	217	5132	1.47169	0.644989	0.123607	0.116848
KEGG_PATHWAY	osa00520	Amino sugar and nucleotide sugar metabolism	33	0.013298	691	161	5132	1.52229	0.819778	0.15474	0.146278
KEGG_PATHWAY	osa00630	Glyoxylate and dicarboxylate metabolism	19	0.0103269	691	76	5132	1.85673	0.735184	0.132185	0.124956
KEGG_PATHWAY	osa00710	Carbon fixation in photosynthetic organisms	17	0.0474441	691	77	5132	1.63971	0.998014	0.404856	0.382715
KEGG_PATHWAY	osa00999	Biosynthesis of various plant secondary metabolites	16	0.0201074	691	64	5132	1.85673	0.925724	0.214479	0.20275
KEGG_PATHWAY	osa00053	Ascorbate and aldarate metabolism	15	0.0418767	691	64	5132	1.74068	0.995813	0.382873	0.361935
KEGG_PATHWAY	osa00073	Cutin, suberine and wax biosynthesis	14	8.4e-05	691	31	5132	3.35409	0.0106954	0.00215051	0.0020329
KEGG_PATHWAY	osa00196	Photosynthesis - antenna proteins	13	9.88e-09	691	15	5132	6.43666	1.26e-06	4.22e-07	3.99e-07
KEGG_PATHWAY	osa00906	Carotenoid biosynthesis	12	0.00211065	691	32	5132	2.78509	0.236963	0.0385948	0.0364842
KEGG_PATHWAY	osa00941	Flavonoid biosynthesis	10	0.00869115	691	28	5132	2.65247	0.672848	0.123607	0.116848
KEGG_PATHWAY	osa00430	Taurine and hypotaurine metabolism	6	0.0408532	691	15	5132	2.97077	0.995199	0.382873	0.361935

## Sheet: D2 vs. D0
Database	ID	Term	Number of DEGs	PValue	querytotal	bgitem	bgtotal	Fold Enrichment	Bonferroni	Benjamini	FDR
KEGG_PATHWAY	osa01100	Metabolic pathways	257	1.73e-06	436	2469	5132	1.22521	0.000213	7.11e-05	6.82e-05
KEGG_PATHWAY	osa01110	Biosynthesis of secondary metabolites	173	6.24e-09	436	1406	5132	1.44831	7.67e-07	3.83e-07	3.68e-07
KEGG_PATHWAY	osa04075	Plant hormone signal transduction	38	0.00119563	436	262	5132	1.70719	0.136836	0.0294125	0.0282169
KEGG_PATHWAY	osa04626	Plant-pathogen interaction	34	0.00059	436	217	5132	1.84425	0.0700676	0.0181555	0.0174175
KEGG_PATHWAY	osa00940	Phenylpropanoid biosynthesis	28	0.00563106	436	192	5132	1.71655	0.500715	0.0989457	0.0949236
KEGG_PATHWAY	osa00520	Amino sugar and nucleotide sugar metabolism	25	0.00421857	436	161	5132	1.82774	0.405468	0.0864806	0.0829651
KEGG_PATHWAY	osa04016	MAPK signaling pathway - plant	24	0.00676294	436	158	5132	1.78795	0.565981	0.10398	0.0997533
KEGG_PATHWAY	osa00196	Photosynthesis - antenna proteins	13	4.29e-11	436	15	5132	10.2012	5.27e-09	5.27e-09	5.06e-09
KEGG_PATHWAY	osa00561	Glycerolipid metabolism	13	0.0493458	436	84	5132	1.82165	0.998019	0.404636	0.388187
KEGG_PATHWAY	osa00073	Cutin, suberine and wax biosynthesis	8	0.013141	436	31	5132	3.03759	0.803493	0.179594	0.172293
KEGG_PATHWAY	osa00904	Diterpenoid biosynthesis	8	0.0483452	436	40	5132	2.35413	0.997746	0.404636	0.388187
KEGG_PATHWAY	osa00941	Flavonoid biosynthesis	7	0.0270871	436	28	5132	2.94266	0.965873	0.333172	0.319628
KEGG_PATHWAY	osa00906	Carotenoid biosynthesis	7	0.0489905	436	32	5132	2.57483	0.997926	0.404636	0.388187
KEGG_PATHWAY	osa00430	Taurine and hypotaurine metabolism	5	0.0327389	436	15	5132	3.92355	0.983332	0.353814	0.339431
KEGG_PATHWAY	osa00944	Flavone and flavonol biosynthesis	4	0.0345184	436	9	5132	5.2314	0.98671	0.353814	0.339431

## Sheet: D2 vs. D1
Database	ID	Term	Number of DEGs	PValue	querytotal	bgitem	bgtotal	Fold Enrichment	Bonferroni	Benjamini	FDR
KEGG_PATHWAY	osa01100	Metabolic pathways	202	5.0867e-12	300	2469	5132	1.39957	5.23931e-10	5.23931e-10	5.18844e-10
KEGG_PATHWAY	osa01110	Biosynthesis of secondary metabolites	123	1.66902e-07	300	1406	5132	1.49653	1.71908e-05	8.59547e-06	8.51202e-06
KEGG_PATHWAY	osa00940	Phenylpropanoid biosynthesis	31	4.56957e-07	300	192	5132	2.76201	4.70655e-05	1.40128e-05	1.38768e-05
KEGG_PATHWAY	osa00500	Starch and sucrose metabolism	20	0.00528495	300	173	5132	1.97765	0.420618	0.10887	0.107813
KEGG_PATHWAY	osa00196	Photosynthesis - antenna proteins	9	5.44187e-07	300	15	5132	10.264	5.60497e-05	1.40128e-05	1.38768e-05
KEGG_PATHWAY	osa00860	Porphyrin metabolism	7	0.0331673	300	42	5132	2.85111	0.969012	0.569372	0.563844

## Sheet: T1 vs. T0
Database	ID	Term	Number of DEGs	PValue	querytotal	bgitem	bgtotal	Fold Enrichment	Bonferroni	Benjamini	FDR
KEGG_PATHWAY	osa01100	Metabolic pathways	453	3.9e-08	795	2469	5132	1.1844	5.11e-06	1.7e-06	1.56e-06
KEGG_PATHWAY	osa01110	Biosynthesis of secondary metabolites	283	2.91e-08	795	1406	5132	1.29933	3.81e-06	1.7e-06	1.56e-06
KEGG_PATHWAY	osa04075	Plant hormone signal transduction	59	0.00214349	795	262	5132	1.45368	0.245046	0.0350996	0.0321523
KEGG_PATHWAY	osa04626	Plant-pathogen interaction	57	3.99e-05	795	217	5132	1.69564	0.00520886	0.00130559	0.00119596
KEGG_PATHWAY	osa00940	Phenylpropanoid biosynthesis	48	0.000613	795	192	5132	1.61384	0.077228	0.0133914	0.0122669
KEGG_PATHWAY	osa04016	MAPK signaling pathway - plant	40	0.00148095	795	158	5132	1.63426	0.176464	0.0277149	0.0253877
KEGG_PATHWAY	osa00520	Amino sugar and nucleotide sugar metabolism	38	0.006996	795	161	5132	1.52362	0.60136	0.083316	0.07632
KEGG_PATHWAY	osa00630	Glyoxylate and dicarboxylate metabolism	22	0.00448414	795	76	5132	1.86865	0.444975	0.0642492	0.0588542
KEGG_PATHWAY	osa03008	Ribosome biogenesis in eukaryotes	22	0.0313004	795	90	5132	1.57797	0.984484	0.256272	0.234753
KEGG_PATHWAY	osa00053	Ascorbate and aldarate metabolism	18	0.0150232	795	64	5132	1.81557	0.86234	0.140574	0.12877
KEGG_PATHWAY	osa00280	Valine, leucine and isoleucine degradation	15	0.00766822	795	46	5132	2.105	0.635201	0.0837114	0.0766822
KEGG_PATHWAY	osa00196	Photosynthesis - antenna proteins	14	2.07e-09	795	15	5132	6.02499	2.71e-07	2.71e-07	2.49e-07
KEGG_PATHWAY	osa00650	Butanoate metabolism	14	0.00016	795	29	5132	3.11637	0.0207479	0.0041929	0.00384082
KEGG_PATHWAY	osa00410	beta-Alanine metabolism	14	0.0130269	795	44	5132	2.05397	0.820528	0.131271	0.120248
KEGG_PATHWAY	osa00073	Cutin, suberine and wax biosynthesis	12	0.00490452	795	31	5132	2.49884	0.474851	0.0642492	0.0588542
KEGG_PATHWAY	osa00906	Carotenoid biosynthesis	11	0.0188465	795	32	5132	2.21903	0.917293	0.164593	0.150772
KEGG_PATHWAY	osa00905	Brassinosteroid biosynthesis	7	0.0475257	795	18	5132	2.51041	0.998303	0.366227	0.335475

## Sheet: T2 vs. T0
Database	ID	Term	Number of DEGs	PValue	querytotal	bgitem	bgtotal	Fold Enrichment	Bonferroni	Benjamini	FDR
KEGG_PATHWAY	osa01100	Metabolic pathways	299	0.000495	544	2469	5132	1.14245	0.0590929	0.0086994	0.00799213
KEGG_PATHWAY	osa01110	Biosynthesis of secondary metabolites	200	3.93e-07	544	1406	5132	1.34194	4.83e-05	1.61e-05	1.48e-05
KEGG_PATHWAY	osa04075	Plant hormone signal transduction	65	3.43e-11	544	262	5132	2.34045	4.22e-09	4.22e-09	3.87e-09
KEGG_PATHWAY	osa04626	Plant-pathogen interaction	49	3.24e-07	544	217	5132	2.13022	3.99e-05	1.61e-05	1.48e-05
KEGG_PATHWAY	osa00940	Phenylpropanoid biosynthesis	41	1.52e-05	544	192	5132	2.01451	0.00187121	0.000468	0.00043
KEGG_PATHWAY	osa04016	MAPK signaling pathway - plant	33	0.000191	544	158	5132	1.97036	0.0232585	0.00392184	0.00360299
KEGG_PATHWAY	osa00500	Starch and sucrose metabolism	30	0.00761329	544	173	5132	1.63592	0.609379	0.117054	0.107538
KEGG_PATHWAY	osa00520	Amino sugar and nucleotide sugar metabolism	27	0.0176885	544	161	5132	1.58207	0.888659	0.167361	0.153754
KEGG_PATHWAY	osa00564	Glycerophospholipid metabolism	22	0.0134737	544	120	5132	1.72953	0.811476	0.162686	0.149459
KEGG_PATHWAY	osa00053	Ascorbate and aldarate metabolism	14	0.0148576	544	64	5132	2.06365	0.841373	0.162686	0.149459
KEGG_PATHWAY	osa00410	beta-Alanine metabolism	11	0.014513	544	44	5132	2.35846	0.834401	0.162686	0.149459
KEGG_PATHWAY	osa00196	Photosynthesis - antenna proteins	9	4.89e-05	544	15	5132	5.66029	0.00599917	0.00120342	0.00110558
KEGG_PATHWAY	osa00770	Pantothenate and CoA biosynthesis	9	0.0418821	544	38	5132	2.23433	0.994818	0.318076	0.292216
KEGG_PATHWAY	osa00908	Zeatin biosynthesis	8	0.0234142	544	28	5132	2.69538	0.945752	0.20571	0.188986
KEGG_PATHWAY	osa00430	Taurine and hypotaurine metabolism	6	0.0158718	544	15	5132	3.77353	0.860248	0.162686	0.149459
KEGG_PATHWAY	osa00905	Brassinosteroid biosynthesis	6	0.0347249	544	18	5132	3.14461	0.987055	0.284744	0.261594
KEGG_PATHWAY	osa00903	Limonene and pinene degradation	4	0.0439617	544	8	5132	4.71691	0.996033	0.318076	0.292216

## Sheet: T2 vs. T1
Database	ID	Term	Number of DEGs	PValue	querytotal	bgitem	bgtotal	Fold Enrichment	Bonferroni	Benjamini	FDR
KEGG_PATHWAY	osa01100	Metabolic pathways	207	3.99095e-22	272	2469	5132	1.58186	4.27032e-20	4.27032e-20	4.07077e-20
KEGG_PATHWAY	osa01110	Biosynthesis of secondary metabolites	124	5.50507e-11	272	1406	5132	1.664	5.89042e-09	2.94521e-09	2.80758e-09
KEGG_PATHWAY	osa01240	Biosynthesis of cofactors	30	3.51335e-05	272	248	5132	2.28238	0.0037523	0.000939822	0.000895905
KEGG_PATHWAY	osa01200	Carbon metabolism	22	0.0498499	272	273	5132	1.52047	0.995795	0.29633	0.282483
KEGG_PATHWAY	osa00940	Phenylpropanoid biosynthesis	21	0.00253561	272	192	5132	2.06365	0.237883	0.0452184	0.0431053
KEGG_PATHWAY	osa00500	Starch and sucrose metabolism	19	0.00416547	272	173	5132	2.07217	0.360223	0.0557132	0.0531097
KEGG_PATHWAY	osa00010	Glycolysis / Gluconeogenesis	17	0.00330917	272	143	5132	2.24301	0.298594	0.0505831	0.0482194
KEGG_PATHWAY	osa00630	Glyoxylate and dicarboxylate metabolism	12	0.00193724	272	76	5132	2.9791	0.187376	0.041457	0.0395198
KEGG_PATHWAY	osa00230	Purine metabolism	11	0.0208539	272	91	5132	2.2807	0.895122	0.21562	0.205544
KEGG_PATHWAY	osa00620	Pyruvate metabolism	11	0.0371898	272	100	5132	2.07544	0.982668	0.248707	0.237085
KEGG_PATHWAY	osa00196	Photosynthesis - antenna proteins	10	1.06073e-08	272	15	5132	12.5784	1.13498e-06	3.78327e-07	3.60648e-07
KEGG_PATHWAY	osa00195	Photosynthesis	9	0.0488922	272	77	5132	2.20531	0.995316	0.29633	0.282483
KEGG_PATHWAY	osa00900	Terpenoid backbone biosynthesis	8	0.0244618	272	55	5132	2.74439	0.929346	0.21562	0.205544
KEGG_PATHWAY	osa00052	Galactose metabolism	8	0.0344405	272	59	5132	2.55833	0.976484	0.245675	0.234195
KEGG_PATHWAY	osa00860	Porphyrin metabolism	7	0.0216697	272	42	5132	3.14461	0.904072	0.21562	0.205544
KEGG_PATHWAY	osa00906	Carotenoid biosynthesis	6	0.0246831	272	32	5132	3.53768	0.931041	0.21562	0.205544
KEGG_PATHWAY	osa00910	Nitrogen metabolism	6	0.0313223	272	34	5132	3.32958	0.966796	0.239392	0.228205
KEGG_PATHWAY	osa00730	Thiamine metabolism	5	0.0261968	272	22	5132	4.2881	0.941599	0.21562	0.205544
