# Supplementary material for: Altered reactive oxygen species scavenging and hormonal signaling in tetraploid rice are associated with blast resistance
Source: Plant Physiol. 2024 Oct 16;197(1):kiae547. doi: 10.1093/plphys/kiae547 (PMC11663496; doi:10.1093/plphys/kiae547)
Supplement: kiae547_Supplementary_Data [file kiae547_supplementary_data.zip › Supplementary Table S6.xlsx]

## Sheet: 1
Table S6. Genes expression profiles involved in the ROS regulatory pathway in GFD-2X and GFD-4X following M. oryzae infection
Gene name	D0	D1	D2	T0	T1	T2
LOC_Os03g04110	4665	2061.33	3005	4783.33	1432.67	1464.67
LOC_Os09g27890	169.333	257.333	142.333	73	120.667	68.3333
LOC_Os06g10660	490	587.667	693	423.333	560.667	605.667
LOC_Os08g42580	4236.67	3853.67	3286.33	4182.67	4089	2720
LOC_Os09g37270	311	497.333	510	211	457.333	308.333
LOC_Os12g38210	5989.33	7228	6559.67	6302.67	8410	7300.33
LOC_Os07g46450	1603.67	943	1533.33	1214.33	849.667	987.667
LOC_Os01g57480	763.667	858.667	828	340	770.667	408
LOC_Os03g60710	3564.33	2043.33	2469	3508.33	1917.33	2304
LOC_Os01g25820	8106.33	7570.67	4364.67	4742.33	5766.67	2298
LOC_Os01g53294	760.333	499.667	851	497.667	285	428
LOC_Os01g12900	158.333	69.3333	65.3333	110.667	68.6667	85
LOC_Os01g49290	2463	3433.67	2226.33	2275.67	4495	3488.67
LOC_Os05g02070	8138	3268	2818.33	3961.67	1344.33	1089.67
LOC_Os11g05110	3805.67	3565.33	3686	3871.67	4240.67	4784.67
LOC_Os07g06130	2496.67	3871.33	3456	2411.67	4377.67	3836.33
LOC_Os03g20780	10368.7	12343.3	10644.7	10900	14122.7	13547.3

## Sheet: 2
Table S6. Genes expression profiles involved in the ROS regulatory pathway in GFD-2X and GFD-4X following M. oryzae infection
Gene name	D0	D1	D2	T0	T1	T2
LOC_Os03g62110	2257	1566.67	2567.33	2466.67	1806.33	3158
LOC_Os04g35060	2458.67	3183.33	3544	2250.33	2810.33	3243
LOC_Os04g20270	1570.33	2132.67	2390.67	2379.33	3318	3131.33
LOC_Os01g72690	2968.33	2795.67	2853.33	2549.67	2874.33	2902
LOC_Os05g32210	626	507.667	464	474.667	496	476.667
LOC_Os01g52500	26396.3	26820.3	19030.7	23535	27406	21351.7
LOC_Os01g25820	8106.33	7570.67	4364.67	4742.33	5766.67	2298
LOC_Os01g53294	760.333	499.667	851	497.667	285	428
LOC_Os03g22810	2969	4248	5243.67	3317.33	3754	4438.67
LOC_Os07g46990	3020.33	6159.67	4333.67	2650.67	5284.67	2878.33
LOC_Os03g11960	5090.67	5864.67	7161.67	4545	5971	6205.33
LOC_Os08g44770	5166.33	2815.33	3050	4374.33	2748.33	3238
LOC_Os04g48410	1994	2135.33	1864.33	1902.33	2621.33	1972
LOC_Os05g25850	1907	1995.67	1494	1615.67	1926.67	1564.67
LOC_Os06g02500	2306.67	2655.67	2547.33	1254.33	2003	1676
LOC_Os06g05100	3894	6437.67	5863.33	3070	6107	5125.67
