# Supplementary material for: Altered reactive oxygen species scavenging and hormonal signaling in tetraploid rice are associated with blast resistance
Source: Plant Physiol. 2024 Oct 16;197(1):kiae547. doi: 10.1093/plphys/kiae547 (PMC11663496; doi:10.1093/plphys/kiae547)
Supplement: kiae547_Supplementary_Data [file kiae547_supplementary_data.zip › Supplementary Table S7.xlsx]

## Sheet: JA
Genes involved in JA pathway
Gene name	D0	D1	D2	T0	T1	T2
LOC_Os01g63420	4756.67	5697.67	5612.33	3943	5616.33	4689.33
LOC_Os09g23660	6841	1092	3425	6492	1142	3148
LOC_Os03g28940	17258.3	1149.33	2399.33	34441.7	979.333	1014.33
LOC_Os07g42370	10867	2746	4984	19719.3	3224.33	4377.33
LOC_Os03g08310	1663.67	17.6667	82.3333	1617.33	63.3333	61.3333
LOC_Os03g08330	7693.67	381	1337.33	15058.7	198.333	206.667
LOC_Os10g25290	4624.67	352.333	909	7953.33	558.667	540.333
LOC_Os10g42430	9390	3524.33	2773.33	14410.7	3734	2983.33
LOC_Os01g65370	1359.33	762.667	1859.33	1537	379.667	645
LOC_Os03g04110	4665	2061.33	3005	4783.33	1432.67	1464.67
LOC_Os03g52860	84	141.333	192	1e-05	1e-06	1e-05
LOC_Os04g37430	11701	525.667	1822.33	16555	575	515
LOC_Os03g55800	4473.67	834.333	957	7819.33	1142	793.667
LOC_Os03g12500	4151.33	3178.33	5889.33	3818.33	2056.67	2305.33
LOC_Os02g12680	22.3333	139.667	189.667	13.6667	482.333	507
LOC_Os08g35740	1910	1365	1450	2944.67	1783	1839.33

## Sheet: ET
Genes involved in ET pathway
Gene name	D0	D1	D2	T0	T1	T2
LOC_Os04g48850	1209.33	216.667	391	3878.67	882.333	593.333
LOC_Os06g03990	6432	8635	9133.67	7268	9613.67	9813
LOC_Os07g06130	2496.67	3871.33	3456	2411.67	4377.67	3836.33
LOC_Os03g20790	11578	13868.7	11855.7	12371.7	15785.3	15514.3
LOC_Os01g53294	760.333	499.667	851	497.667	285	428
LOC_Os09g26660	1105.67	416.333	957	964.667	260.667	615
LOC_Os01g25820	8106.33	7570.67	4364.67	4742.33	5766.67	2298

## Sheet: CKs
Genes involved in CKs pathway
Gene name	D0	D1	D2	T0	T1	T2
LOC_Os01g40630	10896	3873	10896	20051.3	4329.33	20051.3
LOC_Os01g71310	263	36	263	645.333	76.3333	645.333
LOC_Os01g56810	264	81.3333	264	732.333	45.6667	732.333
LOC_Os05g31040	313.667	299.667	313.667	305.333	292	305.333
LOC_Os01g28450	42.3333	549.333	42.3333	162	506.333	162
LOC_Os12g36880	127.667	503.667	127.667	173.667	364.333	173.667

## Sheet: IAA
Genes involved in IAA pathway
Gene name	D0	D1	D2	T0	T1	T2
LOC_Os01g07500	322	513.667	326.333	739	499.333	337
LOC_Os01g12490	5.66667	74.6667	92.6667	26	125.333	130.333
LOC_Os07g25540	65.3333	294	264.667	166.667	254.667	144.333
LOC_Os04g03980	334.667	202	189	506.333	178.333	108.333
LOC_Os01g16714	222.333	91	83.3333	183	89.6667	63.3333
LOC_Os03g06654	199.333	607.333	299	273.667	863.667	394.667
LOC_Os01g57610	69.3333	22	36.6667	90.3333	24.3333	5.56e-05
LOC_Os01g55940	1176.67	582.667	875	1965.67	734	1044
LOC_Os07g40290	77	20.3333	38.6667	119.667	24.3333	6.4e-07

## Sheet: SA
Genes involved in SA pathway
Gene name	D0	D1	D2	T0	T1	T2
LOC_Os03g12390	3206.67	2189.33	2481.67	3617.67	3077.67	3073.33
LOC_Os06g06090	2328.67	2249	2356.67	1893.67	1871.33	1977
LOC_Os05g25770	2012.33	1572.67	999.667	1494.33	347.333	417
LOC_Os09g25070	70.3333	1615	426.667	156	274.333	153
LOC_Os01g54600	8134	7312	9800.33	9082.67	5385.33	6222
LOC_Os01g09800	1700	3042.33	2681.67	2097.67	2932.33	2201.67

## Sheet: ABA
Genes involved in ABA pathway
Gene name	D0	D1	D2	T0	T1	T2
LOC_Os02g57290	4169.33	2818	4169.33	4469.67	3678.67	4469.67
LOC_Os04g37619	3914.67	1337	3914.67	4027.67	1574	4027.67
LOC_Os06g45860	1170.67	1077	1170.67	1097	1026	1097
LOC_Os07g18120	324	309.333	324	231.667	266.667	231.667
LOC_Os03g57690	18769.3	26323.7	18769.3	15528	21921	15528
