# Supplementary material for: Altered reactive oxygen species scavenging and hormonal signaling in tetraploid rice are associated with blast resistance
Source: Plant Physiol. 2024 Oct 16;197(1):kiae547. doi: 10.1093/plphys/kiae547 (PMC11663496; doi:10.1093/plphys/kiae547)
Supplement: kiae547_Supplementary_Data [file kiae547_supplementary_data.zip › Supplementary Table S8.xlsx]

## Sheet: 1
Table S8. Genes expression profiles involved in the plant hormones pathway in GFD-2X and GFD-4X following M. oryzae infection
Gene name	D0	D1	T0	T1
LOC_Os01g07630	705.667	482.667	498.333	296.333
LOC_Os07g35410	471	1643.33	336.333	1382.67
LOC_Os02g09740	288.667	51.6667	147.333	41.6667
LOC_Os10g04730	218.333	72	55	28.3333
LOC_Os07g35370	1630	3716.33	2007	5886.67
LOC_Os01g04409	1364	823	2321.33	799
LOC_Os05g41370	0.001	0.001	184.333	33.6667
LOC_Os01g53640	394.667	64.3333	233.667	50
LOC_Os01g46720	12703.7	5969.33	9457.67	4813.67
LOC_Os09g38910	482	13.3333	528.667	21.6667
LOC_Os04g41160	1793.33	636.333	2474.67	555.333
LOC_Os03g35600	97.3333	26	75.3333	47.6667
LOC_Os03g02190	186.333	69.3333	334.667	51.3333
LOC_Os04g54080	85	203	161.667	541.333
LOC_Os06g17285	2231.67	760	2328.33	928.333
LOC_Os03g20380	5150	1889	6386.67	1918
LOC_Os07g38530	7690.33	3413.67	6646.33	2926
LOC_Os02g48080	189.667	143	320.333	161
LOC_Os03g51440	366	213.667	209.333	137
LOC_Os02g50480	1769.67	1019.33	2072.33	1064.33
LOC_Os03g62340	2354.67	1645.67	2012	1120.67
LOC_Os02g02040	544.667	312.333	266	149.667
LOC_Os10g37190	681	117.333	1214.67	114.333
LOC_Os02g39010	11706.3	7731.67	13615.3	7147.33
LOC_Os08g40170	0.001	0.001	70.6667	10.3333
LOC_Os02g08140	67.6667	38	109	47
LOC_Os12g23700	0.001	0.001	97.6667	24.3333
LOC_Os07g43560	2535	603	4111.33	903.333
LOC_Os08g25430	445.667	224.667	506.667	327.667
LOC_Os07g43570	1321.67	166.333	1411.67	246.333
LOC_Os07g42940	9787.33	1619	15753.7	1642
LOC_Os01g41870	1503	787.667	1441.33	771.667
LOC_Os02g43290	107.667	51.3333	128	42.6667
LOC_Os02g56370	85	51	311.667	89
LOC_Os07g36590	4541.33	2871.33	6929.67	2638
LOC_Os07g36570	274	100.667	543	138
LOC_Os07g35004	359.333	190.333	392.667	215
LOC_Os03g13820	3107.33	1213.33	2834	1129.67
LOC_Os02g04430	175.667	54.3333	189.333	63.6667
LOC_Os04g45730	611.333	141	1268	161.333
LOC_Os01g18800	6850.67	2218.33	7593.67	3455.33
LOC_Os04g53998	1113.67	310.667	1484.33	409
LOC_Os08g34380	267.667	193.333	210	103.333
LOC_Os01g02040	507.667	251	477	242.667
LOC_Os10g10130	32012.3	70838.3	28548	95780
LOC_Os01g35184	1375	812.333	1593.67	714
LOC_Os03g56250	6003.33	1757.67	10619	2843.67
LOC_Os04g44900	1223.33	382.667	1258.33	334.333
LOC_Os02g49310	245	73.3333	192.667	72.6667
LOC_Os02g43740	271	119.667	259.667	86
LOC_Os02g01730	630.333	437.667	462.333	277
LOC_Os06g18000	3386.33	2852.33	4494.67	2176.33
LOC_Os02g09359	828.333	352.667	697.667	297.333
LOC_Os01g28730	349.333	368	483.333	302.667
LOC_Os02g37880	1799.33	1071	1710.33	1089.33
LOC_Os04g30240	2010.67	6231.33	1850.33	6541.33

## Sheet: 2
Table S8. Genes expression profiles involved in the plant hormones pathway in GFD-2X and GFD-4X following M. oryzae infection
Gene name	D0	D2	T0	T2
LOC_Os08g38320	646	460	594.667	272.667
LOC_Os02g43290	107.667	79.6667	128	36
LOC_Os02g56370	85	83.3333	311.667	78.3333
LOC_Os07g36590	4541.33	4000	6929.67	3032
LOC_Os07g35004	359.333	137	392.667	109
LOC_Os07g36570	274	43	543	114.333
LOC_Os03g13820	3107.33	1644.67	2834	1346.33
LOC_Os04g45730	611.333	226.667	1268	181.667
LOC_Os07g35410	471	1264.67	336.333	888.333
LOC_Os02g09740	288.667	161	147.333	35
LOC_Os04g53998	1113.67	339.333	1484.33	440.667
LOC_Os01g04409	1364	724	2321.33	775
LOC_Os11g02300	2484.67	4764.33	2135	4907.67
LOC_Os10g25090	1296	1326	722.333	364.333
LOC_Os05g41370	79.6667	54.6667	184.333	37
LOC_Os01g53640	394.667	178.667	233.667	75
LOC_Os01g46720	12703.7	7561	9457.67	4480.67
LOC_Os08g34380	267.667	152.333	210	81
LOC_Os10g10130	32012.3	51574.7	28548	64845
LOC_Os01g02040	507.667	418.667	477	222
LOC_Os09g38910	482	71	528.667	31
LOC_Os03g56250	6003.33	1955.33	10619	1546
LOC_Os04g44900	1223.33	804	1258.33	349.667
LOC_Os02g49310	245	167.333	192.667	97.3333
LOC_Os07g39520	1317.33	1085.33	1690.33	880.333
LOC_Os02g43740	271	239.667	259.667	68
LOC_Os05g04550	1629.33	4462	2005	7217
LOC_Os03g02190	186.333	88.3333	334.667	101.333
LOC_Os06g17285	2231.67	693.667	2328.33	655.333
LOC_Os07g38530	7690.33	4499.67	6646.33	3032.67
LOC_Os06g18000	3386.33	3537.67	4494.67	1675.33
LOC_Os02g48080	189.667	143	320.333	154
LOC_Os02g02120	1229.67	640	848.333	462.333
LOC_Os07g40550	4182.67	2333.33	3829.67	1956.67
LOC_Os02g50480	1769.67	1013.33	2072.33	1016.33
LOC_Os10g37190	681	259.333	1214.67	121
LOC_Os02g39010	11706.3	8396.67	13615.3	7143.33
LOC_Os08g40170	0.0001	0.0002	70.6667	20.6667
LOC_Os12g23700	1e-05	1e-05	97.6667	13.6667
LOC_Os07g43560	2535	192	4111.33	663
LOC_Os07g43570	1321.67	37.3333	1411.67	44.6667
LOC_Os07g42940	9787.33	2283	15753.7	1468.67
LOC_Os04g30240	2010.67	5436	1850.33	9144.67
