# Supplementary material for: Altered reactive oxygen species scavenging and hormonal signaling in tetraploid rice are associated with blast resistance
Source: Plant Physiol. 2024 Oct 16;197(1):kiae547. doi: 10.1093/plphys/kiae547 (PMC11663496; doi:10.1093/plphys/kiae547)
Supplement: kiae547_Supplementary_Data [file kiae547_supplementary_data.zip › Supplementary Table S9.xlsx]

## Sheet: 1
Table S9. Genes expression profiles involved in the MAPK signaling pathway in GFD-2X and GFD-4X following M. oryzae infection.
Gene name	D0	D2	T0	T2
LOC_Os04g52780	528	121.667	502	43
LOC_Os02g02400	40223.7	16490.3	42723	38498.3
LOC_Os04g48850	1209.33	391	3878.67	593.333
LOC_Os07g03710	17.6667	299	17	870.333
LOC_Os07g03368	985	2386.33	247.667	2214
LOC_Os03g15570	4866.67	1727.33	6220.67	1232.67
LOC_Os03g20370	15504.7	4633.33	21729	1712.67
LOC_Os01g43550	247.333	126.333	357.667	158
LOC_Os10g42430	9390	2773.33	14410.7	2983.33
LOC_Os01g46760	323	48.6667	422.333	17.6667
LOC_Os02g54600	6438.67	2138.67	16409.7	1301.33
LOC_Os05g39720	1702	501.333	3494.67	231.333
LOC_Os03g04060	262.333	637.667	537.333	412.333
LOC_Os05g39580	326.667	977.667	154	1235
LOC_Os08g39830	159	62	119.667	29
LOC_Os01g25820	8106.33	4364.67	4742.33	2298
LOC_Os05g45210	3329.67	1660	2682.33	884.667
LOC_Os09g15670	289	664.333	496.667	62
LOC_Os12g39630	5704.67	3012	4008.67	2456.33
LOC_Os07g42940	9787.33	2283	15753.7	1468.67
LOC_Os09g39850	61.3333	328.667	37.6667	443.667
LOC_Os12g36194	1813.33	804.667	1308.67	816.667

## Sheet: 2
Table S9. Genes expression profiles involved in the MAPK signaling pathway in GFD-2X and GFD-4X following M. oryzae infection.
Gene name	D0	D1	T0	T1
LOC_Os03g16170	190	129.667	1596.67	154.333
LOC_Os04g48850	1209.33	216.667	3878.67	882.333
LOC_Os07g03458	1111.67	2176	240	2997.33
LOC_Os03g17700	9222	2300	10082.7	1221
LOC_Os06g51060	411	974.333	241.667	825.667
LOC_Os01g62760	1379	1089.33	1528.67	861.333
LOC_Os03g49640	4795	2341.33	4593	2633.67
LOC_Os02g54600	6438.67	2342.67	16409.7	2002
LOC_Os01g28500	1283.33	3862.67	735	2708.67
LOC_Os03g04060	262.333	395.667	537.333	293.667
LOC_Os05g39580	326.667	750.333	154	647.667
LOC_Os08g39830	159	76.3333	119.667	48
LOC_Os09g26660	1105.67	416.333	964.667	260.667
LOC_Os01g28450	42.3333	549.333	162	506.333
LOC_Os05g27730	21965.3	22084.3	35442	16547.7
LOC_Os04g41160	1793.33	636.333	2474.67	555.333
LOC_Os09g39850	61.3333	258.667	37.6667	285.333
LOC_Os12g36194	1813.33	784.333	1308.67	825.667
LOC_Os04g52780	528	62.6667	502	42.6667
LOC_Os06g45500	891.333	454.333	1122.67	612.333
LOC_Os04g46940	995.667	465	560.667	331
LOC_Os03g15570	4866.67	1431	6220.67	1299.67
LOC_Os03g20370	15504.7	2392.33	21729	1674.67
LOC_Os01g43550	247.333	159.667	357.667	150.333
LOC_Os10g39680	374.333	741.333	277	788
LOC_Os01g46760	323	28.6667	422.333	44.3333
LOC_Os03g08070	4954.67	3512	5876.67	3613.33
LOC_Os10g42430	9390	3524.33	14410.7	3734
LOC_Os05g39720	1702	220.667	3494.67	270
LOC_Os02g33600	342.333	318.667	533.333	316.667
LOC_Os03g03910	35553.3	23977	40996	25273.3
LOC_Os02g10700	27187	14132	29937.3	14889.7
LOC_Os07g48630	30289.3	13266	46030.3	8608.33
LOC_Os12g35610	433.667	675.333	80	256.667
LOC_Os05g45210	3329.67	891	2682.33	721.667
LOC_Os09g15670	289	234	496.667	56
LOC_Os07g42940	9787.33	1619	15753.7	1642
LOC_Os01g61080	7071	3597.67	16503	1908.33

## Sheet: 3
Table S9. Genes expression profiles involved in the MAPK signaling pathway in GFD-2X and GFD-4X following M. oryzae infection.
Gene name	D0	D2	T0	T2
LOC_Os07g03730	227	778.333	198.333	608.667
LOC_Os03g16170	190	149.667	1596.67	147.333
LOC_Os04g48850	1209.33	391	3878.67	593.333
LOC_Os07g03710	17.6667	299	17	870.333
LOC_Os07g03458	1111.67	2706.67	240	2234.67
LOC_Os03g17700	9222	6731.33	10082.7	1071.67
LOC_Os01g61210	1e-05	3e-07	28.6667	127.667
LOC_Os01g62760	1379	1009.33	1528.67	559
LOC_Os02g54600	6438.67	2138.67	16409.7	1301.33
LOC_Os05g39580	326.667	977.667	154	1235
LOC_Os08g39830	159	62	119.667	29
LOC_Os01g28450	42.3333	143.333	162	587
LOC_Os05g27730	21965.3	33093.7	35442	15311
LOC_Os09g39850	61.3333	328.667	37.6667	443.667
LOC_Os04g52780	528	121.667	502	43
LOC_Os06g45500	891.333	513.333	1122.67	613.333
LOC_Os06g05520	1855	1217.67	1675	742
LOC_Os03g15570	4866.67	1727.33	6220.67	1232.67
LOC_Os03g20370	15504.7	4633.33	21729	1712.67
LOC_Os01g43550	247.333	126.333	357.667	158
LOC_Os06g03970	1028	1106.67	744	350.667
LOC_Os01g46760	323	48.6667	422.333	17.6667
LOC_Os10g42430	9390	2773.33	14410.7	2983.33
LOC_Os05g39720	1702	501.333	3494.67	231.333
LOC_Os02g33600	342.333	332.667	533.333	193
LOC_Os07g48630	30289.3	23186.7	46030.3	11044.7
LOC_Os01g25820	8106.33	4364.67	4742.33	2298
LOC_Os05g45210	3329.67	1660	2682.33	884.667
LOC_Os09g15670	289	664.333	496.667	62
LOC_Os07g42940	9787.33	2283	15753.7	1468.67
LOC_Os01g61080	7071	14432.3	16503	1407.67
